# Supplementary material for: A stream classification system to explore the physical habitat diversity and anthropogenic impacts in riverscapes of the eastern United States
Source: PLoS One. 2018 Jun 20;13(6):e0198439. doi: 10.1371/journal.pone.0198439 (PMC6010261; doi:10.1371/journal.pone.0198439)
Supplement: S1 File — Spatial variables, their sources, and whether they were used to model hydrologic classes, temperature classes, substrate size or bankfull width. Results of random forest models are provided including performance, variable importance, and the confusion matrix (hydrologic classes). (XLSX) [file pone.0198439.s006.xlsx]

## Sheet: Title
S1 File. Predictor variables and model performance
Spatial variables, their sources, and whether they were used to model hydrologic classes, temperature classes, substrate size or bankfull width.
Results of random forest models are provided including performance, variable importance, and the confusion matrix (hydrologic classes).
A Stream Classification System to Explore the Physical Diversity and Anthropogenic Impacts in Riverscapes of the Eastern United States
Ryan A. McManamay1,a, Matthew J. Troia1, Christopher R. DeRolph1, Arlene Olivero Sheldon2, Analie Barnett2, Shih-Chieh Kao1, Mark Anderson2
1Environmental Sciences Division, Oak Ridge National Laboratory, Oak Ridge, TN 37831
2The Nature Conservancy, Eastern Conservation Science, Boston, MA, 02111

## Sheet: Overview
Algorithm	Response variable	Response variable description	number of sites	site source(s)	reference definition	Number of predictors	OOB classification error	% Var explained	# variables tried at each split
random forests	hydrologic classes	(ryan fill in)	(ryan fill in)	(ryan fill in)	(ryan fill in)	191	19.29	N/A	10
random forests	summertime temperature	mean of mean daily water temperature during July and August	867	Carlisle; DeWeber	NFHAP very low, NFHAP low; NFHAP moderate	214	N/A	70.48	71
random forests	mean substrate diameter	weighted mean of the median diameters of five substrate size classes	459	NRSA0304; NRSA0809; NSS	NFHAP very low; NFHAP low	159	N/A	56.82	53
random forests	bankfull width	bankfull width	1708	NRSA0304; Google Earth aerial photos measured by Matt	NFHAP very low, NFHAP low; NFHAP moderate	156	N/A	84.49	52

## Sheet: Variable_Descriptions
Variables used in random forest models, their descriptions, sources, and which responses they were used to predict
Variable	Description	Source Dataset	Hydrologic Classes	Temperature (Jul-Aug avg)	Substrate diameter (mm)	Bankfull width (m)
LON_NHD	Longitude of stream gage	NA	x	x	x	x
LAT_NHD	Latitude of stream gage	NA	x	x	x	x
Reg	Hydrologic region code (01-18)	https://water.usgs.gov/GIS/regions.html	x	x
CUMDRAINAG	Cumulative drainage area in square kilometers	http://www.horizon-systems.com/NHDPlus/NHDPlusV1_home.php	x	x	x	x
STREAMORDE	Stream order	http://www.horizon-systems.com/NHDPlus/NHDPlusV1_home.php	x	x
AREAWTMAP	Area-weighted precipitation	http://www.horizon-systems.com/NHDPlus/NHDPlusV1_home.php	x	x
AREAWTMAT	Area-weighted air temperature	http://www.horizon-systems.com/NHDPlus/NHDPlusV1_home.php	x	x
MAFLOWU	Mean annual flow (cubic feet per second) of flowline	http://www.horizon-systems.com/NHDPlus/NHDPlusV1_home.php	x	x
MAXELEVSMO	Maximum elevation (smoothed) of nhd flowline	http://www.horizon-systems.com/NHDPlus/NHDPlusV1_home.php	x	x	x
MINELEVSMO	Minimum elevation (smoothed) of nhd flowline	http://www.horizon-systems.com/NHDPlus/NHDPlusV1_home.php	x	x
PPT02MEAN	Mean precipitation in upstream network for 2002	https://water.usgs.gov/GIS/metadata/usgswrd/XML/nhd_ppt02.xml		x
PPT30MEAN	Mean 30-year precipitation in upstream network	https://water.usgs.gov/GIS/metadata/usgswrd/XML/nhd_ppt30yr.xml	x	x
TMAX02_MEA	Maximum mean temperature in upstream network for 2002	https://water.usgs.gov/GIS/metadata/usgswrd/XML/nhd_tmax02.xml		x
TMAX30_MEA	Maximum 30-year temperature in upstream network	https://water.usgs.gov/GIS/metadata/usgswrd/XML/nhd_tmax30yr.xml	x	x
TMIN02_MEA	Minimum mean temperature in upstream network for 2002	https://water.usgs.gov/GIS/metadata/usgswrd/XML/nhd_tmin02.xml		x
TMIN30_MEA	Minimum 30-year temperature in upstream network	https://water.usgs.gov/GIS/metadata/usgswrd/XML/nhd_tmin30yr.xml		x
awcave	USGS USGS STATSGO Average value for the range in available water capacity (fraction)	http://water.usgs.gov/GIS/metadata/usgswrd/XML/nhd_statsgo.xml	x	x	x	x
bdave	USGS USGS STATSGO Average value for the range in bulk density (grams per cubic centimeter)	http://water.usgs.gov/GIS/metadata/usgswrd/XML/nhd_statsgo.xml	x	x	x	x
bfi_avg	USGS Mean Baseflow index	http://water.usgs.gov/GIS/metadata/usgswrd/XML/nhd_bfi.xml	x
bgeol_100	USGS Bedrock Geology: Meramecian Series (% of network area)	http://water.usgs.gov/GIS/metadata/usgswrd/XML/nhd_bgeol.xml	x	x	x	x
bgeol_101	USGS Bedrock Geology: Mississippian (% of network area)	http://water.usgs.gov/GIS/metadata/usgswrd/XML/nhd_bgeol.xml	x	x	x	x
bgeol_102	USGS Bedrock Geology: Osagean and Kinderhookian Series (% of network area)	http://water.usgs.gov/GIS/metadata/usgswrd/XML/nhd_bgeol.xml	x	x	x	x
bgeol_103	USGS Bedrock Geology: Upper Devonian (% of network area)	http://water.usgs.gov/GIS/metadata/usgswrd/XML/nhd_bgeol.xml	x	x	x	x
bgeol_104	USGS Bedrock Geology: Upper Devonian Continental (% of network area)	http://water.usgs.gov/GIS/metadata/usgswrd/XML/nhd_bgeol.xml	x	x	x	x
bgeol_105	USGS Bedrock Geology: Middle Paleozoic Granitic Rocks (% of network area)	http://water.usgs.gov/GIS/metadata/usgswrd/XML/nhd_bgeol.xml	x	x	x	x
bgeol_106	USGS Bedrock Geology: Middle Devonian (% of network area)	http://water.usgs.gov/GIS/metadata/usgswrd/XML/nhd_bgeol.xml	x	x	x	x
bgeol_107	USGS Bedrock Geology: Devonian (% of network area)	http://water.usgs.gov/GIS/metadata/usgswrd/XML/nhd_bgeol.xml	x	x	x	x
bgeol_108	USGS Bedrock Geology: Middle Devonian Continental (% of network area)	http://water.usgs.gov/GIS/metadata/usgswrd/XML/nhd_bgeol.xml	x	x	x	x
bgeol_109	USGS Bedrock Geology: Devonian Eugeosynclinal (% of network area)	http://water.usgs.gov/GIS/metadata/usgswrd/XML/nhd_bgeol.xml	x	x	x	x
bgeol_111	USGS Bedrock Geology: Lower Devonian (% of network area)	http://water.usgs.gov/GIS/metadata/usgswrd/XML/nhd_bgeol.xml	x	x	x	x
bgeol_112	USGS Bedrock Geology: Devonian and Silurian (% of network area)	http://water.usgs.gov/GIS/metadata/usgswrd/XML/nhd_bgeol.xml	x	x	x	x
bgeol_115	USGS Bedrock Geology: Silurian Eugeosynclinal (% of network area)	http://water.usgs.gov/GIS/metadata/usgswrd/XML/nhd_bgeol.xml	x	x	x	x
bgeol_117	USGS Bedrock Geology: Upper Silurian (Cayugan) (% of network area)	http://water.usgs.gov/GIS/metadata/usgswrd/XML/nhd_bgeol.xml	x	x	x	x
bgeol_118	USGS Bedrock Geology: Middle Silurian (Niagaran) (% of network area)	http://water.usgs.gov/GIS/metadata/usgswrd/XML/nhd_bgeol.xml	x	x	x	x
bgeol_119	USGS Bedrock Geology: Silurian (% of network area)	http://water.usgs.gov/GIS/metadata/usgswrd/XML/nhd_bgeol.xml	x	x	x	x
bgeol_11	USGS Bedrock Geology: Miocene (% of network area)	http://water.usgs.gov/GIS/metadata/usgswrd/XML/nhd_bgeol.xml	x	x	x	x
bgeol_121	USGS Bedrock Geology: Lower Silurian (Alexandrian) (% of network area)	http://water.usgs.gov/GIS/metadata/usgswrd/XML/nhd_bgeol.xml	x	x	x	x
bgeol_123	USGS Bedrock Geology: Upper Ordovician (Cincinnatian) (% of network area)	http://water.usgs.gov/GIS/metadata/usgswrd/XML/nhd_bgeol.xml	x	x	x	x
bgeol_124	USGS Bedrock Geology: Lower Paleozoic (% of network area)	http://water.usgs.gov/GIS/metadata/usgswrd/XML/nhd_bgeol.xml	x	x	x	x
bgeol_125	USGS Bedrock Geology: Middle Ordovician (Mohawkian) (% of network area)	http://water.usgs.gov/GIS/metadata/usgswrd/XML/nhd_bgeol.xml	x	x	x	x
bgeol_126	USGS Bedrock Geology: Ordovician (% of network area)	http://water.usgs.gov/GIS/metadata/usgswrd/XML/nhd_bgeol.xml	x	x	x	x
bgeol_127	USGS Bedrock Geology: Ordovician Eugeosynclinal (% of network area)	http://water.usgs.gov/GIS/metadata/usgswrd/XML/nhd_bgeol.xml	x	x	x	x
bgeol_128	USGS Bedrock Geology: Ordovician Volcanic Rocks (% of network area)	http://water.usgs.gov/GIS/metadata/usgswrd/XML/nhd_bgeol.xml	x	x	x	x
bgeol_129	USGS Bedrock Geology: Lower Paleozoic Granitic Rocks (% of network area)	http://water.usgs.gov/GIS/metadata/usgswrd/XML/nhd_bgeol.xml	x	x	x	x
bgeol_130	USGS Bedrock Geology: Lower Ordovician (Canadian, undivided) (% of network area)	http://water.usgs.gov/GIS/metadata/usgswrd/XML/nhd_bgeol.xml	x	x	x	x
bgeol_133	USGS Bedrock Geology: Lower Ordovician and Cambrian Carbonate Rocks (% of network area)	http://water.usgs.gov/GIS/metadata/usgswrd/XML/nhd_bgeol.xml	x	x	x	x
bgeol_134	USGS Bedrock Geology: Cambrian (% of network area)	http://water.usgs.gov/GIS/metadata/usgswrd/XML/nhd_bgeol.xml	x	x	x	x
bgeol_135	USGS Bedrock Geology: Cambrian Eugeosynclinal (% of network area)	http://water.usgs.gov/GIS/metadata/usgswrd/XML/nhd_bgeol.xml	x	x	x	x
bgeol_136	USGS Bedrock Geology: Cambrian Volcanics (% of network area)	http://water.usgs.gov/GIS/metadata/usgswrd/XML/nhd_bgeol.xml	x	x	x	x
bgeol_138	USGS Bedrock Geology: Basal Lower Cambrian Clastic rocks (% of network area)	http://water.usgs.gov/GIS/metadata/usgswrd/XML/nhd_bgeol.xml	x	x	x	x
bgeol_139	USGS Bedrock Geology: Z sedimentary rocks (% of network area)	http://water.usgs.gov/GIS/metadata/usgswrd/XML/nhd_bgeol.xml	x	x	x	x
bgeol_140	USGS Bedrock Geology: Z granitic rocks (% of network area)	http://water.usgs.gov/GIS/metadata/usgswrd/XML/nhd_bgeol.xml	x	x	x	x
bgeol_141	USGS Bedrock Geology: Z volcanic rocks (% of network area)	http://water.usgs.gov/GIS/metadata/usgswrd/XML/nhd_bgeol.xml	x	x	x	x
bgeol_143	USGS Bedrock Geology: Y sedimentary rocks (% of network area)	http://water.usgs.gov/GIS/metadata/usgswrd/XML/nhd_bgeol.xml	x	x	x	x
bgeol_144	USGS Bedrock Geology: Y volcanic rocks (% of network area)	http://water.usgs.gov/GIS/metadata/usgswrd/XML/nhd_bgeol.xml	x	x	x	x
bgeol_145	USGS Bedrock Geology: Younger Y granitic rocks (% of network area)	http://water.usgs.gov/GIS/metadata/usgswrd/XML/nhd_bgeol.xml	x	x	x	x
bgeol_146	USGS Bedrock Geology: Syenite (% of network area)	http://water.usgs.gov/GIS/metadata/usgswrd/XML/nhd_bgeol.xml	x	x	x	x
bgeol_147	USGS Bedrock Geology: Paragneiss and Schist (% of network area)	http://water.usgs.gov/GIS/metadata/usgswrd/XML/nhd_bgeol.xml	x	x	x	x
bgeol_149	USGS Bedrock Geology: Anorthosite (% of network area)	http://water.usgs.gov/GIS/metadata/usgswrd/XML/nhd_bgeol.xml	x	x	x	x
bgeol_151	USGS Bedrock Geology: Older Y granitic rocks (% of network area)	http://water.usgs.gov/GIS/metadata/usgswrd/XML/nhd_bgeol.xml	x	x	x	x
bgeol_152	USGS Bedrock Geology: Mafic Intrusives (% of network area)	http://water.usgs.gov/GIS/metadata/usgswrd/XML/nhd_bgeol.xml	x	x	x	x
bgeol_153	USGS Bedrock Geology: Orthogneiss (% of network area)	http://water.usgs.gov/GIS/metadata/usgswrd/XML/nhd_bgeol.xml	x	x	x	x
bgeol_154	USGS Bedrock Geology: X metasedimentary rocks (% of network area)	http://water.usgs.gov/GIS/metadata/usgswrd/XML/nhd_bgeol.xml	x	x	x	x
bgeol_155	USGS Bedrock Geology: X volcanic rocks (% of network area)	http://water.usgs.gov/GIS/metadata/usgswrd/XML/nhd_bgeol.xml	x	x	x	x
bgeol_156	USGS Bedrock Geology: X granitic rocks (% of network area)	http://water.usgs.gov/GIS/metadata/usgswrd/XML/nhd_bgeol.xml	x	x	x	x
bgeol_158	USGS Bedrock Geology: W metasedimentary rocks (% of network area)	http://water.usgs.gov/GIS/metadata/usgswrd/XML/nhd_bgeol.xml	x	x	x	x
bgeol_159	USGS Bedrock Geology: W volcanic rocks (% of network area)	http://water.usgs.gov/GIS/metadata/usgswrd/XML/nhd_bgeol.xml	x	x	x	x
bgeol_160	USGS Bedrock Geology: W granitic rocks (% of network area)	http://water.usgs.gov/GIS/metadata/usgswrd/XML/nhd_bgeol.xml	x	x	x	x
bgeol_16	USGS Bedrock Geology: Oligocene (% of network area)	http://water.usgs.gov/GIS/metadata/usgswrd/XML/nhd_bgeol.xml	x	x	x	x
bgeol_1	USGS Bedrock Geology: Water (% of network area)	http://water.usgs.gov/GIS/metadata/usgswrd/XML/nhd_bgeol.xml	x	x	x	x
bgeol_21	USGS Bedrock Geology: Eocene Jackson Group (% of network area)	http://water.usgs.gov/GIS/metadata/usgswrd/XML/nhd_bgeol.xml	x	x	x	x
bgeol_26	USGS Bedrock Geology: Eocene Claiborne Group (% of network area)	http://water.usgs.gov/GIS/metadata/usgswrd/XML/nhd_bgeol.xml	x	x	x	x
bgeol_27	USGS Bedrock Geology: Eocene (% of network area)	http://water.usgs.gov/GIS/metadata/usgswrd/XML/nhd_bgeol.xml	x	x	x	x
bgeol_2	USGS Bedrock Geology: Holocene (% of network area)	http://water.usgs.gov/GIS/metadata/usgswrd/XML/nhd_bgeol.xml	x	x	x	x
bgeol_30	USGS Bedrock Geology: Eocene Wilcox Group (% of network area)	http://water.usgs.gov/GIS/metadata/usgswrd/XML/nhd_bgeol.xml	x	x	x	x
bgeol_32	USGS Bedrock Geology: Paleocene (% of network area)	http://water.usgs.gov/GIS/metadata/usgswrd/XML/nhd_bgeol.xml	x	x	x	x
bgeol_34	USGS Bedrock Geology: Navarro Group (% of network area)	http://water.usgs.gov/GIS/metadata/usgswrd/XML/nhd_bgeol.xml	x	x	x	x
bgeol_35	USGS Bedrock Geology: Taylor Group (Montana Group, unseparated) (% of network area)	http://water.usgs.gov/GIS/metadata/usgswrd/XML/nhd_bgeol.xml	x	x	x	x
bgeol_39	USGS Bedrock Geology: Austin and Eagle Ford Groups (% of network area)	http://water.usgs.gov/GIS/metadata/usgswrd/XML/nhd_bgeol.xml	x	x	x	x
bgeol_3	USGS Bedrock Geology: Pleistocene (% of network area)	http://water.usgs.gov/GIS/metadata/usgswrd/XML/nhd_bgeol.xml	x	x	x	x
bgeol_41	USGS Bedrock Geology: Upper Cretaceous (% of network area)	http://water.usgs.gov/GIS/metadata/usgswrd/XML/nhd_bgeol.xml	x	x	x	x
bgeol_46	USGS Bedrock Geology: Woodbine and Tuscaloosa Groups (% of network area)	http://water.usgs.gov/GIS/metadata/usgswrd/XML/nhd_bgeol.xml	x	x	x	x
bgeol_48	USGS Bedrock Geology: Washita Group (% of network area)	http://water.usgs.gov/GIS/metadata/usgswrd/XML/nhd_bgeol.xml	x	x	x	x
bgeol_50	USGS Bedrock Geology: Lower Cretaceous (% of network area)	http://water.usgs.gov/GIS/metadata/usgswrd/XML/nhd_bgeol.xml	x	x	x	x
bgeol_53	USGS Bedrock Geology: Trinity Group (% of network area)	http://water.usgs.gov/GIS/metadata/usgswrd/XML/nhd_bgeol.xml	x	x	x	x
bgeol_56	USGS Bedrock Geology: Jurassic Continental (% of network area)	http://water.usgs.gov/GIS/metadata/usgswrd/XML/nhd_bgeol.xml	x	x	x	x
bgeol_58	USGS Bedrock Geology: Jurassic Granitic Rocks (% of network area)	http://water.usgs.gov/GIS/metadata/usgswrd/XML/nhd_bgeol.xml	x	x	x	x
bgeol_63	USGS Bedrock Geology: Mafic Lava interbedded in Triassic Newark Group (% of network area)	http://water.usgs.gov/GIS/metadata/usgswrd/XML/nhd_bgeol.xml	x	x	x	x
bgeol_65	USGS Bedrock Geology: Triassic Mafic Intrusives (% of network area)	http://water.usgs.gov/GIS/metadata/usgswrd/XML/nhd_bgeol.xml	x	x	x	x
bgeol_66	USGS Bedrock Geology: Triassic (% of network area)	http://water.usgs.gov/GIS/metadata/usgswrd/XML/nhd_bgeol.xml	x	x	x	x
bgeol_76	USGS Bedrock Geology: Ultramafic rocks (% of network area)	http://water.usgs.gov/GIS/metadata/usgswrd/XML/nhd_bgeol.xml	x	x	x	x
bgeol_7	USGS Bedrock Geology: Pliocene (% of network area)	http://water.usgs.gov/GIS/metadata/usgswrd/XML/nhd_bgeol.xml	x	x	x	x
bgeol_80	USGS Bedrock Geology: Wolfcampian Series (% of network area)	http://water.usgs.gov/GIS/metadata/usgswrd/XML/nhd_bgeol.xml	x	x	x	x
bgeol_82	USGS Bedrock Geology: Cataclastic rocks (% of network area)	http://water.usgs.gov/GIS/metadata/usgswrd/XML/nhd_bgeol.xml	x	x	x	x
bgeol_83	USGS Bedrock Geology: Virgilian Series (% of network area)	http://water.usgs.gov/GIS/metadata/usgswrd/XML/nhd_bgeol.xml	x	x	x	x
bgeol_84	USGS Bedrock Geology: Upper Paleozoic Granitic Rocks (% of network area)	http://water.usgs.gov/GIS/metadata/usgswrd/XML/nhd_bgeol.xml	x	x	x	x
bgeol_85	USGS Bedrock Geology: Missourian Series (% of network area)	http://water.usgs.gov/GIS/metadata/usgswrd/XML/nhd_bgeol.xml	x	x	x	x
bgeol_86	USGS Bedrock Geology: Des Moinesian Series (% of network area)	http://water.usgs.gov/GIS/metadata/usgswrd/XML/nhd_bgeol.xml	x	x	x	x
bgeol_87	USGS Bedrock Geology: Pennsylvanian (% of network area)	http://water.usgs.gov/GIS/metadata/usgswrd/XML/nhd_bgeol.xml	x	x	x	x
bgeol_89	USGS Bedrock Geology: Atokan and Morrowan Series (% of network area)	http://water.usgs.gov/GIS/metadata/usgswrd/XML/nhd_bgeol.xml	x	x	x	x
bgeol_8	USGS Bedrock Geology: Pliocene Continental (% of network area)	http://water.usgs.gov/GIS/metadata/usgswrd/XML/nhd_bgeol.xml	x	x	x	x
bgeol_92	USGS Bedrock Geology: Felsic Paragneiss and Schist (% of network area)	http://water.usgs.gov/GIS/metadata/usgswrd/XML/nhd_bgeol.xml	x	x	x	x
bgeol_95	USGS Bedrock Geology: mafic paragneiss (hornblendite, amphibolite) (% of network area)	http://water.usgs.gov/GIS/metadata/usgswrd/XML/nhd_bgeol.xml	x	x	x	x
bgeol_96	USGS Bedrock Geology: Migmatite (% of network area)	http://water.usgs.gov/GIS/metadata/usgswrd/XML/nhd_bgeol.xml	x	x	x	x
bgeol_97	USGS Bedrock Geology: Chesterian Series (% of network area)	http://water.usgs.gov/GIS/metadata/usgswrd/XML/nhd_bgeol.xml	x	x	x	x
bgeol_98	USGS Bedrock Geology: Paleozoic Mafic Intrusives (% of network area)	http://water.usgs.gov/GIS/metadata/usgswrd/XML/nhd_bgeol.xml	x	x	x	x
bgeol_99	USGS Bedrock Geology: felsic orthogneiss (=granite geniss) (% of network area)	http://water.usgs.gov/GIS/metadata/usgswrd/XML/nhd_bgeol.xml	x	x	x	x
caco3h	USGS STATSGO % calcium carbonate high value	http://water.usgs.gov/GIS/metadata/usgswrd/XML/nhd_statsgo.xml	x	x
caco3l	USGS STATSGO % calcium carbonate low value	http://water.usgs.gov/GIS/metadata/usgswrd/XML/nhd_statsgo.xml	x	x
cech	USGS STATSGO cation exchange capacity high value	http://water.usgs.gov/GIS/metadata/usgswrd/XML/nhd_statsgo.xml	x	x
cecl	USGS STATSGO cation exchange capacity low value	http://water.usgs.gov/GIS/metadata/usgswrd/XML/nhd_statsgo.xml	x	x
clayave	USGS STATSGO Average value of clay content (mean percent of catchment)	http://water.usgs.gov/GIS/metadata/usgswrd/XML/nhd_statsgo.xml	x	x	x	x
ct_avg	USGS Mean contact time	http://water.usgs.gov/GIS/metadata/usgswrd/XML/nhd_contact.xml	x	x
elevcm_mea	USGS Basin Characteristics, 2002: mean elevation (cm)	http://water.usgs.gov/GIS/metadata/usgswrd/XML/nhd_bchar.xml	x	x
hgac	USGS STATSGO Hydrologic soil group AC (mean percent of catchment)	http://water.usgs.gov/GIS/metadata/usgswrd/XML/nhd_statsgo.xml	x	x	x	x
hgad	USGS STATSGO Hydrologic soil group AD (mean percent of catchment)	http://water.usgs.gov/GIS/metadata/usgswrd/XML/nhd_statsgo.xml	x	x	x	x
hga	USGS STATSGO Hydrologic soil group A (mean percent of catchment)	http://water.usgs.gov/GIS/metadata/usgswrd/XML/nhd_statsgo.xml	x	x	x	x
hgbc	USGS STATSGO Hydrologic soil group BC (mean percent of catchment)	http://water.usgs.gov/GIS/metadata/usgswrd/XML/nhd_statsgo.xml	x	x	x	x
hgbd	USGS STATSGO Hydrologic soil group BD (mean percent of catchment)	http://water.usgs.gov/GIS/metadata/usgswrd/XML/nhd_statsgo.xml	x	x	x	x
hgb	USGS STATSGO Hydrologic soil group B (mean percent of catchment)	http://water.usgs.gov/GIS/metadata/usgswrd/XML/nhd_statsgo.xml	x	x	x	x
hgcd	USGS STATSGO Hydrologic soil group CD (mean percent of catchment)	http://water.usgs.gov/GIS/metadata/usgswrd/XML/nhd_statsgo.xml	x	x	x	x
hgc	USGS STATSGO Hydrologic soil group C (mean percent of catchment)	http://water.usgs.gov/GIS/metadata/usgswrd/XML/nhd_statsgo.xml	x	x	x	x
hgd	USGS STATSGO Hydrologic soil group D (mean percent of catchment)	http://water.usgs.gov/GIS/metadata/usgswrd/XML/nhd_statsgo.xml	x	x	x	x
hgvar	USGS STATSGO Hydrologic soil group var (mean percent of catchment)	http://water.usgs.gov/GIS/metadata/usgswrd/XML/nhd_statsgo.xml	x	x	x	x
ieof_avg	USGS Mean Infiltration-Excess Overland Flow, 2002	http://water.usgs.gov/GIS/metadata/usgswrd/XML/nhd_ieof.xml	x	x
kfact	USGS STATSGO soil erodibility (k-factor; dimensionless)	http://water.usgs.gov/GIS/metadata/usgswrd/XML/nhd_statsgo.xml	x	x	x	x
kfactup	USGS STATSGO soil erodibility factor of uppermost soil horizon (includes rock fragments, dimensionless):	http://water.usgs.gov/GIS/metadata/usgswrd/XML/nhd_statsgo.xml	x	x	x	x
nid_stor	2012 National Anthropogenic Barrier Dataset (NABD) calculated field based on the maximum value of Maximum Storage and Normal storage, providing a single storage value (acre/ft) to facilitate database queries. (Source: National Inventory of Dams Data Dictionary)	https://nccwsc.usgs.gov/display-project/51014e04e4b033b1feeb2c26/512cf142e4b0855fde669828	x
no10ave	USGS STATSGO Average percent by weight of soil material less than 3 inches in size that passes through a No. 10 sieve (2 millimeters)	http://water.usgs.gov/GIS/metadata/usgswrd/XML/nhd_statsgo.xml	x	x	x	x
no200ave	USGS STATSGO Average percent by weight of soil material lessfs than 3 inches in size that passes through a No. 200 sieve (.074 millimeters)	http://water.usgs.gov/GIS/metadata/usgswrd/XML/nhd_statsgo.xml	x	x	x	x
no4ave	USGS STATSGO Average percent by weight of soil material less than 3 inches in size that passes through a No. 4 sieve (5 millimeters)	http://water.usgs.gov/GIS/metadata/usgswrd/XML/nhd_statsgo.xml	x	x	x	x
omave	USGS STATSGO Average value for the range in organic matter content (percent by weight)	http://water.usgs.gov/GIS/metadata/usgswrd/XML/nhd_statsgo.xml	x	x
permave	USGS STATSGO Average value for the range in permeability (inches per hour)	http://water.usgs.gov/GIS/metadata/usgswrd/XML/nhd_statsgo.xml	x	x
rchrg_avg	USGS Estimated Mean Annual Natural Groundwater Recharge, 2002	http://water.usgs.gov/GIS/metadata/usgswrd/XML/nhd_recharge.xml	x	x
rf30_avg	USGS Mean Annual R-factor, 1971-2000	http://water.usgs.gov/GIS/metadata/usgswrd/XML/nhd_rfact30.xml	x	x
rockdeph	USGS STATSGO soil thickness (inches) high value	http://water.usgs.gov/GIS/metadata/usgswrd/XML/nhd_statsgo.xml	x	x	x	x
rockdepl	USGS STATSGO soil thickness (inches) low value	http://water.usgs.gov/GIS/metadata/usgswrd/XML/nhd_statsgo.xml	x	x	x	x
sandave	USGS STATSGO Average value of sand (mean percent of catchment)	http://water.usgs.gov/GIS/metadata/usgswrd/XML/nhd_statsgo.xml	x	x	x	x
satof_avg	USGS Average Saturation Excess-Overland Flow, 2002	http://water.usgs.gov/GIS/metadata/usgswrd/XML/nhd_satof.xml	x	x
sgeol_10	USGS Surficial Geology: Floodplain and alluvium gravel terraces (% of network area)	http://water.usgs.gov/GIS/metadata/usgswrd/XML/nhd_sgeol.xml	x	x	x	x
sgeol_14	USGS Surficial Geology: Lake deposits (% of network area)	http://water.usgs.gov/GIS/metadata/usgswrd/XML/nhd_sgeol.xml	x	x	x	x
sgeol_15	USGS Surficial Geology: Sand sheets, mostly with dunes or sand mounds at surface (% of network area)	http://water.usgs.gov/GIS/metadata/usgswrd/XML/nhd_sgeol.xml	x	x	x	x
sgeol_17	USGS Surficial Geology: Wisconsinan loess (% of network area)	http://water.usgs.gov/GIS/metadata/usgswrd/XML/nhd_sgeol.xml	x	x	x	x
sgeol_18	USGS Surficial Geology: Deeply weathered loess (% of network area)	http://water.usgs.gov/GIS/metadata/usgswrd/XML/nhd_sgeol.xml	x	x	x	x
sgeol_1	USGS Surficial Geology: Sea islands (% of network area)	http://water.usgs.gov/GIS/metadata/usgswrd/XML/nhd_sgeol.xml	x	x	x	x
sgeol_21	USGS Surficial Geology: Micaceous residuum without much quartz; clay, mostly kaolinite (% of network area)	http://water.usgs.gov/GIS/metadata/usgswrd/XML/nhd_sgeol.xml	x	x	x	x
sgeol_22	USGS Surficial Geology: Residuum with abundant quartz; much less mica than Micaceous residuum without much quartz (% of network area)	http://water.usgs.gov/GIS/metadata/usgswrd/XML/nhd_sgeol.xml	x	x	x	x
sgeol_23	USGS Surficial Geology: Clay residuum with little mica or quartz; mostly massive kaolinitic clay (% of network area)	http://water.usgs.gov/GIS/metadata/usgswrd/XML/nhd_sgeol.xml	x	x	x	x
sgeol_24	USGS Surficial Geology: Red clay, massive clay that is generally kaolinitic (% of network area)	http://water.usgs.gov/GIS/metadata/usgswrd/XML/nhd_sgeol.xml	x	x	x	x
sgeol_25	USGS Surficial Geology: Cherty red clay; similar to red clay, massive clay that is generally kaolinitic, but with chert from the parent rock (% of network area)	http://water.usgs.gov/GIS/metadata/usgswrd/XML/nhd_sgeol.xml	x	x	x	x
sgeol_26	USGS Surficial Geology: Residuum on Triassic-age formations; depths less than most other saprolite, reddish color, largely inherited from from parent rock (% of network area)	http://water.usgs.gov/GIS/metadata/usgswrd/XML/nhd_sgeol.xml	x	x	x	x
sgeol_27	USGS Surficial Geology: Sandy residuum, derived by intensive weathering of sandstone formations. Sand locally is in dunes (% of network area)	http://water.usgs.gov/GIS/metadata/usgswrd/XML/nhd_sgeol.xml	x	x	x	x
sgeol_28	USGS Surficial Geology: Clay residuum that swells when wet; developed by weathering of poorly consolidated shale, containing the clay mineral montmorillonite, generally less than 10 feet (% of network area)	http://water.usgs.gov/GIS/metadata/usgswrd/XML/nhd_sgeol.xml	x	x	x	x
sgeol_29	USGS Surficial Geology: Loam; texture variable, ranging from sand to clay, mostly non-swelling clay mineral, kaolinite; otherwise similar to clay residuum that swells when wet (% of network area)	http://water.usgs.gov/GIS/metadata/usgswrd/XML/nhd_sgeol.xml	x	x	x	x
sgeol_2	USGS Surficial Geology: Coral (% of network area)	http://water.usgs.gov/GIS/metadata/usgswrd/XML/nhd_sgeol.xml	x	x	x	x
sgeol_30	USGS Surficial Geology: Intensively weathered upper Tertiary- and Quaternary-age gravels; thickness generally less than 30 feet, distribution not completely known (% of network area)	http://water.usgs.gov/GIS/metadata/usgswrd/XML/nhd_sgeol.xml	x	x	x	x
sgeol_31	USGS Surficial Geology: Phosphatic clay; poorly sorted clay and phosphate pebbles or nodules in sandy matrix. Thickness 10 to 50 feet, commonly overlain by loose sand. Major source of phosphate fertilizer (% of network area)	http://water.usgs.gov/GIS/metadata/usgswrd/XML/nhd_sgeol.xml	x	x	x	x
sgeol_32	USGS Surficial Geology: Sandy or silty residuum; probably includes loess. Depth generally less than 10 feet (% of network area)	http://water.usgs.gov/GIS/metadata/usgswrd/XML/nhd_sgeol.xml	x	x	x	x
sgeol_38	USGS Surficial Geology: Marshes, swamps, peat deposits; only locally thicker than 12 feet (% of network area)	http://water.usgs.gov/GIS/metadata/usgswrd/XML/nhd_sgeol.xml	x	x	x	x
sgeol_39	USGS Surficial Geology: Sandy coastal ground with organic layer over a shallow water table, ground water podsols (% of network area)	http://water.usgs.gov/GIS/metadata/usgswrd/XML/nhd_sgeol.xml	x	x	x	x
sgeol_3	USGS Surficial Geology: Backshore deposits (% of network area)	http://water.usgs.gov/GIS/metadata/usgswrd/XML/nhd_sgeol.xml	x	x	x	x
sgeol_40	USGS Surficial Geology: Sandy and stony colluvium derived mostly from sandstone and shale (% of network area)	http://water.usgs.gov/GIS/metadata/usgswrd/XML/nhd_sgeol.xml	x	x	x	x
sgeol_42	USGS Surficial Geology: Stony colluvium on metamorphic rocks; less silt and clay than in stony colluvium on limestone (% of network area)	http://water.usgs.gov/GIS/metadata/usgswrd/XML/nhd_sgeol.xml	x	x	x	x
sgeol_4	USGS Surficial Geology: Pre-Wisconsinan drift (% of network area)	http://water.usgs.gov/GIS/metadata/usgswrd/XML/nhd_sgeol.xml	x	x	x	x
sgeol_5	USGS Surficial Geology: Till, or ground moraine (% of network area)	http://water.usgs.gov/GIS/metadata/usgswrd/XML/nhd_sgeol.xml	x	x	x	x
sgeol_6	USGS Surficial Geology: Ice-laid deposits, like till or ground moraine but mostly sand and silt (% of network area)	http://water.usgs.gov/GIS/metadata/usgswrd/XML/nhd_sgeol.xml	x	x	x	x
sgeol_9	USGS Surficial Geology: Gravel, sand and clay deposited by glacial streams adjacent to or downstream from temporary ice fronts (% of network area)	http://water.usgs.gov/GIS/metadata/usgswrd/XML/nhd_sgeol.xml	x	x	x	x
siltave	USGS STATSGO Average value of silt (mean percent of catchment)	http://water.usgs.gov/GIS/metadata/usgswrd/XML/nhd_statsgo.xml	x	x	x	x
slopeave	USGS STATSGO Average Slope (%)	http://water.usgs.gov/GIS/metadata/usgswrd/XML/nhd_statsgo.xml	x	x
slp_deg	USGS Basin Characteristics, 2002: mean slope (degrees)	http://water.usgs.gov/GIS/metadata/usgswrd/XML/nhd_bchar.xml	x	x
slp_perc	USGS Basin Characteristics, 2002: mean slope (percent)	http://water.usgs.gov/GIS/metadata/usgswrd/XML/nhd_bchar.xml	x	x
strm_dens	USGS Basin Characteristics, 2002: stream density (length of lines (m) / catchment area (m2))	http://water.usgs.gov/GIS/metadata/usgswrd/XML/nhd_bchar.xml	x	x
value_11	NCLD06 Open Water (% of network area)	http://www.mrlc.gov/nlcd2006.php	x	x
value_21	NCLD06 Developed, Open Space (% of network area)	http://www.mrlc.gov/nlcd2006.php	x	x
value_22	NCLD06 Developed, Low Intensity (% of network area)	http://www.mrlc.gov/nlcd2006.php	x	x
value_23	NCLD06 Developed, Medium Intensity (% of network area)	http://www.mrlc.gov/nlcd2006.php	x	x
value_24	NCLD06 Developed, High Intensity (% of network area)	http://www.mrlc.gov/nlcd2006.php	x	x
value_31	NCLD06 Barren Land (% of network area)	http://www.mrlc.gov/nlcd2006.php	x	x
value_41	NCLD06 Deciduous Forest (% of network area)	http://www.mrlc.gov/nlcd2006.php	x	x	x	x
value_42	NCLD06 Evergreen Forest (% of network area)	http://www.mrlc.gov/nlcd2006.php	x	x	x	x
value_43	NCLD06 Mixed Forest (% of network area)	http://www.mrlc.gov/nlcd2006.php	x	x	x	x
value_52	NCLD06 Shrub/Scrub (% of network area)	http://www.mrlc.gov/nlcd2006.php	x	x	x	x
value_71	NCLD06 Grassland/Herbaceous (% of network area)	http://www.mrlc.gov/nlcd2006.php	x	x	x	x
value_81	NCLD06 Pasture/Hay (% of network area)	http://www.mrlc.gov/nlcd2006.php	x	x
value_82	NCLD06 Cultivated Crops (% of network area)	http://www.mrlc.gov/nlcd2006.php	x	x
value_90	NCLD06 Woody Wetlands (% of network area)	http://www.mrlc.gov/nlcd2006.php	x	x	x	x
value_95	NCLD06 Emergent Herbaceous Wetlands (% of network area)	http://www.mrlc.gov/nlcd2006.php	x	x	x	x
wtdepave	USGS STATSGO Average value for the range in depth to the seasonally high water table (feet)	http://water.usgs.gov/GIS/metadata/usgswrd/XML/nhd_statsgo.xml	x	x	x	x

## Sheet: Variable Importance
Relative Importance of Variables in Random Forest Models
Hydrologic Classes			Temperature			Substrate Diameter			Bankfull Width
Variable	MeanDecreaseGini		Variable	IncNodePurity		Variable	IncNodePurity		Variable	IncNodePurity
bfiavg	28.3438		TMAX30_MEA	668.947		CUMDRAINAG	3995733		CUMDRAINAG	322.103
TMAX30_MEA	28.3201		SLOPE	442.429		MAFLOWV	5859774		SLOPE	96.1927
AREAWTMAT	27.4001		TMAX02_MEA	299.725		SLOPE	7926811		value_95	34.2935
LAT_NHD	25.2263		value_95	200.154		awcave	1500384		sgeol_10	28.43
rchrg_avg	22.2912		CUMDRAINAG	190.98		bdave	1414007		bgeol_76	11.7334
rf30_avg	18.0469		elevcm_mea	183.237		clayave	3150207		sgeol_9	11.6098
siltave	17.7976		TEMP	181.595		hga	1361232		hgad	9.92026
no10ave	17.7952		rf30_avg	173.784		hgb	1317989		bgeol_139	8.47418
no4ave	17.1462		MAXELEVSMO	164.125		hgc	1666590		LAT_NHD	6.99861
HUC8	16.8922		slopeave	153.65		hgd	1287467		value_71	6.95747
LON_NHD	15.6667		MAFLOWU	147.127		hgac	0		sgeol_14	6.89414
clayave	15.3608		TMIN30_MEA	144.572		hgad	485435		siltave	6.28903
hgb	14.6558		STREAMORDE	114.44		hgbc	14017.2		LON_NHD	6.19414
no200ave	14.5089		value_11	104.567		hgbd	747776		sandave	6.17683
hgc	13.2494		bfiavg	101.029		hgcd	425776		value_90	5.95195
sandave	12.0895		rchrg_avg	96.5022		hgvar	36420.4		sgeol_42	5.86831
sgeol_5	10.8909		AREAWTMAT	95.2926		kfact	1110212		rockdepl	5.67888
wtdepave	10.5667		hga	93.2561		kfactup	2058105		value_52	5.28261
kfactup	10.219		MINELEVSMO	90.5501		no10ave	12455090		rockdeph	5.26342
kfact	10.1112		strm_dens	70.4171		no200ave	2602362		wtdepave	4.91942
permave	9.61593		value_90	64.956		no4ave	20017650		clayave	4.91753
slp_perc	9.41432		omave	64.8892		sandave	1647370		value_41	4.77292
elevcm_mea	9.22855		TMIN02_MEA	61.3401		siltave	7968636		value_42	4.63938
slopeave	9.14839		permave	59.0523		wtdepave	1295372		no10ave	4.54386
AREAWTMAP	9.14161		slp_perc	57.0317		rockdeph	2980203		kfact	4.54027
slp_deg	9.06975		hgb	55.7191		rockdepl	7176204		hgb	4.23495
omave	8.84096		ct_avg	51.5497		bfiavg	1810531		kfactup	4.18672
value_90	8.27108		slp_deg	49.3202		MAXELEVSMO	12189770		awcave	4.12772
value_95	8.12692		hgd	48.4591		sgeol_1	0		hgc	4.08992
value_41	7.93339		no200ave	45.1954		sgeol_2	0		no4ave	4.02735
ct_avg	7.69324		value_81	45.1383		sgeol_3	69.4067		value_43	3.75782
ieof_avg	7.41912		siltave	44.7268		sgeol_4	737.074		hgcd	3.564
awcave	7.38742		value_42	44.6602		sgeol_5	233084		bdave	3.53015
rockdepl	7.32795		no4ave	44.5698		sgeol_6	22293.9		hga	3.20893
PPT30MEAN	7.16669		wtdepave	44.0059		sgeol_9	131362		hgbd	3.18073
value_43	7.04222		value_31	41.4655		sgeol_10	108555		bgeol_101	3.16008
hga	6.90797		value_22	41.1299		sgeol_14	41398.4		no200ave	2.90916
MAXELEVSMO	6.90771		LAT_NHD	40.9489		sgeol_15	0		bgeol_147	2.83053
hgd	6.70469		kfactup	40.7894		sgeol_17	0		hgd	2.55788
strm_dens	6.70213		value_21	39.8014		sgeol_18	3652.28		sgeol_30	2.51988
MINELEVSMO	6.59001		value_41	38.9114		sgeol_21	115594		bgeol_103	2.4543
value_71	6.39109		ieof_avg	38.7437		sgeol_22	30535		bgeol_98	2.39054
sgeol_42	6.28445		value_82	38.5533		sgeol_23	0		bgeol_129	2.36616
satof_avg	6.27904		satof_avg	38.3789		sgeol_24	103538		bgeol_138	2.12595
caco3h	6.22001		hgc	38.2893		sgeol_25	0		sgeol_28	2.09392
rockdeph	6.16226		bdave	37.5864		sgeol_26	7489.73		bgeol_105	2.07877
cecl	5.88979		no10ave	37.0508		sgeol_27	2666.89		bgeol_134	1.95681
MAFLOWU	5.81945		sandave	36.2387		sgeol_28	30835		bgeol_21	1.79117
bgeol_139	5.61764		value_52	34.3162		sgeol_29	342692		sgeol_24	1.69903
value_11	5.54923		LON_NHD	32.2275		sgeol_30	20908.9		bgeol_11	1.57622
CUMDRAINAG	5.51428		clayave	31.88		sgeol_31	66175.2		bgeol_87	1.55798
cech	5.50907		AREAWTMAP	31.3343		sgeol_32	18204.5		sgeol_5	1.50093
value_42	5.49192		value_71	30.8778		sgeol_38	2745.74		sgeol_40	1.46162
value_52	5.31418		bgeol_104	30.5015		sgeol_39	1235.31		bgeol_89	1.44373
value_81	5.30231		rockdeph	29.8727		sgeol_40	226394		bgeol_126	1.39911
SLOPE	5.15704		awcave	29.8687		sgeol_42	218329		bgeol_30	1.27757
hgbd	5.14372		cecl	29.6151		bgeol_1	0		bgeol_106	1.27207
bdave	5.04389		value_43	29.0071		bgeol_2	0.0496483		bgeol_104	1.0938
value_82	4.66762		PRECIP	28.3562		bgeol_3	0.131442		bgeol_128	1.01484
Reg	4.56516		kfact	27.4735		bgeol_7	0.000741582		bgeol_26	0.9435
value_22	4.55718		rockdepl	26.8419		bgeol_8	29.6775		bgeol_153	0.916544
value_31	4.51097		cech	26.0382		bgeol_11	82284.7		bgeol_107	0.903035
value_23	4.26636		PPT02MEAN	25.9657		bgeol_16	67151.1		bgeol_123	0.834825
value_21	4.1876		PPT30MEAN	20.5145		bgeol_21	878.747		bgeol_109	0.743555
hgcd	3.69059		HUC8	17.6806		bgeol_26	794.254		bgeol_86	0.699155
hgad	3.67811		value_23	16.9405		bgeol_27	0.0213537		sgeol_21	0.663516
value_24	3.32456		bgeol_66	16.0808		bgeol_30	0.00431588		sgeol_18	0.627215
STREAMORDE	3.25955		hgad	13.7308		bgeol_32	1370.4		bgeol_117	0.627182
caco3l	3.09676		value_24	13.105		bgeol_34	333.589		bgeol_82	0.610144
bgeol_89	2.42803		hgcd	12.6393		bgeol_35	36581.6		sgeol_29	0.598793
sgeol_40	2.07677		hgbd	12.5209		bgeol_39	0.506546		bgeol_85	0.581533
bgeol_101	2.07006		sgeol_10	10.3198		bgeol_41	0		bgeol_16	0.581414
sgeol_39	1.59456		bgeol_101	9.01275		bgeol_46	7494.51		sgeol_3	0.478758
sgeol_6	1.54653		bgeol_105	8.79116		bgeol_48	0		sgeol_27	0.472945
bgeol_134	1.36218		bgeol_109	8.77259		bgeol_50	0.0143874		bgeol_115	0.464867
bgeol_8	1.22199		bgeol_115	7.44815		bgeol_53	0		bgeol_119	0.441874
sgeol_24	1.15607		sgeol_9	7.10228		bgeol_56	877.072		bgeol_8	0.437965
bgeol_126	1.12861		sgeol_5	6.77816		bgeol_57	2094.42		bgeol_100	0.419156
bgeol_107	0.9938		caco3h	6.58051		bgeol_58	17053.6		bgeol_127	0.418114
sgeol_29	0.946491		bgeol_85	6.36337		bgeol_63	0		bgeol_3	0.404107
sgeol_10	0.875707		sgeol_29	6.03593		bgeol_65	12133		bgeol_46	0.37294
bgeol_119	0.850383		bgeol_89	5.09631		bgeol_66	27449.3		sgeol_22	0.370733
bgeol_92	0.827627		bgeol_128	5.04617		bgeol_76	5247.31		bgeol_136	0.35109
bgeol_11	0.827273		bgeol_107	4.4961		bgeol_80	16419.9		bgeol_92	0.348966
bgeol_104	0.820742		sgeol_40	4.34625		bgeol_82	172846		bgeol_135	0.345546
bgeol_3	0.752548		bgeol_87	4.12299		bgeol_83	15708		bgeol_140	0.337975
bgeol_153	0.73841		bgeol_86	3.96359		bgeol_84	0		bgeol_99	0.335095
bgeol_103	0.726938		bgeol_127	3.66879		bgeol_85	140916		bgeol_141	0.327222
sgeol_21	0.681338		bgeol_153	3.24285		bgeol_86	183938		bgeol_124	0.325439
bgeol_102	0.673244		bgeol_125	3.10343		bgeol_87	78520.6		bgeol_118	0.29869
bgeol_135	0.644032		caco3l	2.75631		bgeol_89	467825		bgeol_2	0.290105
bgeol_140	0.614755		bgeol_129	2.70466		bgeol_92	24855.2		bgeol_39	0.285017
bgeol_46	0.609635		bgeol_113	2.58186		bgeol_95	492.763		sgeol_6	0.283741
bgeol_97	0.571759		sgeol_42	2.5426		bgeol_96	0.000604913		bgeol_32	0.275765
bgeol_35	0.565041		sgeol_14	1.94949		bgeol_97	24200.8		bgeol_95	0.251299
bgeol_100	0.550424		sgeol_6	1.93904		bgeol_98	17641.1		bgeol_121	0.248383
bgeol_66	0.547252		bgeol_3	1.92418		bgeol_99	3963.85		bgeol_102	0.247612
bgeol_16	0.528967		bgeol_58	1.85371		bgeol_100	59885.6		sgeol_39	0.237769
bgeol_21	0.52126		bgeol_135	1.81787		bgeol_101	479219		bgeol_125	0.22362
bgeol_34	0.511352		bgeol_118	1.78472		bgeol_102	51151		bgeol_111	0.2181
bgeol_141	0.488784		hgvar	1.71968		bgeol_103	104846		bgeol_80	0.190779
sgeol_9	0.486768		bgeol_119	1.59562		bgeol_104	230411		bgeol_50	0.173726
sgeol_4	0.486272		sgeol_24	1.56259		bgeol_105	126665		hgbc	0.172287
sgeol_32	0.475539		sgeol_31	1.52561		bgeol_106	20296.8		bgeol_35	0.172208
sgeol_14	0.461627		bgeol_98	1.52204		bgeol_107	90760.9		bgeol_112	0.158267
bgeol_105	0.448327		bgeol_11	1.45276		bgeol_108	775.71		bgeol_83	0.135504
bgeol_86	0.425717		Reg	1.1433		bgeol_109	113448		bgeol_133	0.125177
bgeol_106	0.411847		sgeol_39	1.14164		bgeol_110	0		bgeol_66	0.110052
bgeol_113	0.400658		bgeol_147	1.08637		bgeol_111	6159.93		bgeol_96	0.0974879
bgeol_109	0.400557		bgeol_141	0.966332		bgeol_112	47937.3		bgeol_34	0.0859915
bgeol_154	0.375417		sgeol_21	0.678749		bgeol_113	29355.6		bgeol_149	0.0859088
bgeol_123	0.367845		bgeol_126	0.639641		bgeol_114	0		bgeol_84	0.0795482
bgeol_129	0.358598		bgeol_103	0.638933		bgeol_115	29128.6		bgeol_65	0.0745138
bgeol_138	0.320089		sgeol_3	0.629443		bgeol_116	0		bgeol_58	0.0738325
bgeol_125	0.317865		bgeol_83	0.514294		bgeol_117	0		bgeol_97	0.0645046
sgeol_26	0.310713		bgeol_16	0.494634		bgeol_118	1145.56		bgeol_48	0.0631463
sgeol_28	0.302804		bgeol_138	0.490652		bgeol_119	122877		sgeol_32	0.059781
bgeol_118	0.291866		bgeol_123	0.47724		bgeol_121	0.00165083		sgeol_26	0.0536237
bgeol_98	0.276177		bgeol_134	0.459906		bgeol_122	0		bgeol_130	0.0521456
sgeol_27	0.273856		bgeol_117	0.427836		bgeol_123	5148.63		sgeol_15	0.0521058
sgeol_3	0.272046		bgeol_76	0.425083		bgeol_124	38877.8		hgvar	0.0378424
bgeol_128	0.270096		bgeol_100	0.406931		bgeol_125	147994		sgeol_4	0.0360421
sgeol_22	0.26507		bgeol_133	0.403925		bgeol_126	122952		sgeol_31	0.0293004
bgeol_39	0.249242		sgeol_23	0.402968		bgeol_127	33682.4		bgeol_110	0.0225666
bgeol_2	0.248475		bgeol_106	0.371144		bgeol_128	12394.5		bgeol_63	0.0211019
bgeol_32	0.246189		bgeol_56	0.365557		bgeol_129	25621		bgeol_158	0.0201116
sgeol_25	0.236066		bgeol_34	0.327372		bgeol_130	122656		bgeol_113	0.0192688
bgeol_130	0.232694		bgeol_21	0.324587		bgeol_133	19532.2		bgeol_108	0.018781
bgeol_84	0.20861		bgeol_102	0.30158		bgeol_134	104994		bgeol_160	0.0171935
bgeol_26	0.199985		bgeol_46	0.246982		bgeol_135	99503.4		sgeol_25	0.0154609
bgeol_85	0.197389		bgeol_65	0.243304		bgeol_136	119258		bgeol_146	0.0147392
bgeol_147	0.195953		bgeol_2	0.242502		bgeol_138	40713.3		bgeol_154	0.0142516
bgeol_136	0.191312		bgeol_7	0.200151		bgeol_139	172519		bgeol_159	0.0125915
bgeol_83	0.186803		bgeol_136	0.198486		bgeol_140	4174.2		bgeol_7	0.010285
bgeol_112	0.17951		bgeol_26	0.188736		bgeol_141	49879.1		bgeol_56	0.00876962
bgeol_30	0.17226		bgeol_99	0.1625		bgeol_143	14391.4		bgeol_57	0.00738694
bgeol_151	0.171615		sgeol_28	0.155428		bgeol_144	0.00189201		sgeol_38	0.00727436
bgeol_116	0.163651		bgeol_112	0.152217		bgeol_145	0		sgeol_17	0.00483484
bgeol_127	0.140746		bgeol_108	0.148228		bgeol_146	41068		bgeol_144	0.00450896
bgeol_155	0.139153		bgeol_30	0.138914		bgeol_147	155813		bgeol_156	0.00436835
bgeol_124	0.1382		bgeol_139	0.107952		bgeol_149	1438.89		bgeol_122	0.00397546
sgeol_30	0.1361		bgeol_63	0.107465		bgeol_151	10686.8		bgeol_27	0.00396094
bgeol_160	0.119259		bgeol_92	0.100336		bgeol_152	3.72529e-12		bgeol_143	0.00374153
bgeol_156	0.114196		bgeol_114	0.0891019		bgeol_153	266513		bgeol_116	0.00323715
bgeol_80	0.112458		bgeol_116	0.0601958		bgeol_154	15935.8		bgeol_155	0.00319522
bgeol_99	0.1022		bgeol_48	0.0472215		bgeol_155	3142.41		hgac	0.00232933
bgeol_87	0.0917199		sgeol_15	0.0437048		bgeol_156	12661.5		bgeol_152	0.00222007
bgeol_121	0.0887423		bgeol_50	0.0419614		bgeol_158	65.4068		bgeol_145	0.000738799
bgeol_65	0.0870919		sgeol_4	0.0407472		bgeol_159	319.252		bgeol_114	0.000653407
hgbc	0.0865879		bgeol_8	0.0321296		bgeol_160	5086.72		bgeol_151	0.000579507
bgeol_115	0.0853849		bgeol_124	0.0306709		value_41	3494535		bgeol_53	0.000547429
bgeol_144	0.0749788		bgeol_140	0.0280073		value_42	2297115		bgeol_41	0.000360906
bgeol_117	0.070344		bgeol_155	0.0253923		value_43	2071266		sgeol_1	0
sgeol_18	0.0624937		bgeol_96	0.0242042		value_52	1545102		sgeol_2	0
hgvar	0.0605179		bgeol_122	0.0197744		value_71	2145945		sgeol_23	0
bgeol_149	0.0591362		sgeol_22	0.0144864		value_90	1522144		bgeol_1	0
bgeol_95	0.0579049		bgeol_151	0.0143927		value_95	903816
bgeol_76	0.05689		bgeol_149	0.0127878		LAT_NHD	2048351
sgeol_31	0.0532081		bgeol_80	0.0118533		LON_NHD	6820333
bgeol_82	0.040586		sgeol_26	0.00995965
bgeol_58	0.0395505		sgeol_25	0.00891962
bgeol_133	0.0390769		sgeol_30	0.00721353
bgeol_108	0.0369605		sgeol_27	0.00513394
bgeol_152	0.0347347		bgeol_84	0.00449738
bgeol_159	0.0335331		sgeol_32	0.00419155
bgeol_48	0.0300518		bgeol_110	0.00374575
sgeol_15	0.0283796		bgeol_130	0.00151912
bgeol_27	0.0252723		sgeol_18	0.00134454
bgeol_96	0.0203649		bgeol_27	0.000477722
bgeol_143	0.0179207		bgeol_1	0
sgeol_17	0.0110005		bgeol_111	0
sgeol_38	0.0103188		bgeol_121	0
bgeol_57	0.00985		bgeol_143	0
bgeol_50	0.0093172		bgeol_144	0
bgeol_7	0.00836637		bgeol_145	0
bgeol_56	0.00772222		bgeol_146	0
bgeol_110	0.00713636		bgeol_152	0
bgeol_63	0.00572158		bgeol_154	0
bgeol_146	0.00533333		bgeol_156	0
sgeol_23	0.00336364		bgeol_158	0
bgeol_111	0.00266667		bgeol_159	0
bgeol_145	0.00266667		bgeol_160	0
bgeol_1	0		bgeol_32	0
bgeol_114	0		bgeol_35	0
bgeol_122	0		bgeol_39	0
bgeol_158	0		bgeol_41	0
bgeol_41	0		bgeol_53	0
bgeol_53	0		bgeol_57	0
hgac	0		bgeol_82	0
sgeol_1	0		bgeol_95	0
sgeol_2	0		bgeol_97	0
			hgac	0
			hgbc	0
			sgeol_1	0
			sgeol_17	0
			sgeol_2	0
			sgeol_38	0

## Sheet: Model Summaries
Summary of Random Model Characteristics.
Response variable	Observations	Number of predictors	OOB classification error	% Var explained	# variables tried at each split
Hydrologic classes	897	191	19.29	N/A	10
July-Aug temperature	867	197	N/A	70.48	71
Mean substrate diameter	459	159	N/A	56.82	53
Bankfull width	1708	156	N/A	84.49	52

## Sheet: Confusion Matrix_HydroClass
Confusion Matrix for Hydrologic Classes
					Predicted Classes
		IF1	LTR	PR1	PR2	SSGW	SHBF	SNM2	PF	Class Error
	IF1	0	0	1	0	0	0	0	0	1
	LTR	0	55	7	7	1	6	0	0	0.276316
	PR1	0	6	186	6	0	20	0	5	0.165919
Observed	PR2	0	0	9	235	1	8	1	1	0.0784314
Classes	SSGW	0	2	1	2	27	9	3	0	0.386364
	SHBF	0	0	22	7	5	174	0	0	0.163462
	SNM2	0	0	1	3	4	0	23	0	0.258065
	PF	0	0	25	4	0	0	0	24	0.54717
