# Supplementary material for: A stream classification system to explore the physical habitat diversity and anthropogenic impacts in riverscapes of the eastern United States
Source: PLoS One. 2018 Jun 20;13(6):e0198439. doi: 10.1371/journal.pone.0198439 (PMC6010261; doi:10.1371/journal.pone.0198439)
Supplement: S5 File — List of simple (substrate excluded) and complex (all habitat layers) stream typologies found in the analysis and total length occupied in streams in the eastern US. Stream typologies for all uncertainty scenarios and their length are also provided. (XLSX) [file pone.0198439.s010.xlsx]

## Sheet: Title
S5 File. Simple and Complex Stream Typologies
List of simple (substrate excluded) and complex (all habitat layers) stream typologies found in the analysis and total length occupied in streams in the eastern US.
Stream typologies for all uncertainty scenarios and their length are also provided.
A Stream Classification System to Explore the Physical Habitat Diversity and Anthropogenic Impacts in Riverscapes of the Eastern United States
Ryan A. McManamay1,a, Matthew J. Troia1, Christopher R. DeRolph1, Arlene Olivero Sheldon2, Analie Barnett2, Shih-Chieh Kao1, Mark Anderson2
1Environmental Sciences Division, Oak Ridge National Laboratory, Oak Ridge, TN 37831
2The Nature Conservancy, Eastern Conservation Science, Boston, MA, 02111
Contact Information:
Ryan McManamay
mcmanamayra@ornl.gov

## Sheet: Original Typologies
List of simple (substrate excluded) and complex (all habitat layers) stream typologies found in the analysis and total length occupied in streams in the eastern US.
Simple Typologies	Length (km)		Complex Typologies	Length (km)
HW-M-SHB-CL-UC	47540.3		HW-M-PR1-CL-UC-SB	25799.9
HW-M-PR1-CL-UC	41526.2		HW-M-PR2-CD-UC-LB	23025.5
HW-M-PR1-CW-UC	41088.8		HW-M-SHB-CL-UC-SB	20636.7
HW-L-PR1-CW-UC	25897.1		HW-MH-PR2-CD-UC-LB	14302.4
HW-M-PR2-CD-UC	25353.5		HW-L-PR1-CC-UC-SB	13995.1
CK-L-PR1-CW-UC	23797.7		HW-H-PR2-CD-C-LB	13036.4
HW-M-SHB-CW-UC	19220.3		HW-M-PR1-CW-UC-LC	12438.9
CK-L-SHB-CW-UC	17809.2		HW-L-UI-CC-UC-SB	11880.9
HW-H-PR2-CD-C	16876.7		HW-MH-PR1-CC-C-LB	11334
HW-MH-PR2-CD-UC	16833.4		HW-M-SHB-CL-UC-LC	11061.2
HW-L-PR1-CC-UC	15968.3		HW-M-PR2-CC-UC-LB	10520.2
HW-M-PR1-CC-UC	15501.1		CK-L-PR1-CC-UC-SB	10190.9
CK-M-PR2-CD-UC	14389.3		HW-M-PR1-CW-UC-SC	10126.5
CK-L-PR1-CC-UC	14270.7		HW-M-PR1-CW-UC-SB	10028.5
HW-M-PR1-CL-MC	13216		CK-L-PR2-CC-UC-LB	9711.32
HW-M-SHB-CL-MC	12801.6		HW-MH-PR2-CD-MC-LB	9286.83
HW-M-PR2-CC-UC	12337.5		HW-M-UI-CC-UC-SB	9213.48
HW-L-UI-CC-UC	12046.5		HW-M-UI-CL-UC-SB	9130.62
HW-M-UI-CL-UC	12042.4		CK-L-PR1-CW-UC-SB	9130.14
CK-L-PR2-CC-UC	12005.6		HW-M-PR1-CC-UC-SB	9076.83
CK-L-PR1-CL-UC	12002.7		CK-M-PR2-CC-UC-LB	8971.93
HW-M-UI-CC-UC	11909.5		HW-M-PR1-CL-MC-SB	8361.29
HW-MH-PR1-CC-C	11703		HW-H-SHB-CC-C-LB	8061.15
HW-MH-PR2-CD-MC	11514.9		CK-M-PR2-CD-UC-LB	7905.74
CK-M-PR2-CC-UC	11250.6		HW-H-PR2-CD-MC-LB	7844.23
HW-M-PR1-CL-C	10724.9		HW-L-UI-CL-UC-SB	7820.08
HW-H-PR2-CD-MC	10174.8		HW-L-PR1-CW-UC-CG	7695.36
HW-L-SHB-CW-UC	9939.26		HW-M-SHB-CL-UC-SC	7369.12
HW-H-SHB-CC-C	9670.41		CK-L-UI-CL-UC-SB	7352
CK-L-UI-CL-UC	9304.49		HW-M-PR1-CC-C-LB	7184.74
HW-MH-PR1-CL-C	9193.96		HW-MH-PR1-CL-C-LB	7144.78
HW-VL-LTR-W-C	9177.67		HW-M-PR1-CL-UC-LC	6944.02
HW-M-SHB-CC-UC	9152.5		HW-MH-UI-CC-C-LB	6915.42
HW-M-SHB-CL-C	8651.27		HW-M-PR1-CW-UC-CG	6835.85
HW-MH-PR2-CD-C	8439.03		HW-L-PR1-CW-UC-SC	6600.78
HW-L-UI-CL-UC	8416.43		HW-MH-PR2-CD-C-LB	6578.97
HW-L-LTR-W-UC	8268.61		CK-M-PR2-CD-UC-LBB	6424.11
CK-VL-LTR-W-UC	7744.48		HW-M-PR1-CC-UC-LB	6346.83
HW-M-PR1-CC-C	7729.67		HW-M-PR1-CL-C-SB	6162.62
HW-VH-SHB-CC-C	7487.42		HW-MH-PR2-CC-C-LB	6112.28
HW-VL-LTR-W-UC	7311.72		HW-H-PR1-CC-C-LB	5989.66
CK-VL-LTR-W-C	7148.74		HW-H-PR2-CC-C-LB	5890.59
HW-MH-UI-CC-C	7039.73		HW-M-SHB-CL-MC-SB	5784.59
HW-MH-SHB-CL-C	7026.78		CK-L-PR1-CL-UC-SB	5611.03
HW-L-PR1-CL-UC	6949.73		HW-M-SHB-CW-UC-LC	5412.14
CK-L-PR1-W-UC	6719.96		HW-M-SHB-CW-UC-SC	5184.11
HW-L-PR2-CC-UC	6486.74		HW-MH-SHB-CC-C-LB	5032.46
HW-MH-PR2-CC-C	6246.16		HW-M-SHB-CC-UC-LB	4968.96
CK-VL-PR1-CW-UC	6222.28		HW-L-PR1-CW-UC-SB	4942.15
SR-VL-PR1-CW-UC	6218.04		HW-MH-SHB-CL-C-LB	4896.56
HW-H-PR1-CC-C	6176.85		CK-L-SHB-CW-UC-CG	4529.83
HW-H-PR2-CC-C	6160.82		HW-M-UI-CC-C-LB	4476.17
HW-M-PR1-CW-MC	6083.41		CK-L-UI-CC-UC-SB	4413.7
HW-L-PR1-W-UC	5754.08		HW-M-PR2-CD-MC-LB	4370.82
CK-VL-PR1-CC-UC	5617.62		CK-VL-PR1-CC-UC-SB	4353.25
HW-MH-SHB-CC-C	5503.71		HW-M-SHB-CL-UC-CG	4286.44
CK-M-SHB-CL-UC	5409.42		HW-VH-SHB-CC-C-LB	4253.55
HW-M-SM2-CD-UC	5387.12		CK-L-PR1-CL-UC-LB	4235.44
CK-L-SHB-CL-UC	5358.04		HW-M-PR1-CL-UC-LB	4172.19
CK-L-LTR-W-UC	5338.81		CK-L-SHB-CW-UC-SB	4041.53
HW-L-LTR-CW-UC	5171.46		HW-L-PR1-CW-UC-LC	4034.22
HW-M-UI-CC-C	5103.05		HW-M-SHB-CW-UC-CG	4014.03
CK-VL-PR1-W-UC	4994.18		CK-L-PR1-CW-UC-LC	4011.52
HW-MH-SHB-CL-UC	4993.22		SR-VL-PR1-CW-UC-SB	3928.55
HW-M-UI-CW-UC	4812.34		HW-M-PR1-CL-C-LB	3860.39
HW-M-PR2-CD-MC	4805.54		CK-M-SHB-CC-UC-LB	3851.29
CK-L-SM2-CC-UC	4803.88		HW-M-UI-CW-UC-SB	3846.88
CK-L-UI-CC-UC	4786.6		HW-H-PR2-CD-C-LBB	3836.97
HW-M-PR1-CC-MC	4730.3		HW-L-SHB-CW-UC-CG	3808.1
CK-M-SHB-CC-UC	4684.1		CK-VL-PR2-CC-C-LB	3771.09
CK-L-SHB-CC-UC	4628.91		HW-M-SHB-CL-UC-LB	3744.54
SR-L-PR2-CC-UC	4606.23		HW-M-PR1-CC-MC-LB	3730.6
HW-M-UI-CL-C	4593.39		CK-L-PR1-CW-UC-CG	3680.96
CK-VL-PR2-CC-C	4583.58		HW-H-PR2-CD-UC-LB	3580.63
HW-M-UI-CL-MC	4542.06		HW-M-PR1-CL-UC-SC	3548.79
HW-H-PR2-CD-UC	4534.57		CK-L-PR1-CW-UC-SC	3515.05
CK-L-SSG-CC-UC	4521.7		HW-L-PR2-CC-UC-LB	3493.57
SR-VL-PR1-W-UC	4505.48		HW-M-SHB-CW-UC-SB	3429.58
HW-MH-SHB-CL-MC	4447.53		HW-H-PR1-CL-C-LB	3395.33
HW-VL-PR1-CW-UC	4334.98		HW-M-SHB-CL-C-SB	3344.63
CK-M-PR1-CL-UC	4276.47		HW-VL-PR1-CC-UC-SB	3268.57
CK-VL-PR2-CC-UC	4223.97		HW-L-UI-CW-UC-SB	3262.75
HW-L-SSG-CC-UC	4199.92		HW-M-PR1-CL-MC-LB	3254.61
HW-L-UI-CW-UC	4178.13		CK-L-PR1-CC-UC-LB	3252.31
SR-VL-LTR-W-C	4151.45		CK-L-SHB-CW-UC-LC	3240.23
SR-VL-PR1-CL-UC	4102.78		HW-VH-SHB-CC-C-LBB	3229.82
SR-L-PR1-CW-UC	4092.65		HW-MH-UI-CL-C-LB	3164.21
CK-VL-PR1-CL-UC	4061.15		HW-M-SM2-CD-UC-SB	3137.06
HW-MH-PR1-CL-MC	3990.39		CK-MH-PR2-CD-C-LBB	3107.61
MR-VL-PR1-CW-UC	3863.13		CK-VL-PR2-CC-UC-LB	3082.1
CK-VL-SHB-CW-UC	3862.2		CK-L-SHB-CW-UC-SG	2983.36
HW-VL-PR1-CC-UC	3838.47		HW-M-PR2-CC-MC-LB	2970.37
HW-M-SSG-CD-UC	3816.89		HW-M-PR2-CC-C-LB	2969.05
MR-VL-PR1-W-UC	3813.55		CK-L-UI-CW-UC-SB	2934.06
CK-MH-PR2-CD-C	3805.82		HW-L-PR1-CL-UC-SB	2906.93
CK-M-PR2-CD-MC	3762.63		HW-L-PR2-CC-UC-SB	2893.93
HW-L-SHB-CL-UC	3724.89		CK-MH-PR2-CD-UC-LBB	2866.81
HW-L-SHB-CC-UC	3672.1		CK-L-SSG-CC-UC-SB	2834.51
HW-M-PR1-CW-C	3636.93		HW-M-SHB-CC-UC-SB	2821.28
HW-M-UI-CC-MC	3598.13		CK-VL-PR1-CW-UC-SB	2807.2
HW-MH-UI-CL-C	3538.31		HW-VL-LTR-W-C-SB	2798.75
HW-H-PR1-CL-C	3519.01		CK-VL-UI-CL-UC-SB	2797.23
CK-MH-PR2-CD-UC	3499.47		CK-L-SM2-CC-UC-SB	2780.75
CK-L-UI-CW-UC	3480.16		HW-M-UI-CL-UC-LB	2768.11
SR-L-PR1-CL-UC	3366.3		MR-VL-PR1-CW-UC-SB	2763.05
HW-MH-PR1-CL-UC	3350.87		HW-M-UI-CL-C-LB	2738.83
CK-M-PR1-CC-UC	3295.79		HW-M-UI-CC-UC-LB	2696
CK-VL-UI-CL-UC	3208.5		HW-MH-PR1-CL-MC-LB	2675.59
CK-MH-PR2-CD-MC	3196.53		HW-L-LTR-W-UC-CG	2670.93
HW-M-PR2-CC-MC	3168.93		SR-L-PR2-CC-UC-LB	2665.83
HW-VH-PR2-CD-C	3152.32		SR-L-PR1-CW-UC-SB	2664.47
HW-M-PR2-CC-C	3142.79		HW-VL-LTR-W-C-LC	2638.56
CK-M-PR1-CW-UC	3120.92		CK-M-PR1-CL-C-LB	2619.01
MR-VL-PR1-CL-UC	3109.95		HW-M-SHB-CL-C-LB	2612.16
HW-VL-PR1-W-UC	3102.87		HW-L-SHB-CW-UC-SC	2593.66
CK-VL-PR1-CW-C	3099.52		HW-MH-SHB-CC-MC-LB	2588.65
SR-VL-LTR-W-UC	3049		HW-MH-SHB-CL-MC-LB	2588.15
HW-VL-PR2-CC-C	3026.42		HW-M-PR1-CW-MC-SB	2577.72
HW-M-SHB-CC-MC	3016.97		HW-M-UI-CL-MC-SB	2560.01
CK-M-PR1-CL-C	2972.78		HW-MH-PR2-CC-MC-LB	2549.83
CK-M-SHB-CW-UC	2946.88		HW-M-SHB-CL-MC-LB	2547.82
HW-VL-PR1-CW-C	2936.52		HW-L-PR1-CW-UC-SG	2546.04
HW-L-UI-W-UC	2929.34		HW-M-PR2-CD-C-LB	2527.72
SR-VL-PR2-CC-UC	2928.13		HW-MH-PR2-CC-UC-LB	2484.62
CK-M-PR2-CD-C	2926.88		CK-L-LTR-W-UC-SG	2472.84
HW-MH-SHB-CC-MC	2902.4		HW-MH-PR2-CD-UC-LBB	2455.4
CK-L-PR2-CD-UC	2861.62		HW-M-SHB-CL-MC-LC	2455.13
HW-M-PR2-CD-C	2848.08		HW-MH-SHB-CL-UC-SB	2427.92
HW-L-PR2-CD-UC	2784.26		CK-MH-PR2-CD-MC-LBB	2417.99
HW-L-SM2-CC-UC	2754.53		HW-L-LTR-CW-UC-CG	2407.6
SR-L-SHB-CW-UC	2701.42		CK-M-SHB-CL-UC-SB	2357.97
CK-M-PR2-CC-MC	2698.32		HW-M-SSG-CD-UC-SB	2340.04
HW-MH-PR2-CC-MC	2658.63		CK-L-SHB-CC-UC-LB	2338.18
HW-MH-PR2-CC-UC	2626.21		HW-VH-PR2-CD-C-LB	2336.46
HW-M-SHB-CC-C	2590.87		HW-H-PR2-CD-MC-LBB	2324.78
HW-M-SHB-CW-MC	2488.88		HW-VL-PR2-CC-C-LB	2282.36
CK-M-PR2-CC-C	2478.9		HW-M-UI-CC-MC-LB	2278.8
SR-VL-SHB-CW-UC	2476.11		SR-VL-PR1-CL-UC-SB	2276.36
CK-VL-SM2-CC-C	2419.34		CK-VL-UI-CW-UC-SB	2257.05
CK-M-SM2-CC-UC	2417.79		HW-L-LTR-W-UC-SG	2230.03
CK-M-PR1-CC-C	2414.09		SR-VL-PR2-CC-UC-LB	2223.81
CK-L-SSG-CD-UC	2337.31		HW-MH-PR2-CD-MC-LBB	2206.58
CK-VL-UI-CW-UC	2315.27		HW-L-SSG-CC-UC-SB	2193.23
SR-VL-PR1-W-C	2311.12		CK-L-PR2-CD-UC-LB	2147.46
HW-MH-SM2-CD-UC	2231.87		HW-M-PR1-CW-MC-LC	2126.31
HW-M-LTR-CW-UC	2219.04		HW-VL-LTR-W-UC-SC	2114.35
CK-M-UI-CL-UC	2199.16		CK-L-PR1-CW-UC-SG	2095.76
CK-L-PR1-CL-C	2146.51		HW-L-PR2-CD-UC-LB	2084.69
SR-VL-PR1-CW-C	2141.96		CK-M-PR2-CC-MC-LB	2057.81
HW-MH-PR1-CC-MC	2123.93		CK-M-PR2-CC-UC-LBB	2057.58
HW-VH-PR2-CC-C	2109.4		HW-L-PR1-W-UC-SC	2034.77
MR-VL-PR2-CC-UC	2093.45		CK-M-PR2-CD-MC-LBB	2031.32
HW-M-SM2-CC-UC	2092.92		CK-M-PR2-CC-C-LB	2017.88
MR-VL-PR1-W-C	2090.19		CK-L-PR1-W-UC-SC	2009.9
HW-MH-SHB-CC-UC	2082.44		HW-MH-PR1-CC-MC-LB	1988.77
HW-L-SSG-CD-UC	2060.66		HW-M-SHB-CC-MC-LB	1987.2
HW-VL-PR2-CC-UC	2056.45		HW-VL-UI-CC-UC-SB	1986.85
HW-VL-UI-CC-UC	1998.37		HW-L-UI-W-UC-SB	1976.35
MS-VL-PR1-W-UC	1998.13		HW-M-UI-CL-MC-LB	1966.61
CK-M-SHB-CC-MC	1990.07		CK-VL-LTR-W-UC-SC	1959.93
HW-H-SHB-CC-MC	1946.85		CK-VL-PR1-CL-UC-SB	1957.82
CK-VL-PR1-W-C	1942.63		CK-L-SHB-CW-UC-SC	1957.6
HW-H-SHB-CL-C	1930.03		HW-VL-LTR-W-UC-CG	1920.56
CK-L-PR1-CL-MC	1850.81		HW-MH-PR1-CL-C-SB	1904.93
MR-VL-SHB-CW-UC	1824.22		HW-L-PR1-CL-UC-LC	1896.84
HW-VL-PR2-CD-C	1817.03		HW-L-SM2-CC-UC-SB	1895.4
CK-M-PR1-CL-MC	1807.52		HW-M-SM2-CD-UC-LB	1895.28
CK-H-PR2-CD-C	1786.28		CK-M-PR1-CC-C-LB	1892.16
CK-VL-SHB-CW-C	1751.58		HW-VL-LTR-W-UC-LC	1890.8
CK-M-SHB-CC-C	1750.24		CK-M-PR1-CC-UC-LB	1890.3
HW-VL-PR1-CL-UC	1746.48		HW-L-SSG-CC-UC-LC	1889.01
CK-L-PR1-CW-C	1740.61		CK-L-UI-CL-UC-LB	1888.94
CK-L-PR2-CC-C	1713.72		CK-VL-LTR-W-C-CG	1885.71
HW-MH-UI-CC-MC	1712.8		SR-L-PR2-CC-UC-LBB	1871.62
CK-L-UI-W-UC	1708.21		HW-M-SHB-CC-C-LB	1868.93
SR-L-SM2-CC-UC	1705.13		CK-L-PR1-W-UC-CG	1859.04
MR-VL-LTR-W-UC	1696.79		HW-M-UI-CL-C-SB	1854.1
HW-VL-SHB-CW-UC	1691.56		HW-L-SHB-CC-UC-SB	1853.52
SR-VL-PR2-CC-C	1672.68		HW-MH-PR1-CL-UC-LB	1851.96
CK-M-SM2-CD-UC	1672.49		CK-M-PR1-CL-UC-LB	1845.89
SR-VL-UI-CW-UC	1672.47		HW-MH-PR2-CD-C-LBB	1845.8
MS-VL-SHB-W-UC	1652.66		CK-M-PR1-CL-UC-SB	1840.79
SR-M-PR2-CC-UC	1651.29		HW-H-SHB-CL-C-LB	1835.34
CK-VL-SSG-CC-UC	1638.04		HW-VL-LTR-W-C-SC	1830.64
MR-VL-SHB-W-UC	1636.13		CK-VL-LTR-W-UC-SG	1822.31
CK-M-SSG-CD-UC	1615.64		HW-VH-PR2-CC-C-LB	1816.73
HW-L-PR1-CW-C	1599.3		HW-L-LTR-CW-UC-SG	1813.42
HW-L-PR2-CC-C	1594.5		MR-VL-PR1-CL-UC-SB	1810.24
HW-VL-SHB-CW-C	1573.86		CK-VL-LTR-W-UC-LC	1802.55
SR-L-SHB-CL-UC	1573.5		CK-VL-LTR-W-C-SG	1801.7
CK-VL-UI-CC-UC	1534.44		CK-VL-LTR-W-UC-CG	1789.61
MR-VL-LTR-W-C	1534.26		HW-MH-SHB-CC-UC-LB	1788.68
HW-VL-PR1-W-C	1529.9		CK-L-PR1-CL-C-LB	1781.94
SR-L-PR1-W-UC	1521.35		SR-L-PR1-CL-UC-SB	1732.63
SR-VL-SHB-W-UC	1520.3		CK-M-PR2-CD-MC-LB	1725.32
HW-M-SHB-CW-C	1516.65		HW-M-PR2-CC-UC-SB	1720.95
CK-L-SHB-CW-C	1504.23		HW-MH-SHB-CL-C-SB	1695.29
CK-M-SHB-CL-MC	1489.13		HW-M-PR1-CW-C-SB	1694.63
CK-VL-SM2-CC-UC	1488.9		CK-L-PR2-CC-UC-SB	1678.7
CK-VL-PR2-CD-C	1467.86		CK-M-PR2-CD-C-LBB	1667.85
CK-VL-PR1-CL-C	1453.45		HW-M-SHB-CL-C-LC	1645.33
SR-VL-SHB-CL-UC	1450.42		CK-L-SHB-CL-UC-SB	1644.73
SR-VL-PR1-CC-UC	1441.2		CK-M-SHB-CL-UC-LB	1641.82
CK-L-LTR-CW-UC	1435.26		HW-H-SHB-CC-MC-LB	1634.49
HW-H-PR1-CL-MC	1429.58		HW-L-LTR-W-UC-SC	1632.08
SR-L-SSG-CC-UC	1425.8		HW-VL-PR2-CD-C-LB	1621.51
HW-VL-SHB-CC-C	1425.65		CK-H-PR2-CD-C-LBB	1612.48
HW-VH-PR1-CC-C	1422.72		HW-H-SHB-CC-C-LBB	1601.57
MS-VL-PR1-CW-UC	1413.53		HW-L-SHB-CW-UC-SG	1601.44
CK-L-SM2-CC-C	1404.55		HW-L-LTR-W-UC-LC	1577.74
MR-VL-PR1-CW-C	1381.22		CK-VL-PR1-W-UC-CG	1570.29
HW-H-PR2-CC-MC	1379.62		CK-M-SHB-CC-MC-LB	1565.42
CK-VL-SHB-CL-UC	1377.7		CK-M-PR1-CW-UC-SB	1562.83
HW-VL-SSG-CC-UC	1351.86		CK-L-SSG-CD-UC-LC	1544.51
SR-VL-SSG-CC-UC	1344.94		HW-L-PR1-W-UC-CG	1529.75
CK-L-PR1-CW-MC	1341.16		HW-M-PR2-CD-UC-SB	1521.69
CK-VL-LTR-W-MC	1338.27		HW-M-SM2-CC-UC-SB	1509.28
GR-VL-SHB-W-C	1329.88		CK-VL-UI-CC-UC-SB	1506.38
MR-VL-PR2-CC-C	1326.23		CK-L-SHB-CC-UC-SB	1504.03
CK-L-LTR-W-C	1311.31		CK-L-PR1-W-UC-SG	1497.99
HW-L-LTR-W-C	1278.26		SR-VL-UI-CW-UC-SB	1489.63
MR-VL-SHB-CL-UC	1273.82		HW-MH-UI-CC-MC-LB	1488.67
LR-VL-SHB-W-UC	1267.36		CK-VL-LTR-W-C-SC	1486.62
MR-L-PR2-CC-UC	1248.61		HW-M-SHB-CL-MC-SC	1481.81
SR-L-PR2-CL-UC	1246.68		HW-MH-SM2-CD-UC-LB	1479.04
MR-VL-PR2-CL-UC	1219.17		CK-L-PR1-CL-MC-LB	1464.02
HW-VL-SM2-CC-C	1216.8		HW-MH-SHB-CL-MC-SB	1461.18
CK-L-PR2-CC-MC	1208.01		HW-MH-SHB-CL-UC-LB	1457.96
HW-L-SHB-CW-C	1206.31		HW-L-PR1-W-UC-LC	1436.77
MS-VL-PR2-CC-UC	1195.17		CK-VL-PR1-W-UC-SC	1429.82
CK-M-UI-CC-UC	1186.3		CK-L-PR2-CC-C-LB	1425.53
CK-L-SHB-W-UC	1185.86		CK-L-SSG-CC-UC-LC	1416.88
SR-VL-PR1-CW-MC	1180.25		HW-H-PR1-CL-MC-LB	1394.73
SR-VL-SM2-CC-UC	1180.1		HW-MH-PR1-CL-UC-SB	1369.71
LR-VL-SHB-W-C	1170.1		CK-L-PR1-CW-UC-LB	1364.24
HW-VL-LTR-W-MC	1155.42		SR-L-PR1-CL-UC-LB	1360.81
CK-VL-SHB-CC-UC	1147.26		CK-M-SM2-CC-UC-SB	1345.26
HW-MH-UI-CL-MC	1146.04		HW-VH-PR1-CC-C-LB	1338.5
CK-M-PR1-CC-MC	1139.84		CK-VL-LTR-W-C-LC	1321.7
HW-VL-PR1-CL-C	1137.58		HW-M-UI-CC-MC-SB	1319.34
SR-VL-PR2-CL-UC	1126.93		SR-VL-PR2-CC-C-LB	1315.29
SR-VL-SM2-CC-C	1126.35		HW-M-PR1-CW-UC-SG	1310.18
MS-VL-LTR-W-C	1124.25		CK-M-PR1-CL-MC-LB	1310.02
HW-L-PR2-CD-C	1124.08		CK-VL-PR1-CW-C-SB	1306.36
CK-L-SM2-CC-MC	1102.66		SR-VL-PR1-W-UC-CG	1304.95
CK-M-SHB-CL-C	1097.9		SR-VL-PR1-CL-UC-LB	1304.61
HW-H-UI-CC-C	1095.06		CK-VL-SM2-CC-C-SB	1299.7
MS-VL-PR1-CL-UC	1086.27		MR-VL-PR2-CC-UC-LB	1295.68
HW-M-SM2-CD-MC	1085.19		HW-VL-LTR-W-C-CG	1277.94
HW-VL-LTR-CW-UC	1082.18		CK-L-SHB-CL-UC-LB	1277.87
HW-M-SHB-CD-UC	1078.01		HW-H-PR2-CC-MC-LB	1273.01
CK-M-UI-CL-C	1069.01		HW-L-PR1-CL-UC-SC	1268.71
SR-L-PR1-CC-UC	1053.21		CK-VL-PR2-CD-C-LB	1266.88
LR-VL-PR1-W-UC	1052.33		SR-VL-LTR-W-C-SG	1264.71
CK-VL-SSG-CC-C	1049.43		HW-M-PR1-CL-MC-LC	1244.15
CK-VL-SHB-CL-C	1049.43		CK-M-PR1-CC-UC-SB	1230.12
LR-VL-PR2-CL-UC	1047.09		CK-M-UI-CL-UC-LB	1229.01
CK-MH-SHB-CC-C	1046.24		HW-L-PR1-CC-UC-LC	1228.6
MR-VL-SSG-CC-UC	1041.94		HW-L-PR2-CC-C-LB	1224.75
CK-VL-SHB-W-UC	1035.02		CK-M-SHB-CC-C-LB	1212.94
HW-MH-PR1-CW-C	1019.26		CK-M-PR2-CD-C-LB	1212.78
CK-M-UI-CL-MC	1018.5		HW-MH-PR1-CL-MC-SB	1195.53
CK-H-PR2-CD-MC	1015.36		CK-L-SM2-CC-UC-LB	1192.3
MR-VL-SM2-CC-UC	1005.36		HW-VL-PR1-CW-C-SB	1185.56
MS-VL-PR1-W-C	990.532		MR-VL-PR1-W-UC-CG	1184.69
CK-VL-SHB-CC-C	983.353		CK-VL-PR1-CL-UC-LB	1176.1
MR-L-PR1-CL-UC	982.429		CK-VL-PR1-CW-UC-LC	1174.97
CK-VL-PR1-CC-C	969.84		MR-VL-PR1-W-UC-SB	1173.84
GR-VL-PR1-CW-UC	963.882		HW-VL-PR1-W-UC-SC	1165.94
HW-M-SSG-CC-UC	960.965		HW-L-SSG-CD-UC-LC	1160.52
HW-L-SHB-CC-C	950.213		HW-L-SHB-CL-UC-CG	1159.52
HW-VH-SHB-CL-C	949.781		SR-VL-PR1-CC-UC-SB	1147.76
LR-VL-PR1-CW-UC	938.628		SR-VL-LTR-W-C-CG	1130.35
MR-L-PR1-CW-UC	936.131		HW-VL-PR1-CW-UC-SC	1127.31
SR-L-SHB-CC-UC	934.218		HW-VL-PR2-CC-UC-LB	1122.94
HW-MH-PR1-CC-UC	914.985		HW-M-LTR-CW-UC-CG	1122.1
CK-L-SHB-CW-MC	909.789		SR-VL-PR1-W-UC-SC	1111.71
CK-L-SHB-CC-C	906.719		HW-M-PR1-CW-C-LC	1111.3
CK-L-UI-CL-C	899.916		HW-H-UI-CC-C-LB	1087.72
SR-VL-SHB-W-C	898.51		HW-VL-PR1-CW-UC-SB	1085.85
MS-VL-PR2-CL-UC	885.353		SR-M-PR2-CC-UC-LBB	1076.37
SR-L-PR1-CW-C	884.085		CK-L-LTR-W-UC-CG	1075.07
CK-L-UI-CL-MC	882.314		HW-VL-PR1-CW-UC-LC	1069.4
HW-VL-PR1-CC-C	875.333		SR-L-PR2-CL-UC-LB	1068.09
HW-M-SM2-CD-C	874.131		HW-MH-SHB-CL-UC-LC	1057.94
HW-VH-PR1-CL-C	871.765		SR-VL-PR1-CW-UC-LB	1057.37
HW-VL-SHB-CL-UC	869.768		CK-L-SHB-CW-UC-LB	1056.65
SR-VL-UI-CL-UC	852.909		CK-L-PR2-CC-MC-LB	1055.91
MR-VL-UI-CW-UC	851.58		HW-M-SSG-CD-UC-LC	1054.9
HW-VL-UI-CW-UC	843.907		MR-VL-PR2-CL-UC-LB	1054.82
HW-VL-SHB-CC-UC	839.433		CK-VL-SHB-CW-UC-CG	1047.36
CK-VL-UI-W-UC	837.207		GR-VL-SHB-W-C-SB	1043.39
MS-VL-LTR-W-UC	829.402		HW-M-PR1-CL-UC-CG	1042.17
SR-L-UI-CW-UC	825.213		SR-L-SHB-CW-UC-SB	1041.76
HW-M-PR1-CD-UC	821.846		SR-VL-SHB-CW-UC-SB	1037.92
CK-MH-PR2-CC-C	819.782		CK-L-PR1-CL-UC-LC	1034.07
CK-L-SHB-CL-MC	819.062		MR-VL-PR1-CL-UC-LB	1033.44
GR-VL-PR2-CL-UC	811.43		CK-VL-PR2-CC-UC-SB	1026.15
HW-VL-PR2-CD-UC	811.298		HW-L-SHB-CW-UC-LC	1023.17
HW-VL-SM2-CC-UC	809.685		HW-L-PR2-CD-C-LB	1008.67
HW-MH-PR1-CW-UC	807.339		CK-VL-SM2-CC-UC-SB	998.073
CK-L-PR2-CD-C	802.426		SR-VL-PR1-CW-C-SB	997.31
HW-VL-UI-CL-UC	799.721		HW-VL-LTR-W-UC-SG	992.663
CK-L-SM2-CD-UC	790.96		CK-VL-SSG-CC-UC-SB	991.517
CK-VL-PR2-CD-UC	784.264		HW-M-PR1-CC-MC-SB	991.316
CK-L-PR1-CC-C	784.193		CK-L-PR1-W-UC-LC	990.449
HW-MH-SM2-CD-C	776.63		HW-MH-UI-CL-MC-LB	982.143
HW-VL-SSG-CC-C	774.938		CK-M-UI-CL-UC-SB	969.885
SR-L-SSG-CD-UC	773.775		CK-L-SHB-CL-UC-CG	967.973
HW-L-SM2-CC-C	771.128		SR-VL-PR2-CL-UC-LB	964.043
SR-VL-SHB-CL-C	770.495		HW-VL-PR1-W-UC-LC	962.113
SR-L-PR1-CW-MC	766.106		GR-VL-PR1-CW-UC-SB	961.125
CK-H-SHB-CC-C	762.798		HW-L-UI-W-UC-LC	951.249
MR-VL-PR1-CW-MC	745.729		HW-H-PR2-CD-UC-LBB	949.554
HW-H-PR1-CL-UC	741.3		HW-M-SHB-CW-UC-SG	948.128
SR-L-PR2-CC-C	733.197		CK-H-PR2-CD-MC-LBB	947.413
SR-M-PR2-CD-UC	731.714		MS-VL-PR1-CW-UC-SB	937.249
HW-L-PR1-CL-C	730.969		CK-VL-PR1-W-UC-SG	933.52
SR-VL-SHB-CW-C	700.023		HW-L-SHB-CC-UC-LC	930.395
MS-VL-SHB-W-C	693.499		CK-L-UI-W-UC-SB	927.943
SR-L-PR2-CC-MC	693.077		HW-M-SHB-CW-MC-LC	919.719
CK-VL-SHB-W-C	678.805		HW-L-SHB-CL-UC-LC	919.22
HW-MH-SM2-CD-MC	677.595		CK-L-SHB-CL-UC-LC	917.134
HW-VL-SHB-CL-C	671.492		HW-VL-PR2-CC-UC-SB	911.906
CK-L-SHB-CL-C	670.982		HW-M-PR1-CW-MC-SC	911.52
HW-MH-PR1-CW-MC	661.239		MR-VL-PR2-CC-C-LB	905.786
SR-VL-PR2-CL-C	657.347		HW-VH-SHB-CL-C-LB	904.027
HW-H-SHB-CL-MC	656.745		CK-M-UI-CL-C-LB	901.051
MR-L-SHB-CL-UC	656.603		CK-L-LTR-W-UC-LC	888.94
GR-VL-PR1-CL-UC	655.024		CK-M-PR1-CC-MC-LB	884.964
SR-M-PR2-CC-C	649.997		SR-VL-LTR-W-C-LC	880.862
SR-VL-PR1-CL-C	646.79		HW-L-SHB-CW-UC-SB	879.349
MR-VL-PR1-CL-C	645.975		SR-VL-PR1-W-C-CG	865.293
CK-M-SM2-CD-C	640.766		MS-VL-PR1-W-UC-SB	864.376
HW-H-PR2-CC-UC	640.268		SR-VL-PR1-W-UC-LC	859.594
MS-VL-SHB-CW-UC	638.47		HW-VL-PR1-CW-UC-CG	858.144
CK-MH-PR2-CC-MC	635.907		SR-L-SM2-CC-UC-LB	856.364
MS-VL-SHB-CL-UC	629.208		HW-VH-PR1-CL-C-LB	848
SR-L-PR1-CL-C	623.818		CK-L-LTR-CW-UC-SG	842.668
SR-L-SHB-CL-C	623.817		CK-VL-SHB-CW-UC-SB	842.158
HW-L-PR1-CW-MC	621.527		CK-M-SSG-CD-UC-SB	837.613
SR-L-SHB-W-UC	613.459		SR-VL-SSG-CC-UC-SB	837.105
GR-VL-SHB-W-UC	610.336		HW-L-UI-CW-UC-LC	830.388
MR-VL-SM2-CC-C	607.832		HW-L-SHB-CL-UC-SC	828.109
HW-L-SM2-CD-UC	607.709		HW-M-SHB-CL-C-SC	827.795
CK-L-SSG-CW-UC	604.662		CK-M-SHB-CL-MC-LB	823.565
SR-M-PR2-CD-C	595.139		CK-L-PR1-CC-UC-LC	821.819
HW-VH-PR2-CD-MC	594.67		CK-L-PR1-CW-C-SB	816.149
MR-VL-PR2-CL-C	590.678		HW-VH-PR2-CD-C-LBB	815.825
HW-L-SHB-CL-C	590.24		CK-L-PR1-CL-UC-SC	811.782
HW-L-LTR-W-MC	585.266		CK-L-LTR-W-UC-SC	810.848
CK-VL-SSG-CD-C	583.088		CK-VL-PR1-CW-UC-CG	810.707
SR-L-PR2-CD-UC	581.97		CK-M-SM2-CC-UC-LB	808.334
SR-M-PR2-CC-MC	579.837		HW-MH-PR1-CC-UC-LB	804.343
MR-VL-SHB-W-C	578.743		HW-M-SM2-CD-MC-SB	799.171
HW-H-PR1-CC-MC	571.595		CK-VL-PR1-W-UC-LC	798.019
SR-VL-SHB-CC-UC	566.675		LR-VL-PR2-CL-UC-LB	797.759
GR-VL-PR1-W-UC	565.894		MR-VL-PR1-CW-UC-LB	797.38
HW-VL-SHB-W-C	564.216		CK-VL-SM2-CC-C-LB	794.556
HW-L-LTR-CW-C	560.865		SR-VL-LTR-W-UC-SC	787.666
LR-VL-PR2-CC-UC	557.495		CK-L-UI-W-UC-LC	779.061
SR-L-SHB-CL-MC	551.927		CK-MH-PR2-CD-MC-LB	778.545
HW-MH-UI-CC-UC	550.916		SR-VL-PR1-CW-MC-SB	777.991
HW-H-UI-CL-C	547.005		HW-VL-UI-CW-UC-SB	776.103
SR-VL-SSG-CC-C	545.826		HW-M-PR1-CD-UC-SB	776.05
CK-MH-PR2-CC-UC	545.073		SR-VL-UI-CL-UC-SB	775.101
MR-L-SM2-CC-UC	544.811		CK-VL-PR1-CW-UC-SC	773.677
CK-L-SHB-CC-MC	543.949		MR-VL-UI-CW-UC-SB	771.857
SR-VL-UI-W-UC	542.917		HW-M-PR2-CD-UC-LBB	770.756
MR-L-SHB-CW-UC	541.103		HW-M-SHB-CC-MC-SB	770.319
CK-VL-PR2-CC-MC	537.794		CK-VL-SHB-CW-UC-LC	766.191
HW-H-SM2-CD-UC	533.755		MR-VL-PR1-CW-C-SB	763.086
CK-VL-SSG-CD-UC	532.257		HW-VL-UI-CL-UC-SB	754.001
HW-L-PR2-CC-MC	530.928		MS-VL-PR2-CL-UC-LB	752.597
CK-L-LTR-W-MC	527.397		MS-VL-SHB-W-UC-SB	746.438
HW-L-SM2-CC-MC	512.939		CK-VL-PR1-CL-C-LB	745.939
HW-MH-SSG-CD-UC	510.428		HW-VL-PR1-W-UC-CG	745.635
SR-VL-LTR-W-MC	510.15		CK-L-SM2-CC-UC-LC	742.914
CK-H-PR2-CD-UC	509.5		CK-L-PR1-CW-MC-SB	742.692
CK-L-PR1-W-C	507.498		HW-VL-SM2-CC-C-SB	742.277
CK-M-UI-CC-C	505.823		MS-VL-PR2-CC-UC-LB	738.575
GR-VL-PR1-W-C	505.78		MR-VL-SHB-CW-UC-SB	737.404
HW-M-SSG-CL-UC	501.99		MR-VL-PR2-CC-UC-LBB	735.849
SR-VL-PR2-CD-C	500.704		SR-L-SHB-CL-UC-LB	730.815
MR-L-PR2-CC-C	498.653		HW-VL-PR2-CC-C-SB	728.902
HW-M-PR1-W-UC	493.786		CK-VL-PR2-CC-C-SB	722.325
CK-MH-PR1-CC-C	491.805		MR-VL-PR1-W-C-CG	720.916
SR-L-SHB-CW-C	488.451		HW-L-LTR-CW-UC-SC	717.195
MR-VL-SHB-CL-C	485.43		CK-M-SHB-CL-UC-LC	711.912
MR-L-PR2-CL-UC	483.246		GR-VL-PR2-CL-UC-LB	709.292
CK-M-SSG-CC-UC	480.504		HW-L-PR1-CC-UC-LB	708.501
CK-MH-SHB-CC-MC	478.22		CK-M-SHB-CL-C-LB	705.846
CK-L-PR1-CC-MC	472.232		SR-L-SHB-CW-UC-LC	705.755
CK-L-SSG-CD-C	467.351		CK-M-SHB-CW-UC-SB	705.124
CK-L-SSG-CC-MC	467.317		HW-H-PR1-CL-UC-LB	704.685
MR-VL-PR1-W-MC	464.499		CK-L-SM2-CC-C-SB	703.16
HW-L-SHB-CW-MC	461.492		CK-VL-PR1-CC-UC-LB	702.396
HW-L-PR1-W-C	461.111		HW-VL-SHB-CC-C-SB	700.774
HW-M-UI-CW-MC	459.885		HW-M-SSG-CC-UC-SB	699.565
CK-M-PR1-CW-MC	459.137		CK-L-SM2-CC-MC-SB	699.127
HW-MH-SHB-CW-UC	456.698		HW-M-UI-CW-UC-LC	698.411
HW-MH-UI-CL-UC	455.917		CK-MH-PR2-CD-C-LB	698.176
CK-M-PR1-CW-C	455.124		SR-L-SSG-CD-UC-LC	694.368
SR-L-UI-CL-UC	450.847		SR-VL-LTR-W-C-SC	693.614
LR-VL-PR1-CL-UC	448.689		HW-VL-SSG-CC-UC-SB	684.892
SR-L-PR1-W-C	447.975		CK-L-UI-CL-C-LB	682.678
CK-MH-PR1-CL-C	440.419		HW-MH-PR1-CW-C-SB	682.597
MR-L-PR1-W-UC	440.22		CK-MH-SHB-CC-C-LBB	678.565
HW-VL-SSG-CD-C	439.346		SR-L-PR1-CC-UC-SB	676.672
MR-VL-SHB-CW-C	435.649		MR-L-PR1-CW-UC-SB	675.351
SR-L-PR1-CL-MC	430.158		HW-L-PR2-CD-UC-SB	672.279
HW-L-PR1-CC-C	429.465		SR-VL-LTR-W-UC-CG	671.346
HW-M-SSG-CD-MC	426.434		CK-M-UI-CL-MC-LB	670.033
CK-L-SM2-CD-C	416.034		SR-VL-LTR-W-UC-LC	669.359
CK-VL-SM2-CC-MC	411.32		CK-VL-PR1-CC-C-SB	662.749
SR-VL-PR2-CC-MC	406.861		CK-L-LTR-W-C-SG	662.308
MR-VL-PR1-CC-UC	406.454		MR-VL-PR1-W-UC-LC	661.673
HW-H-PR2-CL-C	403.026		SR-VL-PR1-W-UC-SB	658.855
MS-VL-PR1-CW-C	400.356		MR-L-PR2-CC-UC-LBB	655.934
HW-VL-SSG-CD-UC	398.524		HW-VL-SSG-CC-UC-LC	655.799
LR-VL-PR1-W-C	397.029		HW-M-SHB-CW-MC-SC	653.79
CK-VL-PR1-CL-MC	396.846		CK-M-SHB-CW-UC-LC	653.616
MR-L-PR2-CC-MC	396.797		CK-H-SHB-CC-C-LBB	643.401
CK-MH-SHB-CC-UC	392.949		SR-L-SSG-CC-UC-SB	643.252
MR-VL-SSG-CD-UC	391.912		SR-VL-SHB-CW-UC-LC	642.848
CK-VL-LTR-CW-UC	390.435		HW-L-SSG-CD-UC-SB	642.388
SR-L-LTR-W-UC	387.577		CK-M-SSG-CD-UC-LC	640.641
HW-L-SSG-CD-C	387.194		CK-VL-PR2-CD-UC-LB	639.587
SR-L-SHB-CC-C	387.014		CK-VL-LTR-W-C-SB	639.189
HW-H-SHB-CC-UC	385.247		SR-VL-LTR-W-UC-SG	636.383
CK-VL-PR1-CW-MC	384.911		CK-MH-PR2-CD-UC-LB	632.661
MR-L-SSG-CC-UC	379.553		CK-L-PR2-CD-C-LB	628.328
CK-L-SSG-CC-C	377.527		HW-M-UI-CC-C-SB	626.887
CK-L-SSG-CD-MC	375.483		CK-L-SSG-CD-UC-SB	626.78
HW-VH-SHB-CC-MC	367.223		SR-L-UI-CW-UC-SB	626.174
HW-VL-SHB-W-UC	366.389		MR-VL-PR1-W-UC-SC	624.025
HW-M-IF2-CL-C	360.889		SR-VL-SM2-CC-C-LB	621.308
CK-M-SM2-CC-C	359.66		SR-M-PR2-CD-UC-LBB	619.495
SR-M-PR2-CD-MC	358.54		CK-L-PR1-CC-C-LB	619.001
SR-L-PR2-CD-C	357.819		SR-L-PR1-CW-UC-LB	617.113
MR-M-PR2-CC-UC	356.497		HW-VL-PR1-W-C-CG	615.093
HW-VL-SM2-CD-C	356.41		CK-M-SM2-CD-UC-LBB	614.511
MS-L-PR2-CC-UC	352.394		HW-H-SHB-CL-MC-LB	614.472
HW-VL-UI-W-UC	351.898		HW-VL-PR2-CD-UC-LB	611.469
LR-VL-LTR-W-UC	348.41		MS-VL-PR1-W-UC-CG	606.141
MS-VL-PR1-CL-C	345.127		LR-VL-PR1-CW-UC-SB	602.108
CK-M-UI-CC-MC	341.22		HW-L-SHB-CL-UC-SB	599.326
HW-MH-SSG-CD-MC	340.039		SR-VL-PR1-CW-UC-LC	596.326
SR-M-SM2-CC-UC	338.65		MR-VL-SHB-CW-UC-LC	595.998
HW-M-LTR-CC-UC	335.315		HW-VL-LTR-W-C-SG	595.255
CK-VL-UI-CL-C	330.761		LR-VL-SHB-W-C-SB	593.461
HW-VH-PR2-CL-C	327.261		CK-M-UI-CC-UC-LB	592.923
HW-L-SHB-W-UC	326.796		MR-L-PR2-CC-UC-LB	591.543
SR-VL-PR1-W-MC	326.781		HW-H-PR2-CC-UC-LB	590.839
SR-VL-SSG-CD-UC	324.474		CK-VL-SSG-CC-UC-LC	583.95
MR-VL-UI-W-UC	319.023		HW-VL-PR1-CW-C-LC	583.575
SR-L-SM2-CC-C	318.848		CK-M-UI-CC-UC-SB	582.168
HW-L-SHB-CC-MC	318.388		CK-VL-SSG-CC-C-SB	578.608
HW-M-SHB-CD-MC	316.162		CK-M-PR2-CC-MC-LBB	578.284
HW-M-LTR-W-UC	315.515		CK-VL-SHB-CC-UC-SB	576.886
SR-M-SHB-CC-UC	314.795		CK-M-SHB-CW-UC-CG	576.669
HW-VL-LTR-CW-C	314.358		HW-VL-SM2-CC-UC-SB	575.263
SR-VL-SSG-CD-C	314.08		CK-VL-SHB-CW-UC-SG	575.089
SR-M-SHB-CC-C	306.496		SR-M-PR2-CC-UC-LB	572.816
HW-H-SM2-CD-C	306.442		SR-L-SM2-CC-UC-SB	572.439
MS-VL-UI-W-UC	300.833		SR-VL-PR1-W-UC-SG	570.376
HW-M-SSG-CD-C	300.545		HW-M-SHB-CC-UC-LC	568.027
HW-MH-SHB-CW-C	299.27		CK-L-PR2-CC-UC-LBB	567.393
SR-L-SHB-CC-MC	298.41		SR-VL-PR2-CL-C-LB	564.18
MR-VL-SSG-CC-C	296.436		HW-M-SHB-CC-C-SB	564.136
HW-VH-PR1-CL-MC	295.691		HW-M-PR1-CL-C-LC	562.701
MS-VL-SM2-CC-UC	295.447		HW-H-PR1-CC-MC-LB	561.189
HW-L-SM2-CD-C	292.374		CK-VL-PR1-CC-UC-LC	559.725
SR-VL-PR1-CL-MC	291.932		CK-VL-PR1-W-C-CG	559.112
HW-MH-SHB-CD-C	291.875		HW-VL-PR1-CL-UC-LC	557.684
HW-H-SHB-CL-UC	287.675		MR-VL-SHB-CL-UC-LB	557.069
MS-VL-SSG-CC-UC	284.879		CK-L-UI-CL-MC-LB	554.113
CK-L-PR2-CD-MC	281.594		SR-VL-PR2-CC-UC-LBB	552.92
CK-VL-PR2-CL-C	279.418		HW-VL-PR1-CC-C-SB	552.35
HW-M-SM2-CC-MC	278.734		CK-M-SHB-CL-MC-SB	548.939
HW-L-SHB-CL-MC	278.72		SR-VL-PR1-W-C-SB	546.097
HW-L-SSG-CC-C	277.525		SR-L-SHB-CC-UC-LB	544.481
LR-VL-SHB-CW-UC	274.992		MR-VL-LTR-W-UC-LC	540.685
SR-VL-UI-CW-C	274.859		MR-VL-LTR-W-UC-CG	540.674
MS-VL-PR1-W-MC	274.805		MS-VL-PR1-CL-UC-SB	540.412
MR-VL-PR2-CC-MC	274.384		HW-H-UI-CL-C-LB	539.605
CK-H-PR2-CC-C	272.291		SR-L-PR1-CL-C-LB	538.945
MR-VL-SSG-W-C	271.276		CK-L-PR2-CD-UC-LBB	537.843
CK-M-SHB-CW-MC	270.447		HW-M-SM2-CD-C-SB	535.724
HW-L-PR1-CL-MC	267.563		CK-M-PR1-CW-UC-LC	535.594
HW-L-PR2-CD-MC	267.058		CK-M-SHB-CW-UC-SC	531.923
SR-M-PR1-CL-C	266.586		SR-VL-SM2-CC-UC-SB	531.482
CK-M-SM2-CC-MC	263.21		HW-VL-PR1-CL-UC-SB	528.112
MS-VL-PR2-CC-C	262.976		HW-VL-SHB-CW-UC-CG	526.171
MR-L-SHB-W-UC	257.871		HW-M-SHB-CD-UC-LB	525.291
MS-L-PR2-CL-UC	256.793		CK-L-SHB-CW-C-SG	525.216
CK-M-SM2-CD-MC	256.21		HW-VL-PR1-CL-UC-SC	524.251
HW-H-SM2-CD-MC	255.992		MR-VL-PR1-W-C-SB	520.287
HW-M-SM2-CC-C	255.797		HW-VL-SSG-CC-C-SB	519.831
SR-VL-SHB-CC-C	252.538		HW-M-SHB-CW-C-LC	519.449
CK-VL-PR1-CC-MC	249.902		HW-MH-PR1-CW-UC-SB	518.687
SR-L-SHB-CW-MC	249.027		CK-M-SHB-CC-C-LBB	517.428
HW-VL-PR2-CC-MC	242.117		HW-M-SHB-CC-UC-CG	516.992
SR-L-LTR-W-C	241.649		HW-M-PR1-CC-C-SB	515.731
SR-VL-PR1-CC-C	238.943		SR-L-PR1-CW-MC-SB	515.22
MS-VL-PR2-CL-C	238.759		CK-M-SHB-CC-UC-LBB	513.919
MS-VL-SHB-CL-C	236.686		CK-L-SHB-CW-C-CG	513.737
CK-L-PR2-CL-UC	234.581		HW-L-SM2-CC-C-SB	513.295
HW-L-UI-CL-C	233.958		HW-M-SHB-CD-UC-SB	512.326
CK-VL-SM2-CD-C	230.691		HW-L-PR1-CW-C-SB	512.31
SR-VL-SHB-CL-MC	228.517		MR-VL-SSG-CC-UC-SB	507.783
CK-MH-SM2-CD-UC	228.304		CK-VL-PR1-CL-UC-LC	505.085
HW-M-UI-W-UC	228.278		HW-L-PR1-W-UC-SG	501.528
HW-MH-SHB-CW-MC	226.347		CK-VL-SHB-CW-C-SB	499.686
CK-MH-SHB-CL-C	224.743		HW-M-LTR-CW-UC-SC	497.951
HW-VL-PR1-CW-MC	221.717		SR-VL-PR1-W-C-SG	497.899
SR-VL-SSG-CW-C	221.478		MR-VL-SM2-CC-UC-LB	497.362
CK-VL-PR1-W-MC	220.745		CK-L-SHB-W-UC-CG	496.976
MS-VL-SHB-CW-C	218.454		HW-M-SHB-CL-MC-CG	496.928
SR-VL-PR2-CD-UC	217.925		HW-VL-SHB-CW-C-SB	496.527
SR-M-PR1-CL-UC	217.047		SR-L-PR2-CC-C-LB	493.81
HW-H-UI-CC-MC	216.081		HW-L-SM2-CC-UC-LC	493.769
SR-M-SHB-CL-C	212.359		CK-M-SM2-CD-UC-SB	492.57
MR-VL-SSG-CD-C	211.866		SR-VL-PR1-CW-C-LB	491.813
CK-VL-UI-CW-C	211.848		MR-L-PR1-CL-UC-SB	491.715
HW-M-LTR-CW-C	211.802		HW-H-SM2-CD-UC-LB	491.149
CK-L-LTR-CW-C	211.261		MR-VL-SHB-W-UC-CG	489.944
HW-MH-PR2-CL-C	209.642		SR-VL-SHB-W-UC-CG	489.063
SR-L-SM2-CC-MC	209.512		CK-M-SM2-CD-UC-LB	487.888
HW-MH-SHB-CD-MC	207.657		HW-M-SHB-CW-MC-SB	487.083
MS-L-SHB-CL-UC	207.034		HW-VL-PR1-CW-C-CG	486.438
CK-L-UI-CW-C	204.794		SR-L-PR1-W-UC-CG	484.555
HW-L-PR1-CD-UC	203.608		CK-VL-PR1-CW-C-CG	477.883
CK-M-SSG-CD-MC	203.403		MR-VL-PR1-CW-C-LB	476.537
MR-L-SSG-CD-UC	201.747		MR-VL-SHB-W-UC-SG	476.386
MR-VL-SHB-CL-MC	200.558		CK-M-PR1-CC-C-LBB	476.141
HW-L-SHB-CD-UC	198.237		MR-VL-PR2-CL-C-LB	475.61
CK-VL-SHB-CW-MC	197.819		CK-H-PR2-CD-UC-LBB	471.741
HW-MH-SHB-CD-UC	197.332		CK-VL-SHB-CL-UC-LC	468.814
HW-M-SHB-CD-C	197.062		MR-VL-PR1-CW-MC-SB	466.958
CK-VL-SSG-CC-MC	196.7		HW-M-PR1-CW-C-SC	466.415
HW-M-UI-CW-C	194.948		LR-VL-SHB-W-UC-SB	465.097
SR-L-PR2-CL-MC	193.582		HW-L-SHB-CC-UC-SC	462.671
CK-L-SSG-CW-C	192.4		MS-VL-LTR-W-C-CG	461.811
MR-VL-PR1-CL-MC	190.326		HW-L-PR1-CL-UC-LB	460.363
CK-L-SM2-CD-MC	189.901		CK-VL-UI-W-UC-LC	458.423
CK-M-SHB-CW-C	189.534		MS-VL-PR1-CL-UC-LB	458.267
MS-VL-SSG-CL-UC	186.724		MS-VL-PR2-CC-UC-LBB	456.593
MR-M-PR2-CC-C	185.319		HW-VL-PR1-CC-UC-LC	452.174
SR-VL-SHB-CW-MC	184.689		HW-VL-PR1-CW-C-SC	451.532
MR-L-SHB-CL-C	183.604		SR-M-PR2-CD-C-LBB	451.383
SR-M-SHB-CL-UC	182.389		HW-M-SHB-CW-C-SB	450.283
MS-VL-SM2-CC-C	181.252		CK-VL-PR1-CW-C-LC	449.787
SR-L-UI-CW-MC	180.572		SR-VL-PR1-CL-C-LB	449.418
MR-L-PR2-CL-MC	178.157		LR-VL-SHB-W-UC-LC	447.849
HW-L-SSG-CC-MC	178.114		CK-L-SHB-CL-UC-SC	445.386
MS-VL-LTR-W-MC	177.811		SR-VL-PR1-CW-UC-SC	444.643
MR-VL-LTR-W-MC	177.655		CK-M-UI-CC-C-LB	443.512
MR-L-SHB-CL-MC	177.29		CK-MH-PR2-CC-C-LB	442.527
CK-VL-SHB-CC-MC	176.557		CK-VL-SHB-CW-UC-SC	441.145
MS-VL-SSG-CC-C	176.368		CK-M-PR1-CL-MC-SB	440.22
HW-L-SM2-CD-MC	176.231		HW-M-SHB-CL-UC-SG	439.557
HW-L-PR1-CC-MC	174.782		SR-L-PR1-CW-C-SB	439.27
CK-VL-PR2-CL-UC	174.087		MR-VL-LTR-W-C-CG	438.055
MS-L-PR1-CL-UC	173.874		MS-VL-LTR-W-UC-CG	435.264
MS-VL-SSG-CD-UC	172.99		SR-L-PR2-CC-MC-LB	434.908
MR-VL-PR2-CL-MC	172.299		MR-VL-LTR-W-UC-SC	431.867
CK-M-IF2-CL-C	171.791		CK-VL-PR1-W-C-SG	431.24
CK-VL-SSG-CW-C	171.065		HW-L-PR1-CW-C-CG	430.654
CK-L-SHB-W-C	170.648		MR-VL-PR1-W-C-SG	429.493
CK-H-PR1-CC-C	170.187		CK-L-SHB-W-UC-SG	429.096
HW-L-UI-CL-MC	169.686		GR-VL-PR1-CL-UC-SB	428.569
HW-M-SSG-CL-MC	169.618		CK-VL-PR1-CW-UC-SG	427.892
MR-VL-PR2-CD-UC	169.395		GR-VL-PR1-W-C-SB	427.553
HW-VL-PR2-CD-MC	169.191		CK-MH-PR1-CL-C-LB	425.458
HW-H-UI-CD-C	169.033		HW-MH-UI-CC-UC-LB	424.805
CK-H-PR1-CL-C	168.427		CK-M-PR1-CL-UC-LC	422.443
HW-VL-UI-CL-C	167.518		MS-VL-SHB-CL-UC-LB	422.141
SR-VL-SM2-CC-MC	167.266		HW-MH-SM2-CD-UC-SB	421.274
LR-VL-SHB-CL-UC	166.595		CK-M-PR2-CC-C-LBB	418.203
MS-VL-SM2-CL-UC	166.522		LR-VL-PR1-W-UC-SB	416.952
SR-VL-UI-CW-MC	166.403		SR-M-PR2-CC-C-LBB	416.499
CK-H-SHB-CC-MC	166.074		CK-L-SM2-CC-C-LB	416.152
SR-L-PR2-CL-C	165.799		HW-VH-PR2-CD-MC-LB	416.113
MR-L-UI-CW-UC	165.734		SR-L-PR1-CW-UC-LC	413.209
HW-VL-PR1-W-MC	164.487		SR-L-UI-CL-UC-SB	410.321
CK-M-SSG-CD-C	164.424		HW-MH-SHB-CL-C-LC	409.179
HW-M-LTR-CW-MC	163.81		HW-L-LTR-W-C-CG	408.369
HW-MH-UI-CD-C	162.278		CK-L-LTR-CW-UC-CG	405.456
MS-L-SHB-W-UC	160.466		HW-MH-PR1-CW-MC-SB	405.301
CK-MH-PR1-CC-MC	160.319		HW-MH-SM2-CD-C-LB	402.179
CK-L-UI-CW-MC	159.826		SR-VL-SHB-W-UC-SG	400.221
GR-VL-SHB-CW-UC	158.293		HW-L-PR1-CL-UC-CG	397.862
LR-VL-PR1-CW-MC	157.635		MS-VL-SHB-W-UC-LC	397.785
HW-L-LTR-CC-UC	156.19		SR-L-SHB-CL-C-LB	397.571
MR-L-PR2-CD-UC	155.463		CK-VL-LTR-W-MC-SC	396.136
HW-VH-PR2-CC-MC	155.257		HW-VL-PR1-CL-C-LC	396.065
MS-VL-PR1-CW-MC	154.196		SR-VL-SHB-CL-UC-SB	395.559
MR-L-PR1-CW-C	153.326		SR-VL-SM2-CC-UC-LB	395.055
HW-M-SSG-CL-C	152.591		MR-VL-PR1-CL-C-LB	394.195
SR-L-UI-W-UC	152.147		LR-VL-PR2-CC-UC-LB	393.715
SR-L-SHB-W-C	151.936		SR-L-SSG-CC-UC-LB	389.712
CK-VL-LTR-CW-C	150.871		HW-VL-LTR-CW-UC-CG	388.439
HW-L-SSG-CD-MC	150.054		HW-VL-SHB-CW-UC-SC	388.098
HW-L-LTR-CW-MC	148.688		CK-VL-SHB-W-UC-CG	387.504
MR-L-PR1-W-C	148.291		MS-VL-PR1-W-C-CG	385.828
LR-VL-PR1-CW-C	147.932		MR-VL-SM2-CC-C-LB	385.187
HW-VL-SHB-CW-MC	147.891		HW-VL-LTR-W-UC-SB	384.395
MR-VL-SHB-CC-UC	146.86		CK-L-SHB-CL-MC-LB	381.348
CK-VL-SHB-CL-MC	146.801		HW-VL-PR1-CL-C-SB	380.848
CK-VL-UI-CL-MC	146.789		MR-VL-PR2-CC-C-LBB	380.515
MR-L-PR1-CW-MC	146.599		SR-M-PR2-CC-MC-LBB	380.456
HW-MH-SSG-CD-C	145.773		CK-VL-UI-W-UC-SB	378.784
HW-VL-SM2-CD-UC	144.629		SR-L-PR1-W-UC-SC	378.465
HW-L-SSG-CW-UC	143.912		HW-M-SM2-CC-UC-LB	378.254
MS-VL-PR2-CL-MC	142.399		MR-L-SM2-CC-UC-LB	377.704
HW-VH-SHB-CD-C	139.864		CK-MH-PR2-CC-C-LBB	377.246
CK-L-PR1-W-MC	139.67		HW-L-PR2-CC-MC-LB	377.07
MR-L-PR1-CC-UC	139.634		MR-VL-LTR-W-C-LC	376.337
MR-VL-SSG-CW-C	139.358		HW-MH-UI-CL-C-SB	374.098
HW-L-LTR-CC-C	138.557		SR-L-SSG-CC-UC-LC	373.693
MR-L-PR1-CL-C	137.684		HW-L-SM2-CD-UC-SB	372.837
CK-MH-PR1-CL-MC	136.491		CK-VL-PR2-CC-MC-LB	372.077
CK-MH-SM2-CD-C	135.708		HW-L-SM2-CC-MC-SB	371.862
HW-L-PR1-W-MC	133.539		HW-H-PR2-CL-C-LB	371.33
HW-VL-SM2-CC-MC	133.006		CK-VL-LTR-W-MC-CG	371.213
MS-VL-SSG-W-C	132.846		HW-MH-SM2-CD-MC-LB	371.065
SR-L-UI-CW-C	131.981		CK-VL-PR1-W-C-SB	369.955
HW-H-PR1-CC-UC	131.298		CK-VL-SHB-CW-C-SG	369.562
HW-MH-PR1-CD-C	131.013		CK-L-UI-CC-UC-LB	368.762
SR-L-PR1-CC-C	129.732		HW-L-PR2-CC-C-SB	368.422
SR-M-PR2-CL-UC	128.763		SR-L-PR2-CD-UC-LBB	368.198
CK-VL-SSG-CD-MC	128.564		CK-M-SHB-CC-MC-LBB	368.096
CK-VL-PR2-CD-MC	127.799		HW-MH-SSG-CD-UC-SB	367.763
HW-VL-UI-CW-C	127.121		HW-MH-SHB-CL-MC-LC	366.978
GR-VL-SHB-CL-UC	125.142		CK-MH-SHB-CC-C-LB	366.926
LR-VL-SM2-CC-C	124.67		CK-MH-PR2-CC-MC-LBB	366.839
SR-M-SHB-CW-UC	122.923		SR-VL-SHB-CL-UC-LB	366.108
HW-MH-LTR-CC-C	122.572		CK-VL-SHB-CW-C-CG	363.773
SR-VL-PR2-CL-MC	122.248		CK-VL-PR1-CW-C-SC	363.389
SR-M-PR1-CC-UC	119.939		HW-M-UI-CW-MC-SB	362.648
HW-VL-UI-CC-C	119.185		CK-L-PR1-W-UC-SB	362.578
SR-L-PR2-CD-MC	117.209		HW-VL-PR1-W-C-LC	362.205
HW-VL-LTR-CL-C	116.735		SR-VL-PR1-CW-MC-LB	361.908
HW-L-UI-CC-MC	116.242		HW-L-SM2-CC-UC-LB	361.272
HW-H-PR1-CW-C	115.862		CK-L-SSG-CW-UC-SG	361.23
CK-VL-SM2-CD-UC	115.821		HW-M-SSG-CD-UC-LB	361.105
CK-VL-UI-CW-MC	115.507		HW-M-IF2-CL-C-LB	360.889
SR-M-PR1-CW-UC	115.42		CK-VL-SSG-CC-C-LC	360.534
MR-M-PR2-CC-MC	114.905		SR-L-PR1-CL-MC-LB	360.389
CK-L-UI-CC-MC	114.671		HW-MH-UI-CL-UC-LB	358.673
MR-VL-SHB-CW-MC	114.11		HW-L-LTR-W-C-SG	358.641
MR-L-SM2-CC-C	113.961		SR-VL-PR1-CL-UC-LC	357.278
MS-L-PR1-CW-UC	112.649		SR-VL-SSG-CC-UC-LC	357.273
MR-VL-PR2-CD-C	109.813		MR-L-PR2-CL-UC-LB	356.431
HW-M-SSG-CW-UC	109.208		CK-M-PR1-CW-UC-SC	356.173
SR-M-SHB-CC-MC	108.6		HW-VL-LTR-W-MC-LC	352.01
MS-L-SHB-CW-UC	108.352		CK-VL-SSG-CD-C-LC	351.804
HW-VL-SHB-CC-MC	106.975		MS-VL-SHB-CW-UC-SB	349.555
HW-H-UI-CL-MC	106.674		HW-VL-SHB-CC-C-LC	348.924
CK-M-SSG-CL-UC	106.635		HW-M-PR1-CW-UC-LB	348.722
MR-VL-UI-CW-C	104.622		CK-M-UI-CL-MC-SB	348.464
MR-L-SHB-CC-UC	104.57		HW-M-LTR-CW-UC-SG	346.422
MS-L-PR1-W-UC	104.57		MR-VL-LTR-W-C-SC	344.366
HW-VL-PR1-CC-MC	103.998		CK-L-PR1-CW-C-CG	344.155
MS-VL-SSG-CD-C	103.839		MR-L-PR1-CL-UC-LB	342.956
CK-VL-SSG-CW-UC	102.952		CK-VL-UI-CL-UC-LB	339.934
LR-VL-SHB-CW-C	102.718		HW-H-SHB-CC-UC-LB	339.171
SR-L-SSG-CW-UC	102.687		CK-VL-SHB-CC-C-SB	338.863
SR-L-SSG-CD-C	102.364		HW-M-SHB-CW-C-SC	338.299
MR-L-PR1-CL-MC	100.965		CK-L-SSG-CC-MC-SB	337.487
MR-VL-SM2-CC-MC	100.374		CK-L-PR1-CC-MC-LB	336.66
HW-VL-SSG-CW-C	99.087		LR-VL-PR1-CW-UC-SC	336.52
SR-L-PR1-W-MC	98.757		HW-VL-LTR-CW-UC-SC	336.252
CK-M-LTR-CW-UC	98.672		GR-VL-SHB-W-UC-SB	334.787
CK-MH-PR1-CL-UC	98.486		CK-L-SHB-CC-UC-LC	333.678
HW-M-IF2-CW-UC	98.29		MR-VL-SM2-CC-UC-SB	332.975
CK-MH-SHB-CL-UC	96.473		CK-L-PR1-CL-MC-SB	332.43
MS-VL-PR1-CL-MC	96.253		HW-MH-SM2-CD-UC-LBB	331.553
HW-VH-PR1-CC-MC	95.071		CK-VL-SSG-CD-UC-LC	330.794
MR-VL-UI-CW-MC	95.035		CK-L-UI-CL-MC-SB	328.201
MR-L-PR2-CL-C	94.825		SR-VL-SHB-CC-UC-LB	327.872
SR-VL-SSG-W-C	94.76		HW-VL-PR1-W-C-SC	327.31
CK-MH-SM2-CC-UC	93.909		SR-L-PR1-CW-C-LB	326.355
SR-VL-SHB-W-MC	93.796		CK-L-LTR-W-C-CG	324.496
LR-VL-SM2-CL-UC	93.666		HW-L-SHB-CC-UC-LB	324.317
HW-H-SHB-CD-C	93.241		HW-VL-SHB-CL-UC-LC	324.277
MR-M-SM2-CC-UC	92.955		CK-M-PR1-CW-UC-LB	322.195
HW-VL-PR1-CL-MC	91.962		CK-L-SM2-CD-UC-SB	322.007
SR-M-PR1-CW-C	91.926		HW-M-SHB-CW-MC-CG	321.154
HW-MH-SM2-CC-UC	91.669		SR-L-SHB-CL-MC-LB	319.653
SR-L-SSG-CW-C	91.457		CK-L-UI-CW-UC-LB	319.606
CK-L-SSG-CW-MC	91.337		HW-L-SHB-CW-C-CG	319.003
HW-L-UI-CW-C	89.216		HW-VL-SHB-CW-C-CG	318.789
HW-H-LTR-CC-C	89.044		HW-VL-SHB-CW-C-SC	318.592
LR-L-PR2-CL-UC	88.441		CK-VL-SM2-CC-UC-LC	318.497
MS-L-SM2-CC-UC	88.263		CK-VL-PR1-CL-UC-SC	318.023
GR-VL-SHB-W-MC	88.262		CK-VL-PR1-W-C-SC	316.965
HW-VL-LTR-CC-C	88.061		CK-VL-PR1-CW-C-SG	316.556
HW-M-LTR-CD-UC	87.614		MR-VL-SHB-W-UC-SB	314.374
HW-L-UI-CC-C	87.407		LR-VL-SHB-W-UC-CG	313.849
CK-M-PR2-CL-UC	87.356		MS-VL-PR1-CW-UC-LB	313.123
MR-VL-SM2-CL-UC	86.205		CK-L-SSG-CD-C-LC	312.387
HW-L-SHB-CD-C	85.463		CK-M-SM2-CD-C-LBB	312.209
MR-L-SHB-CW-MC	85.081		HW-M-PR1-CL-MC-SC	311.639
HW-VH-SHB-CL-MC	84.439		MR-VL-PR1-CC-UC-SB	311.598
GR-VL-SHB-CW-C	84.409		CK-VL-LTR-W-UC-SB	311.031
CK-L-UI-CC-C	83.545		CK-L-SHB-CL-MC-SB	310.569
MR-VL-SHB-CC-C	83.171		HW-VL-SHB-CW-UC-LC	310.091
HW-MH-PR2-CL-MC	81.521		HW-L-UI-CL-UC-LC	309.246
SR-L-SM2-CD-C	81.18		LR-VL-SHB-W-C-LC	307.989
SR-VL-SSG-CW-UC	80.681		HW-VL-SHB-CC-UC-SB	307.613
CK-M-UI-CW-UC	80.229		CK-M-PR1-CL-C-SB	307.574
GR-VL-PR1-W-MC	80.133		MS-VL-PR1-W-UC-SC	307.471
HW-VL-SHB-CL-MC	79.912		CK-L-SHB-CC-MC-LB	307.44
HW-L-IF2-CL-UC	79.911		HW-H-SHB-CC-MC-LBB	307.418
CK-L-LTR-CW-MC	79.892		SR-L-SHB-CW-UC-LB	306.639
MS-VL-SHB-W-MC	79.746		MR-L-SHB-CL-UC-LBB	306.475
HW-H-PR1-CD-C	77.638		SR-L-PR1-W-UC-LC	305.899
HW-M-PR2-CL-UC	77.373		MR-VL-SHB-CW-UC-LB	303.669
SR-VL-SSG-CD-MC	77.272		CK-VL-LTR-W-MC-SG	303.345
SR-VL-SHB-CC-MC	76.756		CK-VL-PR1-CL-MC-LB	302.373
CK-H-SHB-CL-C	76.046		CK-L-PR1-CL-UC-CG	299.534
SR-VL-SM2-CL-UC	75.707		MS-VL-PR1-W-C-SB	297.525
SR-VL-SSG-CC-MC	75.264		MR-VL-LTR-W-C-SG	297.27
MR-L-SHB-CC-C	74.547		CK-MH-PR1-CC-C-LBB	296.837
CK-VL-UI-CC-C	74.334		CK-M-SHB-CW-UC-LB	295.448
SR-L-SSG-CC-C	74.241		CK-VL-SHB-CL-UC-SB	294.875
SR-L-PR1-CC-MC	74.205		CK-VL-SHB-CL-C-LC	294.523
SR-L-SSG-CD-MC	74.137		HW-M-SSG-CD-MC-SB	294.348
LR-VL-PR1-W-MC	73.951		MR-L-PR2-CC-C-LB	294.026
MS-VL-SHB-CL-MC	73.594		HW-VL-SHB-CW-UC-SB	293.314
CK-M-SSG-CC-MC	73.135		SR-L-SHB-CL-UC-SB	293.133
SR-M-SM2-CC-C	73.121		HW-VH-PR2-CC-C-LBB	292.658
MR-M-PR2-CD-C	72.547		HW-VL-SHB-CW-C-LC	291.615
HW-VL-UI-W-C	72.075		HW-L-SHB-CW-C-SB	290.266
SR-M-SSG-CC-UC	71.941		HW-VH-PR1-CL-MC-LB	290.028
CK-L-IF2-CL-C	70.935		SR-M-PR2-CD-MC-LBB	289.258
HW-M-PR1-CD-MC	70.675		HW-VH-PR2-CL-C-LB	287.772
CK-VL-SHB-W-MC	70.285		HW-MH-SHB-CD-C-LB	287.582
SR-VL-PR1-CC-MC	70.184		CK-M-PR1-CW-UC-CG	287.149
SR-VL-SM2-CD-UC	69.961		HW-L-UI-CL-UC-LB	287.107
SR-VL-PR2-CD-MC	69.238		MR-VL-SHB-CL-UC-SB	286.936
HW-L-SSG-CW-C	69.194		CK-L-SSG-CD-MC-LC	286.873
HW-M-LTR-CL-UC	68.642		CK-VL-SM2-CC-C-LC	286.868
SR-M-SM2-CC-MC	67.759		SR-VL-UI-W-UC-SB	286.477
CK-MH-SHB-CL-MC	67.613		HW-VL-LTR-W-MC-SC	286.306
LR-L-PR2-CC-UC	67.028		CK-L-SHB-CC-C-LB	285.767
SR-M-PR1-CL-MC	67.025		SR-VL-PR2-CD-C-LB	284.61
LR-VL-SHB-W-MC	66.66		CK-L-SM2-CC-MC-LB	284.485
LR-VL-LTR-W-MC	65.989		HW-VH-SHB-CC-MC-LB	283.991
HW-VL-SSG-CC-MC	65.93		LR-VL-PR1-W-C-SB	282.042
HW-M-IF2-CL-MC	65.135		CK-M-SSG-CC-UC-SB	281.068
MR-VL-PR1-CC-C	64.712		HW-M-SM2-CD-C-LB	281.012
MR-VL-SHB-W-MC	64.42		MR-VL-SSG-CC-UC-LB	277.828
MR-L-SHB-CW-C	63.956		SR-L-SHB-CC-UC-LBB	277.594
MS-L-SM2-CC-C	63.211		MR-VL-SSG-CD-UC-LC	276.173
CK-L-PR1-CD-UC	63.015		SR-VL-SHB-W-UC-SC	276.075
HW-L-SHB-CD-MC	62.891		SR-VL-PR2-CC-MC-LB	275.701
HW-VL-SSG-CD-MC	62.74		MS-VL-SHB-W-C-SB	273.924
HW-H-PR1-CW-UC	62.24		CK-MH-PR2-CC-UC-LBB	273.035
SR-M-SHB-CL-MC	61.519		SR-VL-SM2-CC-C-SB	272.978
CK-M-SHB-CD-UC	60.564		MR-L-SHB-CL-UC-LB	272.262
CK-MH-PR2-CL-C	60.405		HW-MH-PR1-CC-C-LBB	272.022
LR-VL-PR2-CC-C	60.123		CK-M-PR1-CW-MC-SB	272.011
HW-H-SSG-CD-C	59.911		GR-VL-PR1-W-UC-SB	271.845
CK-MH-SM2-CC-MC	59.306		CK-MH-PR2-CC-UC-LB	271.705
GR-VL-PR2-CC-UC	58.79		HW-MH-SM2-CD-MC-SB	271.661
MS-VL-PR2-CC-MC	57.941		CK-VL-SHB-CC-UC-LB	271.652
SR-M-PR1-CC-C	57.817		SR-VL-SSG-CC-C-SB	271.649
CK-L-SHB-W-MC	57.663		HW-VL-SM2-CC-C-LB	271.557
HW-M-LTR-CC-MC	57.606		SR-VL-SSG-CD-UC-LC	271.181
HW-M-SSG-CC-MC	57.587		HW-L-PR1-CW-C-SC	271.011
HW-VL-SHB-CD-C	57.102		CK-MH-SHB-CC-MC-LBB	270.328
GR-VL-PR2-CL-C	56.846		CK-VL-PR2-CL-C-LB	269.863
CK-L-LTR-CC-UC	56.809		CK-MH-PR2-CC-MC-LB	269.068
SR-L-SM2-CD-UC	56.567		CK-L-SM2-CC-C-LC	268.159
CK-L-SHB-CD-UC	56.099		MR-VL-PR1-W-MC-SB	267.751
HW-MH-PR2-CL-UC	56.024		HW-M-UI-CW-UC-LB	267.055
MR-L-PR2-CD-C	55.555		HW-M-PR1-CW-MC-CG	265.265
CK-VL-UI-W-C	55.464		SR-VL-SHB-W-C-CG	265.094
LR-VL-SSG-CL-UC	55.463		HW-L-PR1-CW-C-LC	263.399
CK-H-PR2-CL-C	55.449		CK-VL-PR1-W-UC-SB	262.53
HW-H-PR1-CW-MC	54.865		HW-M-SHB-CC-UC-SC	262.014
MS-L-PR2-CC-C	54.593		HW-H-PR2-CC-C-LBB	261.837
HW-M-UI-CD-UC	54.354		SR-VL-SHB-W-C-SG	261.83
LR-VL-SM2-CL-C	53.927		SR-VL-LTR-W-UC-SB	261.239
MR-M-SHB-CL-UC	53.269		MR-VL-PR1-CW-MC-LB	261.039
SR-M-PR2-CL-C	53.007		SR-VL-SSG-CD-C-LC	260.591
SR-MH-SHB-CC-C	51.718		CK-M-SHB-CL-C-SB	260.541
HW-MH-IF2-CL-C	51.53		HW-L-SHB-CC-C-LC	259.47
LR-VL-SSG-W-C	51.47		HW-L-SHB-CC-C-SC	259.213
SR-MH-PR2-CC-C	51.036		CK-L-SHB-CL-C-LB	258.835
HW-L-UI-W-C	50.763		HW-MH-SM2-CD-C-SB	258.301
CK-M-LTR-CC-UC	50.092		CK-VL-SHB-W-UC-SG	257.884
MR-M-PR2-CD-UC	50.065		HW-M-SHB-CD-MC-LB	257.586
SR-L-SSG-CC-MC	50.049		HW-L-LTR-CW-C-SG	256.481
MR-L-LTR-W-UC	49.889		SR-VL-UI-W-UC-LC	256.44
HW-M-PR2-CL-C	49.384		MR-VL-SSG-CC-UC-LC	256.331
HW-L-UI-CW-MC	49.271		CK-VL-SM2-CC-MC-SB	254.09
CK-MH-PR1-CC-UC	48.981		CK-VL-SHB-CL-C-LB	252.844
SR-M-UI-CL-UC	48.678		CK-VL-PR1-W-C-LC	252.714
SR-VL-LTR-CW-UC	48.6		HW-VL-LTR-W-MC-CG	251.689
LR-L-SHB-W-UC	48.388		SR-VL-SHB-CW-UC-CG	251.596
MR-VL-SSG-CC-MC	46.79		HW-L-PR1-W-UC-SB	251.261
HW-MH-IF2-CC-C	46.694		CK-L-PR1-W-C-CG	250.517
MS-M-PR2-CC-UC	46.258		CK-VL-PR1-CL-C-SB	249.98
CK-M-SHB-CD-MC	46.113		SR-VL-SHB-CW-UC-LB	249.703
SR-MH-PR2-CD-UC	45.942		HW-H-SM2-CD-C-LB	249.526
MS-L-PR2-CL-MC	45.896		MR-VL-SHB-W-UC-LC	249.455
HW-MH-UI-CW-UC	45.872		MR-VL-SHB-CL-C-LB	249.246
CK-L-IF2-CL-MC	45.78		CK-VL-SHB-CW-C-LC	248.328
MR-M-PR2-CD-MC	45.542		HW-MH-SHB-CC-C-SB	248.189
HW-M-LTR-W-C	45.515		CK-M-UI-CC-MC-LB	248.098
CK-MH-SM2-CD-MC	45.16		LR-VL-SHB-CW-UC-LB	247.605
MS-VL-SHB-CW-MC	45.003		GR-VL-PR1-W-UC-LC	247.438
HW-H-PR2-CL-MC	44.927		SR-VL-PR2-CC-C-LBB	246.863
CK-M-IF2-CL-MC	44.54		SR-L-SHB-CW-UC-CG	246.668
HW-L-SHB-W-C	44.471		CK-M-PR1-CW-C-SB	246.574
SR-MH-PR2-CD-C	43.909		MS-VL-SHB-W-UC-CG	246.429
MR-M-SHB-CL-C	43.677		HW-M-SM2-CD-MC-LB	246.274
CK-H-PR2-CC-MC	43.362		HW-MH-SHB-CW-UC-SB	245.625
MR-M-PR1-CW-UC	43.309		SR-L-PR2-CC-MC-LBB	244.982
MR-L-SHB-CC-MC	43.255		CK-M-SHB-CL-UC-CG	244.895
MR-VL-SSG-W-UC	42.948		HW-MH-SSG-CD-MC-SB	244.356
MR-L-SM2-CC-MC	42.882		SR-L-SHB-CC-C-LB	243.767
LR-L-SHB-CL-UC	42.81		CK-M-SHB-CL-UC-SC	241.788
CK-M-SSG-CW-UC	42.532		MS-VL-LTR-W-C-SG	241.779
MR-M-SHB-CW-UC	42.499		HW-VL-SHB-CC-C-SC	241.318
CK-L-PR2-CL-C	42.474		HW-L-SHB-CC-C-SB	240.579
SR-VL-SSG-W-UC	42.292		HW-VL-SSG-CD-UC-LC	239.921
HW-MH-SSG-CL-UC	42.138		CK-L-LTR-W-MC-SG	239.439
MS-VL-SM2-CL-C	42.099		HW-L-LTR-CW-C-CG	239.143
HW-VH-PR2-CD-UC	41.802		HW-VL-SHB-CL-C-LC	238.274
MS-L-PR2-CL-C	41.758		MS-VL-SHB-CW-UC-LB	237.823
MR-M-SSG-CC-UC	41.667		HW-M-PR2-CD-MC-SB	237.11
HW-L-SSG-CW-MC	41.651		SR-L-SHB-CL-UC-LBB	236.111
MS-L-SSG-CC-UC	41.029		SR-VL-SHB-CL-C-LB	235.874
MR-L-PR1-W-MC	40.948		HW-H-SHB-CL-UC-LB	234.722
CK-M-Unc-Unc-C	39.787		MS-VL-LTR-W-C-LC	234.662
CK-H-PR1-CL-MC	39.556		MS-VL-UI-W-UC-SB	234.643
CK-M-PR1-CD-C	39.444		SR-L-PR1-CW-UC-SC	234.486
MS-VL-SSG-CC-MC	39.246		SR-VL-SHB-W-UC-LC	233.659
HW-H-SSG-CD-MC	38.979		CK-L-SSG-CC-C-SB	233.606
GR-VL-PR2-CL-MC	38.795		SR-M-PR2-CC-C-LB	233.498
HW-H-SHB-CD-MC	38.756		HW-M-SHB-CW-UC-LB	232.287
CK-VL-SHB-CD-UC	38.384		HW-VL-SHB-W-C-LC	232.088
MR-M-SM2-CC-MC	38.333		HW-VL-SSG-CD-C-LC	231.223
CK-MH-PR2-CL-MC	38.293		CK-L-PR2-CL-UC-LB	230.873
MR-M-SHB-CC-C	38.149		SR-L-PR2-CD-C-LB	230.204
HW-MH-Unc-Unc-C	38.024		SR-L-SM2-CC-C-LB	229.222
CK-MH-UI-CD-C	38.023		SR-M-SM2-CC-UC-LB	229.081
CK-H-SHB-CC-UC	37.984		MR-M-PR2-CC-UC-LBB	228.478
MS-L-SSG-CD-UC	37.819		SR-M-PR1-CL-C-LB	228.25
HW-M-PR1-CD-C	37.708		CK-VL-PR1-CW-UC-LB	227.84
CK-M-PR2-CL-C	36.842		SR-M-SHB-CC-C-LBB	227.665
SR-L-SM2-CL-UC	36.072		LR-VL-PR1-W-UC-SC	226.711
SR-M-PR1-CC-MC	35.838		MR-VL-SHB-CL-UC-LBB	226.557
HW-MH-UI-CW-C	35.823		CK-M-SHB-CC-UC-SB	226.523
SR-L-LTR-W-MC	35.712		CK-L-UI-CW-UC-LC	226.49
MS-VL-UI-CW-UC	35.356		GR-VL-PR1-CL-UC-LB	226.455
HW-MH-SM2-CC-C	35.326		MR-VL-SHB-CW-C-LB	225.982
HW-VL-SHB-CD-UC	35.133		CK-VL-LTR-W-MC-LC	225.607
SR-M-SSG-CD-UC	35.109		CK-L-PR1-CL-C-SB	225.069
HW-MH-PR1-CD-UC	35.108		HW-L-SHB-CW-C-SC	224.866
MR-M-PR2-CL-UC	35.078		HW-VL-SM2-CD-C-SB	224.549
HW-M-LTR-CC-C	34.97		CK-L-SHB-CC-C-SB	224.414
HW-MH-UI-CW-MC	34.966		HW-MH-UI-CC-MC-SB	224.13
LR-VL-PR2-CL-MC	34.86		SR-L-PR1-CW-MC-LB	223.922
LR-L-PR1-CW-UC	34.78		HW-M-SM2-CC-MC-SB	223.917
CK-L-PR2-CL-MC	34.527		SR-VL-SM2-CC-UC-LC	223.701
HW-M-SSG-CC-C	34.488		CK-L-SM2-CD-UC-LC	223.659
MR-VL-SHB-CC-MC	34.457		MR-VL-UI-W-UC-SB	223.613
SR-L-PR2-CW-UC	34.43		SR-L-PR1-CC-UC-LB	223.439
MR-M-PR1-CL-UC	34.301		CK-VL-SHB-W-C-CG	221.823
HW-M-PR2-CL-MC	34.27		MS-VL-PR1-W-C-SG	221.681
SR-M-SHB-CW-C	34.237		CK-MH-SHB-CC-UC-LBB	221.466
CK-H-SHB-CL-UC	33.877		CK-L-PR2-CC-C-SB	221.457
CK-MH-SSG-CD-UC	33.86		SR-L-SHB-CW-UC-SG	221.279
HW-MH-LTR-CC-MC	33.641		HW-H-SM2-CD-MC-LB	221.127
HW-VL-PR1-CD-UC	33.576		MS-VL-PR1-CW-C-LB	219.649
MR-L-SHB-W-C	33.394		MS-VL-PR1-CL-C-LB	219.485
CK-VL-PR2-CL-MC	33.252		CK-VL-SHB-CL-C-SB	219.19
SR-VL-UI-CL-C	33.237		CK-M-PR2-CC-UC-SB	218.964
CK-M-SHB-CD-C	33.173		HW-MH-SHB-CC-UC-SB	218.868
HW-M-UI-CD-MC	32.729		CK-L-SHB-W-UC-SC	217.778
MR-L-UI-CL-UC	32.691		CK-L-UI-CL-C-SB	217.174
MR-VL-UI-CL-UC	32.539		MR-L-PR2-CC-MC-LBB	216.848
MS-M-PR2-CC-C	32.464		SR-VL-PR1-CW-C-CG	216.525
HW-MH-PR1-CD-MC	32.292		LR-VL-PR1-W-UC-CG	216.38
SR-L-UI-CL-C	32.274		HW-VL-PR1-CW-C-SG	216.139
SR-M-PR2-CL-MC	32.022		CK-VL-PR1-CC-C-LB	215.835
CK-L-SSG-CL-UC	31.834		HW-VL-SHB-CL-C-SB	215.575
CK-M-PR2-CL-MC	31.643		CK-VL-SHB-CL-UC-SC	215.573
HW-M-PR1-W-C	31.526		SR-VL-PR2-CD-C-LBB	215.478
MS-L-PR1-W-C	30.957		HW-VL-SSG-CC-C-LC	215.474
CK-H-PR2-CC-UC	30.942		HW-VL-SHB-CL-UC-SC	215.359
HW-H-Unc-Unc-C	30.924		SR-VL-PR1-W-C-SC	215.092
CK-M-UI-CD-MC	30.91		HW-L-PR2-CD-MC-LB	215.012
GR-VL-PR1-CL-MC	30.518		HW-H-UI-CC-MC-LB	214.775
MS-VL-SSG-CL-C	30.425		SR-L-PR1-W-UC-SG	214.135
HW-L-LTR-CD-C	30.335		SR-L-PR2-CC-C-LBB	213.809
MR-L-PR1-CC-C	29.931		SR-L-PR2-CD-UC-LB	213.772
LR-VL-LTR-W-C	29.903		SR-VL-PR1-CL-MC-LB	213.33
CK-MH-LTR-CD-UC	29.898		CK-L-SHB-CC-UC-SC	213.253
HW-VH-LTR-CD-C	29.71		CK-VL-SHB-CL-UC-CG	213.064
CK-M-SSG-CC-C	29.653		MR-L-SSG-CC-UC-LB	211.843
HW-VL-LTR-CW-MC	29.405		CK-L-PR2-CD-MC-LB	211.391
CK-L-SHB-CD-C	29.279		HW-M-LTR-CW-UC-LC	210.974
SR-VL-LTR-CW-C	29.241		HW-MH-SHB-CC-C-LBB	210.965
HW-VL-SM2-CD-MC	28.743		HW-L-SHB-CW-MC-CG	210.346
MR-L-SSG-CD-MC	28.634		SR-M-SHB-CC-UC-LBB	209.866
MR-M-PR1-CL-C	28.588		CK-MH-SHB-CC-MC-LB	207.756
HW-H-UI-CC-UC	28.469		LR-VL-PR1-CL-UC-SB	207.223
MS-M-SHB-CW-UC	28.437		SR-VL-SHB-CL-UC-SC	206.769
SR-M-PR1-CW-MC	28.433		SR-VL-SHB-CL-UC-LC	205.188
LR-VL-SHB-CL-MC	28.376		HW-L-LTR-W-C-LC	204.922
HW-L-IF2-CW-UC	27.951		LR-VL-PR1-CL-UC-LB	204.693
CK-L-IF2-W-UC	27.891		MR-L-PR2-CC-C-LBB	204.627
HW-VL-SHB-W-MC	27.835		CK-L-SHB-CW-MC-SG	204.148
CK-M-SSG-CL-MC	27.669		HW-L-LTR-W-MC-CG	204.001
HW-M-PR2-CW-UC	27.653		SR-VL-PR1-CW-C-SG	203.747
CK-MH-UI-CC-C	27.625		MR-VL-PR1-W-C-LC	203.332
MS-M-SHB-CL-UC	27.592		HW-MH-SHB-CD-MC-LB	202.963
GR-L-PR2-CL-UC	27.44		CK-L-PR1-CW-C-SG	201.319
SR-L-UI-CL-MC	27.426		HW-VL-SM2-CC-C-LC	200.452
HW-M-IF2-CC-C	26.991		HW-M-SHB-CL-C-CG	199.926
HW-H-SM2-CC-MC	26.714		HW-VL-SHB-CC-UC-SC	199.828
MR-VL-SSG-CL-UC	26.533		SR-M-PR2-CC-MC-LB	199.381
GR-L-SHB-W-C	26.522		SR-L-UI-CW-UC-LB	199.039
HW-M-LTR-W-MC	26.486		HW-M-SM2-CC-UC-LC	198.759
MR-VL-SSG-CD-MC	26.26		HW-MH-SHB-CW-C-SB	198.429
MS-L-SHB-CL-C	26.201		SR-VL-SSG-CC-C-LC	197.82
SR-MH-SM2-CC-MC	26.096		HW-VL-UI-W-UC-LC	197.478
MS-L-PR2-CC-MC	25.895		CK-VL-SHB-CC-C-LC	196.791
GR-L-PR1-CW-UC	25.75		MS-VL-PR2-CL-C-LB	196.668
GR-VL-LTR-W-MC	25.724		CK-M-SM2-CD-C-LB	196.511
HW-H-SHB-CW-C	25.705		HW-L-SHB-CW-C-LC	196.498
MR-L-PR1-CC-MC	25.31		SR-L-PR1-W-C-CG	196.272
CK-H-SHB-CL-MC	25.261		HW-L-LTR-W-C-SC	195.489
MS-L-SM2-CL-UC	24.861		MR-L-SHB-CW-UC-SB	194.722
LR-L-PR1-CL-UC	24.732		HW-VL-PR2-CD-C-SB	194.455
LR-VL-PR1-CL-MC	24.678		HW-L-LTR-CW-UC-LC	193.401
HW-M-SHB-W-UC	24.664		SR-L-SHB-W-UC-SG	192.799
HW-H-SSG-CD-UC	24.455		HW-VL-PR1-CW-UC-SG	192.788
CK-VH-SHB-CC-C	24.27		HW-M-SM2-CD-UC-LBB	192.719
MS-VL-LTR-CW-UC	24.233		HW-M-LTR-CC-UC-SB	192.707
LR-L-PR1-W-UC	24.024		SR-L-SHB-CL-UC-CG	192.242
SR-M-SSG-CD-C	24.02		CK-H-PR2-CC-C-LBB	192.178
HW-H-PR2-CL-UC	23.753		HW-M-PR2-CD-MC-LBB	191.772
HW-M-UI-CD-C	23.589		MS-VL-SHB-CW-C-LB	191.066
CK-VH-PR2-CD-C	23.579		CK-VL-SHB-W-UC-SC	190.553
HW-M-PR1-W-MC	23.47		HW-M-SSG-CC-UC-LC	190.499
HW-VL-SSG-CW-UC	23.392		SR-VL-PR1-CC-UC-LB	190.386
CK-H-SM2-CD-MC	23.129		CK-VL-PR1-CW-MC-SB	190.31
HW-H-SHB-CD-UC	23.109		CK-VL-SHB-CW-UC-LB	190.255
MS-L-SHB-W-C	22.987		HW-MH-PR2-CL-C-LB	190.14
LR-VL-SHB-CL-C	22.9		HW-L-PR1-CL-C-LB	189.807
HW-L-PR2-CL-UC	22.817		HW-M-PR2-CC-MC-SB	189.553
MR-L-UI-W-UC	22.741		CK-L-SSG-CW-UC-CG	189.526
SR-M-SSG-CC-MC	22.489		CK-L-SHB-CW-MC-SB	189.311
MR-VL-UI-W-C	22.48		CK-MH-PR1-CC-C-LB	189.291
GR-VL-PR1-CW-MC	22.478		HW-MH-SHB-CC-MC-SB	189.282
CK-VL-IF2-CW-C	22.471		HW-L-SSG-CD-C-LC	189.279
SR-VL-SM2-CD-C	22.212		HW-VL-PR2-CD-UC-SB	189.22
MS-VL-SSG-W-UC	22.006		GR-VL-SHB-W-C-LC	188.4
MS-M-PR2-CC-MC	21.874		CK-L-LTR-W-C-LC	188.353
SR-M-UI-CW-UC	21.868		HW-M-PR1-CW-C-CG	186.84
CK-VL-LTR-CW-MC	21.796		CK-VL-SHB-CC-C-LB	186.32
MR-M-SM2-CC-C	21.629		CK-L-SHB-CC-C-LC	185.995
HW-L-SSG-CL-UC	21.616		CK-VL-PR1-CW-C-LB	185.552
SR-MH-PR1-CL-C	21.396		SR-VL-SHB-CW-UC-SG	185.232
CK-H-PR1-CL-UC	21.28		HW-VL-SM2-CC-UC-LC	185.131
HW-M-SSG-CW-MC	21.047		HW-VL-SHB-CC-UC-LC	184.541
SR-M-SHB-CW-MC	20.965		CK-M-SHB-CW-UC-SG	184.096
HW-VH-UI-CC-C	20.954		MS-VL-LTR-W-C-SC	183.487
SR-MH-PR2-CC-UC	20.953		MS-VL-PR2-CC-C-LB	183.366
HW-M-LTR-CL-C	20.901		HW-M-SSG-CL-UC-SC	183.013
CK-H-PR2-CL-UC	20.789		MS-VL-SHB-CL-C-LB	182.804
HW-VL-UI-CC-MC	20.777		HW-H-PR1-CC-C-LBB	182.394
HW-VH-PR1-CL-UC	20.631		HW-MH-SHB-CD-UC-LB	182.39
MR-L-PR2-CD-MC	20.609		HW-M-SSG-CD-C-SB	181.648
SR-M-SSG-CC-C	20.566		SR-VL-SM2-CC-C-LC	181.558
CK-MH-PR1-CW-UC	20.385		CK-VL-UI-CW-C-SB	181.284
HW-MH-UI-CD-MC	20.301		HW-VL-LTR-CW-UC-SG	181.075
MR-L-UI-CW-C	20.281		HW-M-SHB-CD-C-LB	180.535
SR-VL-IF1-CL-UC	20.145		CK-L-SHB-CW-MC-CG	180.366
CK-L-PR2-CW-UC	20.041		MR-L-PR2-CC-MC-LB	179.949
MR-L-SSG-W-UC	19.914		HW-L-SM2-CC-C-LB	179.368
SR-VL-SM2-CD-MC	19.847		HW-VH-PR2-CD-MC-LBB	178.557
CK-MH-SSG-CD-MC	19.757		HW-L-PR1-CL-C-SB	178.506
MS-L-SSG-CC-MC	19.595		HW-MH-PR1-CW-C-LB	178.276
MS-M-SHB-CL-C	19.475		CK-L-SHB-CC-UC-CG	178.252
HW-VL-UI-CL-MC	19.43		HW-M-PR1-W-UC-SC	178.003
MS-L-PR1-CL-C	19.387		SR-L-SHB-CW-UC-SC	177.804
SR-M-SM2-CD-UC	19.265		CK-L-SHB-CW-MC-LB	177.545
MR-VL-PR1-CC-MC	19.227		HW-L-SM2-CD-C-SB	176.751
CK-VL-LTR-CC-C	19.196		MS-L-PR2-CC-UC-LBB	176.591
HW-MH-LTR-CC-UC	19.158		SR-VL-PR1-W-C-LC	176.509
CK-VL-SHB-CD-C	19.083		MS-VL-SSG-CC-UC-SB	176.392
CK-VL-SSG-W-C	19.056		MR-VL-PR1-CL-C-SB	176.384
MR-M-SHB-CC-MC	19.028		SR-VL-UI-CW-UC-LB	175.805
CK-H-PR2-CL-MC	18.905		MS-L-PR2-CC-UC-LB	175.803
CK-VL-SM2-CD-MC	18.875		HW-L-PR1-CW-MC-CG	175.704
CK-MH-PR1-CW-C	18.865		SR-VL-SHB-CL-UC-CG	175.201
HW-H-SHB-CW-UC	18.559		HW-M-PR2-CD-C-SB	175.075
MR-VL-SSG-CW-UC	18.454		MR-VL-PR1-W-C-SC	174.951
CK-M-PR1-W-UC	18.259		HW-L-SSG-CC-C-SB	174.717
HW-MH-SSG-CL-MC	18.226		CK-L-SM2-CD-C-LC	174.606
SR-H-PR2-CC-C	18.224		CK-VL-SHB-CL-UC-LB	174.326
HW-VL-UI-CW-MC	18.186		CK-L-PR1-CW-MC-CG	174.055
HW-VL-LTR-CC-UC	18.115		HW-VL-SSG-CD-C-SB	173.874
SR-MH-PR2-CC-MC	18.028		CK-H-PR2-CD-C-LB	173.806
CK-VL-UI-CC-MC	17.908		MR-L-SHB-CW-UC-LC	173.731
HW-H-UI-CL-UC	17.895		MS-VL-SM2-CC-UC-LB	173.676
MR-M-PR1-CC-C	17.64		MR-L-SSG-CD-UC-LC	172.93
CK-M-LTR-W-UC	17.596		HW-VL-LTR-CW-UC-LC	172.546
MR-L-SSG-CC-C	17.545		HW-L-SHB-CC-MC-SB	171.875
SR-VL-SSG-CL-UC	17.469		CK-M-IF2-CL-C-LB	171.791
MS-L-UI-CW-UC	17.403		HW-L-LTR-W-MC-SG	171.748
SR-L-LTR-CW-UC	17.392		SR-VL-LTR-W-MC-LC	171.587
MR-M-PR1-CW-C	17.117		CK-MH-SHB-CC-UC-LB	170.982
HW-M-Unc-Unc-C	16.964		SR-L-PR2-CL-UC-LBB	170.217
LR-VL-PR2-CC-MC	16.951		SR-L-SM2-CC-UC-LC	169.886
MS-L-PR1-CL-MC	16.911		CK-VL-PR1-CL-C-SC	169.78
SR-VL-SM2-CL-MC	16.9		SR-VL-LTR-W-C-SB	169.541
MR-VL-PR2-CD-MC	16.845		MR-L-PR1-CW-UC-LB	169.307
SR-L-SHB-W-MC	16.811		SR-VL-SHB-CW-C-SB	169.042
HW-VH-PR2-CC-UC	16.729		SR-L-LTR-W-UC-SG	169.041
CK-H-SM2-CC-MC	16.646		HW-H-UI-CD-C-LB	168.982
HW-H-LTR-CD-MC	16.464		MR-VL-PR1-CW-UC-SC	168.277
CK-L-LTR-CC-C	16.262		MR-VL-PR1-W-UC-SG	168.117
MR-M-SHB-CW-C	16.231		CK-M-UI-CL-C-SB	167.954
HW-L-LTR-CD-UC	16.216		CK-L-SM2-CD-UC-LB	167.912
MR-M-PR1-CC-UC	16.144		CK-VL-UI-CL-C-SB	166.723
CK-L-IF2-CW-UC	16.107		CK-H-PR1-CL-C-LB	166.125
CK-VL-IF2-CL-MC	15.871		MR-VL-SHB-W-C-CG	165.979
SR-MH-SM2-CC-C	15.562		CK-VL-SSG-CD-UC-SB	165.228
CK-VL-SSG-W-UC	15.527		SR-VL-SHB-CL-C-SB	164.484
MS-M-SSG-CC-UC	15.501		HW-VL-SHB-CW-UC-SG	164.467
CK-MH-PR2-CL-UC	15.434		CK-L-PR2-CD-UC-SB	164.37
CK-H-LTR-CD-MC	15.433		HW-M-PR1-CW-MC-LB	164.264
HW-H-SM2-CC-UC	15.325		SR-VL-SSG-CW-C-SG	164.193
HW-H-LTR-CD-C	15.287		HW-M-PR2-CC-C-SB	164.051
MR-M-SHB-CC-UC	15.169		CK-VL-UI-CL-C-LB	164.038
MR-M-PR2-CL-C	15.106		HW-MH-UI-CL-MC-SB	163.894
MR-M-SHB-CL-MC	15.103		LR-VL-PR2-CC-UC-LBB	163.761
CK-M-LTR-CW-C	14.884		MS-VL-SSG-CD-UC-LC	163.633
HW-VH-PR2-CL-MC	14.813		HW-M-PR1-W-UC-LC	162.932
MS-L-SHB-CL-MC	14.517		CK-VL-SM2-CC-UC-LB	162.814
MS-L-PR1-CW-C	14.418		LR-VL-LTR-W-UC-SC	161.649
HW-MH-SM2-CC-MC	14.385		CK-M-SM2-CC-C-LB	160.998
HW-VH-UI-CD-C	14.279		HW-M-PR1-CW-C-LB	160.686
SR-VL-UI-W-C	14.257		CK-VL-PR2-CL-UC-LB	160.584
MR-M-PR1-CL-MC	14.157		CK-M-PR1-CC-UC-LBB	160.202
CK-M-UI-CW-MC	14.144		HW-MH-UI-CD-C-LB	160.078
CK-L-UI-W-C	14.05		SR-L-PR2-CL-MC-LB	159.772
HW-L-IF2-CL-C	13.999		HW-L-PR1-CW-MC-SB	159.309
MR-VL-SM2-CL-C	13.995		CK-MH-SHB-CL-C-LB	158.784
GR-VL-LTR-W-UC	13.839		HW-L-PR1-CD-UC-SB	158.764
MR-MH-PR2-CC-C	13.774		HW-MH-SHB-CW-UC-LC	158.357
CK-H-PR1-CC-MC	13.679		HW-L-PR1-CL-C-SC	158.298
MR-VL-SSG-W-MC	13.569		HW-M-SM2-CD-UC-LC	158.174
SR-L-IF2-W-UC	13.523		HW-L-LTR-W-UC-SB	157.825
LR-L-SHB-W-C	13.492		HW-MH-PR1-CW-C-LC	157.284
CK-MH-SSG-CD-C	13.457		CK-L-PR2-CD-C-LBB	157.192
SR-VL-SM2-CL-C	13.348		MR-VL-SHB-W-C-SG	156.254
GR-L-SHB-CL-UC	13.331		HW-VL-LTR-W-MC-SG	155.689
MR-L-SSG-CW-C	13.316		LR-VL-PR1-W-UC-LC	155.608
CK-MH-SM2-CC-C	13.264		SR-L-PR1-CL-UC-LBB	155.41
CK-L-SHB-CD-MC	13.213		HW-L-SHB-CL-C-CG	155.394
SR-VL-UI-CC-UC	13.1		SR-L-SHB-CC-MC-LBB	155.256
CK-M-UI-CD-C	13.032		CK-L-SSG-CC-UC-LB	155.138
SR-MH-PR1-CC-C	12.981		CK-MH-SM2-CD-UC-LBB	155.015
LR-L-SHB-CW-UC	12.969		SR-L-SHB-W-UC-CG	154.778
MR-L-SSG-W-C	12.95		HW-M-UI-CW-C-SB	154.57
CK-VH-PR2-CC-C	12.924		CK-L-PR1-CW-MC-LB	154.522
HW-L-SSG-CL-MC	12.855		CK-L-SHB-CL-C-SB	154.426
CK-M-PR1-CD-MC	12.843		CK-L-PR1-CW-C-LB	154.265
SR-VL-IF2-W-UC	12.805		HW-VL-UI-W-UC-SB	153.999
HW-VH-SHB-CC-UC	12.657		CK-M-SHB-CL-UC-LBB	153.478
MS-M-SM2-CC-C	12.576		CK-L-SSG-CD-UC-SC	152.997
HW-MH-SSG-CL-C	12.343		SR-VL-SHB-CW-C-SG	152.71
CK-M-PR1-CD-UC	12.325		HW-L-PR2-CC-MC-SB	152.107
CK-VL-LTR-CL-C	12.308		HW-VL-PR2-CC-MC-LB	152.079
MS-M-SM2-CC-UC	12.283		HW-MH-PR1-CW-MC-LB	151.767
MS-VL-SM2-CC-MC	12.279		HW-L-UI-CC-UC-LB	151.749
HW-L-SHB-W-MC	12.179		HW-M-SSG-CL-UC-CG	151.498
SR-L-UI-CC-UC	12.159		LR-VL-PR1-CW-MC-SB	151.41
SR-M-PR1-W-UC	12.144		CK-L-PR1-W-C-SG	151.248
CK-MH-SHB-CD-UC	12.099		SR-VL-SHB-W-C-LC	150.501
MR-M-PR1-CW-MC	12.036		HW-MH-PR1-CW-UC-LB	150.448
MS-M-PR2-CL-UC	12.004		HW-L-SHB-CW-C-SG	150.395
CK-L-IF2-CL-UC	11.962		CK-M-PR1-CC-MC-LBB	150.198
HW-L-LTR-CL-C	11.816		SR-VL-PR2-CC-UC-SB	150.105
CK-VH-PR2-CD-MC	11.7		CK-L-SHB-CC-MC-SB	149.51
GR-L-PR2-CL-C	11.653		SR-VL-PR1-CW-C-LC	149.459
MR-VL-SM2-CD-UC	11.497		MR-VL-PR1-CL-MC-LB	149.425
CK-M-LTR-CC-C	11.488		HW-VL-PR1-CL-C-SC	148.855
MS-L-SHB-CW-C	11.365		SR-VL-UI-CW-C-SB	148.378
LR-M-PR2-CC-UC	11.349		HW-L-PR1-W-C-LC	147.131
CK-M-LTR-CC-MC	11.333		MR-VL-SSG-W-C-CG	147.098
CK-H-SM2-CC-UC	11.221		MR-VL-SHB-CW-UC-SC	146.83
MR-L-LTR-W-C	11.182		CK-L-LTR-CW-UC-SC	146.655
CK-VL-PR1-CD-UC	11.179		MS-L-PR2-CL-UC-LB	146.524
MS-L-LTR-W-C	11.133		HW-L-SSG-CD-UC-SC	146.057
CK-VH-PR1-CL-C	11.071		HW-L-PR1-W-C-CG	144.854
SR-M-SSG-CD-MC	11.04		MS-VL-PR1-W-MC-SB	144.739
SR-MH-SM2-CC-UC	10.907		CK-VL-PR1-CL-C-LC	144.735
HW-VL-LTR-CD-C	10.901		HW-VL-SHB-CL-UC-CG	144.52
MS-L-LTR-W-UC	10.858		HW-VL-SHB-W-C-CG	144.188
CK-VL-LTR-CL-UC	10.63		MR-L-SM2-CC-UC-SB	144.162
MR-M-PR2-CL-MC	10.572		SR-M-PR2-CD-C-LB	143.756
MR-M-PR1-W-UC	10.546		HW-M-UI-CL-UC-LC	143.683
HW-H-SHB-CW-MC	10.472		MS-VL-SM2-CL-UC-SB	143.213
MS-VL-SSG-CD-MC	10.428		SR-VL-PR1-CL-C-SB	142.759
CK-MH-PR1-CD-C	10.417		MR-VL-PR2-CC-MC-LB	142.722
GR-L-SHB-W-UC	10.351		HW-VL-UI-CL-C-SB	142.663
HW-MH-UI-CD-UC	10.26		HW-M-LTR-CC-UC-LB	142.576
CK-MH-PR1-CW-MC	10.242		HW-VH-PR2-CC-MC-LB	142.55
HW-M-SSG-CW-C	10.237		MS-VL-PR1-CW-UC-SC	142.458
CK-L-SSG-W-MC	10.123		MR-VL-SSG-CD-C-LC	142.385
HW-L-SSG-CL-C	10.065		SR-M-PR1-CL-UC-LB	142.355
MS-L-PR1-CW-MC	10.058		HW-MH-PR1-CL-C-LC	142.007
HW-M-LTR-CL-MC	9.951		MR-VL-PR1-CL-UC-CG	142.006
MR-M-SHB-CW-MC	9.895		MR-L-PR1-W-UC-CG	141.693
HW-H-LTR-CL-C	9.892		CK-M-SM2-CC-UC-LBB	141.579
HW-VH-SHB-CL-UC	9.728		CK-L-SHB-CC-C-SC	140.935
MR-L-SSG-CD-C	9.723		SR-L-SHB-CC-MC-LB	140.634
MS-M-PR1-CL-UC	9.699		CK-VL-PR2-CC-MC-SB	140.287
MS-M-SHB-W-UC	9.687		HW-L-UI-CL-C-SB	140.142
SR-VL-SSG-CW-MC	9.637		HW-L-SSG-CC-MC-SB	140.118
SR-VL-UI-CL-MC	9.628		CK-L-SSG-CW-C-SG	140.048
MR-L-SHB-W-MC	9.609		HW-M-PR2-CD-C-LBB	139.87
MS-M-PR1-CW-UC	9.573		HW-MH-SSG-CD-UC-LB	139.829
SR-M-SM2-CD-C	9.503		HW-MH-PR2-CC-UC-LBB	139.722
MR-L-SSG-CW-UC	9.462		CK-M-PR1-CW-C-LB	139.669
MS-L-SSG-CD-C	9.446		SR-L-PR2-CL-C-LB	139.069
MR-M-UI-CW-UC	9.388		SR-VL-LTR-W-MC-SC	139.041
MS-VL-UI-W-MC	9.361		SR-VL-SHB-CW-C-CG	139.028
HW-M-PR2-CW-MC	9.359		CK-M-SM2-CC-MC-SB	138.538
MR-VL-SSG-CW-MC	9.293		CK-VL-SHB-CC-C-SC	138.158
MS-L-PR1-W-MC	9.245		CK-M-SSG-CC-UC-LC	138.071
CK-M-UI-W-UC	9.226		SR-L-UI-CW-MC-SB	137.952
MR-MH-PR2-CC-UC	9.204		HW-L-PR1-CC-C-SB	137.493
CK-M-IF2-CL-UC	9.043		MS-VL-SHB-CL-UC-LBB	137.333
CK-L-SSG-CL-MC	9.028		HW-VL-SHB-W-UC-CG	137.226
MS-L-UI-W-UC	8.944		SR-VL-SHB-CL-C-SC	136.806
CK-H-LTR-CD-C	8.885		HW-L-SHB-W-UC-CG	136.726
LR-M-SHB-W-C	8.851		CK-MH-PR1-CL-MC-LB	136.491
HW-L-UI-W-MC	8.823		CK-VL-SHB-W-C-LC	136.052
MS-VL-LTR-CW-C	8.788		MR-VL-SM2-CC-UC-LC	135.96
CK-M-LTR-W-C	8.733		HW-VH-SHB-CD-C-LBB	135.875
SR-L-SSG-CL-UC	8.733		HW-VL-SSG-CD-UC-SB	135.733
HW-VL-PR2-CL-C	8.708		CK-VL-SSG-CD-C-SB	135.726
HW-H-SM2-CC-C	8.681		HW-MH-PR1-CW-UC-LC	135.424
CK-L-SSG-W-UC	8.661		CK-VL-SHB-CL-C-SC	134.944
CK-M-SSG-CW-C	8.64		SR-L-PR1-CW-UC-CG	134.848
HW-M-IF2-CL-UC	8.609		CK-VL-PR1-CC-MC-LB	134.83
HW-M-IF2-CC-UC	8.534		HW-VL-PR1-W-C-SG	134.761
LR-L-SM2-CC-C	8.339		HW-M-SM2-CC-C-SB	134.744
GR-L-PR1-W-UC	8.306		MR-VL-PR2-CL-MC-LB	134.664
SR-VL-IF1-CC-UC	8.287		MS-VL-SHB-W-C-LC	134.429
SR-L-SSG-W-C	8.275		HW-M-SHB-CW-C-CG	134.394
HW-L-IF1-CC-UC	8.139		MS-VL-PR1-W-UC-SG	134.345
CK-MH-SHB-CW-UC	8.136		HW-VL-SHB-CL-UC-SB	134.176
SR-MH-SHB-CL-C	8.126		CK-VL-SHB-CW-C-LB	133.45
CK-MH-UI-CC-UC	8.114		MR-L-SHB-CW-UC-LB	132.906
HW-L-UI-CD-UC	8.1		SR-L-PR1-W-UC-SB	132.853
SR-M-UI-CL-MC	8.069		MS-VL-SSG-W-C-SG	132.846
HW-L-IF2-W-UC	8.032		MS-VL-SHB-W-C-SG	132.149
CK-VL-IF2-CL-UC	7.909		CK-VL-SHB-CW-C-SC	131.837
CK-M-UI-CW-C	7.876		MR-VL-PR2-CC-MC-LBB	131.662
GR-L-PR2-CL-MC	7.794		SR-L-SHB-CL-MC-SB	131.491
MR-L-SM2-CL-UC	7.78		CK-VL-SSG-CC-MC-SB	131.285
CK-L-SSG-W-C	7.778		CK-L-UI-CW-C-LB	130.715
CK-L-IF2-CW-C	7.724		CK-M-PR1-CL-UC-SC	130.554
LR-VL-PR2-CL-C	7.714		HW-M-UI-W-UC-SB	130.318
CK-MH-UI-CL-C	7.683		CK-M-SSG-CD-MC-SB	129.977
SR-L-IF1-CC-UC	7.656		SR-VL-PR1-CC-C-SB	129.457
SR-L-LTR-CC-UC	7.632		SR-L-SHB-W-UC-SC	129.346
CK-VL-IF2-W-UC	7.556		CK-L-LTR-CW-C-SG	129.141
HW-L-PR2-CL-C	7.552		LR-VL-PR2-CL-UC-LBB	128.97
CK-MH-Unc-Unc-C	7.514		MR-VL-PR2-CD-UC-LBB	128.935
MR-VL-SM2-CL-MC	7.441		HW-L-SHB-CL-UC-SG	128.841
CK-MH-UI-CC-MC	7.379		SR-VL-SSG-CC-UC-LB	128.839
SR-L-SSG-W-UC	7.374		CK-L-LTR-W-MC-LC	128.77
LR-M-SHB-W-UC	7.343		CK-VL-SHB-W-C-SG	128.731
CK-L-UI-W-MC	7.315		CK-L-SM2-CD-C-LB	128.211
SR-L-UI-W-C	7.221		CK-M-SHB-CW-MC-LB	127.984
SR-L-SSG-CW-MC	7.208		MR-M-PR2-CC-UC-LB	127.88
LR-L-SHB-CL-C	7.19		SR-L-PR2-CD-C-LBB	127.615
LR-L-SM2-CL-UC	7.14		CK-M-SM2-CD-C-SB	127.534
CK-MH-SHB-CD-MC	7.116		CK-VL-SHB-CL-C-CG	127.532
SR-VL-LTR-CC-UC	7.101		HW-VL-PR1-CL-C-LB	127.304
HW-MH-LTR-CD-UC	7.01		SR-VL-PR1-CW-UC-CG	127.263
MS-M-PR2-CL-C	6.999		MR-L-PR2-CL-UC-LBB	126.815
MS-VL-SSG-CL-MC	6.929		SR-VL-UI-CW-C-LB	126.481
MS-VL-SSG-W-MC	6.884		CK-VL-PR2-CD-C-LBB	126.309
HW-VL-SHB-CD-MC	6.873		HW-H-PR1-CC-UC-LB	126.286
CK-M-SSG-CL-C	6.814		HW-MH-UI-CC-UC-SB	126.111
CK-H-SHB-CD-C	6.778		CK-L-SHB-CW-C-SB	125.802
CK-VH-SHB-CC-MC	6.773		CK-L-PR1-CC-MC-SB	125.294
HW-VL-SM2-CL-C	6.729		SR-L-SHB-CC-C-LBB	125.151
CK-M-LTR-CD-UC	6.725		CK-VL-LTR-CW-UC-CG	125.052
SR-MH-PR2-CD-MC	6.692		CK-VL-SHB-CC-UC-SC	124.997
SR-H-SHB-CC-C	6.621		HW-VL-PR2-CD-MC-LB	124.909
HW-VL-LTR-CL-UC	6.595		CK-VL-SSG-CW-C-SG	124.835
HW-H-UI-CD-MC	6.57		LR-VL-SM2-CC-C-LB	124.664
CK-MH-UI-CL-UC	6.555		HW-MH-PR1-CD-C-LB	124.331
CK-H-PR1-CW-C	6.549		HW-MH-UI-CC-C-SB	124.313
MR-L-SSG-CW-MC	6.542		MR-L-SSG-CC-UC-SB	124.299
LR-M-SHB-CL-UC	6.514		MR-VL-SSG-W-C-SG	124.178
GR-L-PR1-W-C	6.512		LR-VL-SHB-W-C-SC	124.13
MS-M-SHB-CL-MC	6.493		MS-VL-LTR-W-UC-SC	124.042
HW-MH-LTR-CL-C	6.446		CK-L-UI-CW-MC-SB	123.712
SR-M-LTR-W-UC	6.446		HW-M-LTR-W-UC-LC	123.695
CK-VL-SSG-CW-MC	6.434		MR-L-PR1-CL-UC-LBB	123.173
SR-MH-SHB-CL-MC	6.311		CK-L-PR2-CC-MC-SB	122.925
CK-H-PR1-CC-UC	6.298		HW-MH-LTR-CC-C-LB	122.495
SR-H-PR2-CD-C	6.29		SR-VL-SHB-CW-C-LC	122.251
SR-MH-SSG-CD-MC	6.177		CK-L-PR1-CW-C-LC	122.165
MR-VL-UI-W-MC	6.114		MS-VL-PR1-CW-C-SB	121.992
LR-VL-PR1-CL-C	6.065		HW-M-PR1-CL-C-SC	121.782
HW-MH-LTR-CW-C	6.048		HW-MH-PR2-CC-C-LBB	121.698
MR-MH-PR2-CD-C	5.993		CK-MH-SM2-CD-C-LBB	121.641
CK-L-PR2-CW-C	5.991		CK-VL-PR1-CL-C-CG	121.519
LR-L-SHB-CL-MC	5.965		SR-VL-SHB-W-UC-SB	121.278
SR-M-UI-CC-UC	5.944		MS-VL-LTR-W-UC-LC	121.125
MR-L-UI-CW-MC	5.893		CK-L-LTR-W-C-SC	121.045
SR-L-IF1-CL-UC	5.849		CK-L-PR1-CW-MC-SG	120.668
MR-MH-SM2-CC-UC	5.797		LR-VL-PR2-CL-UC-SB	120.361
HW-VH-SM2-CC-C	5.769		HW-L-SHB-CL-C-SC	120.357
HW-H-LTR-CD-UC	5.722		HW-H-PR1-CL-C-SB	120.283
LR-M-SHB-CC-C	5.719		GR-VL-SHB-W-UC-CG	120.188
MS-VL-SM2-CL-MC	5.709		HW-L-SHB-CL-C-SB	120.039
LR-VL-SSG-CL-C	5.645		HW-L-PR1-CC-C-LB	119.883
HW-L-LTR-CL-UC	5.599		HW-MH-SHB-CW-MC-SB	119.872
MR-L-UI-W-C	5.587		MR-VL-SSG-CC-C-SB	119.872
HW-L-PR2-CL-MC	5.581		CK-VL-LTR-CW-UC-SG	119.852
SR-M-UI-CC-MC	5.572		MS-VL-SM2-CC-C-LB	119.765
CK-H-SM2-CD-C	5.537		SR-VL-SHB-CC-C-LB	119.247
GR-VL-SHB-CL-MC	5.523		CK-H-SHB-CC-C-LB	119.108
HW-VL-PR2-CL-UC	5.503		CK-VL-SHB-CC-UC-LC	119.089
HW-VL-SSG-CW-MC	5.453		MR-VL-SSG-CW-C-SG	118.824
MS-L-SHB-CW-MC	5.445		HW-MH-PR1-CL-UC-LC	118.258
CK-VL-IF2-W-C	5.411		CK-L-SHB-CW-C-SC	118.24
MR-L-SSG-CC-MC	5.337		HW-MH-PR1-CL-MC-LC	118.202
CK-L-LTR-CD-UC	5.307		MS-L-SHB-CL-UC-LB	118.158
HW-L-PR2-CW-UC	5.306		GR-VL-SHB-CW-UC-LB	118.115
MS-M-SHB-CW-C	5.28		GR-VL-SHB-CL-UC-LB	117.96
HW-MH-SSG-CC-UC	5.263		CK-L-SHB-CW-C-LC	117.913
CK-MH-LTR-CD-MC	5.234		MR-L-PR2-CD-UC-LBB	117.821
CK-M-UI-CD-UC	5.217		CK-M-PR1-CW-MC-LB	117.526
MR-L-SM2-CL-C	5.191		HW-L-PR1-CW-MC-SC	117.525
SR-VL-PR2-CW-UC	5.187		MS-VL-LTR-W-UC-SG	116.864
SR-L-SM2-CD-MC	5.167		MR-L-PR1-W-UC-SB	116.663
CK-VL-UI-W-MC	5.159		HW-VL-SHB-CW-C-SG	116.562
HW-H-PR1-CD-MC	5.115		HW-L-PR1-CC-C-SC	116.538
CK-VL-Unc-Unc-C	5.092		CK-L-SSG-CC-C-LC	116.533
SR-VL-UI-W-MC	4.992		CK-VL-SHB-W-UC-LC	116.437
GR-L-SHB-CL-MC	4.968		HW-L-SM2-CD-UC-LB	116.22
CK-L-LTR-CD-C	4.905		HW-VL-PR1-W-UC-SG	116.216
GR-M-PR1-CL-UC	4.84		HW-MH-SM2-CD-C-LBB	116.15
MR-M-PR1-CC-MC	4.827		MR-VL-SSG-CD-UC-SB	115.739
MR-MH-SM2-CC-MC	4.787		SR-L-SHB-CW-C-LB	115.502
SR-H-PR2-CC-UC	4.757		HW-M-SSG-CL-UC-LC	115.454
LR-VL-SHB-CW-MC	4.757		MR-VL-SHB-W-C-SB	115.336
MS-L-SHB-W-MC	4.755		HW-L-SHB-CC-C-CG	114.951
HW-L-SM2-CL-C	4.717		SR-VL-SHB-CC-UC-SB	114.885
MS-MH-SM2-CC-C	4.704		MS-VL-SSG-CC-C-SB	114.837
MR-H-PR2-CD-C	4.697		SR-L-PR1-CC-UC-LBB	114.554
LR-M-PR2-CL-UC	4.69		CK-VL-SHB-W-C-SC	114.081
MS-MH-SHB-CW-UC	4.665		MS-VL-PR2-CL-MC-LB	114.044
CK-MH-SHB-CD-C	4.65		HW-VL-SHB-CC-UC-LB	113.7
HW-VH-SM2-CD-C	4.643		MR-L-UI-CW-UC-SB	113.492
SR-M-UI-CL-C	4.59		HW-L-PR1-CW-C-SG	113.198
SR-H-SHB-CL-C	4.571		HW-L-UI-CL-MC-SB	112.573
HW-VL-Unc-Unc-C	4.535		SR-L-LTR-W-C-SG	112.337
LR-L-PR1-W-C	4.529		HW-L-LTR-CC-UC-SB	112.335
HW-VL-SM2-CL-UC	4.525		SR-M-PR2-CD-UC-LB	112.219
SR-H-PR1-CL-C	4.513		LR-VL-LTR-W-UC-CG	112.192
HW-M-IF2-CC-MC	4.472		HW-VL-UI-CW-C-SB	112.158
MR-MH-SHB-CC-C	4.457		HW-VL-PR1-W-UC-SB	112.064
MR-MH-SHB-CL-C	4.436		MR-VL-SHB-CL-C-LBB	111.98
HW-VL-UI-W-MC	4.433		CK-M-SM2-CD-MC-SB	111.818
GR-L-PR1-CL-UC	4.432		HW-L-PR1-W-C-SC	111.095
CK-VH-SHB-CL-C	4.403		SR-VL-SHB-W-C-SC	110.736
CK-M-IF2-CC-C	4.399		HW-L-LTR-W-MC-SC	110.565
MR-M-SSG-CC-C	4.34		SR-VL-PR2-CC-C-SB	110.524
LR-VL-SM2-CL-MC	4.315		HW-L-PR2-CD-C-SB	110.298
HW-VH-SM2-CD-MC	4.31		CK-VL-PR1-W-MC-CG	110.074
MS-L-SSG-CC-C	4.239		HW-MH-PR1-CC-UC-SB	110.039
LR-L-SHB-CW-C	4.21		HW-L-SHB-W-UC-SC	109.953
LR-L-LTR-W-UC	4.208		HW-VL-LTR-W-MC-SB	109.722
SR-MH-PR1-CW-UC	4.183		SR-VL-PR2-CD-UC-LBB	109.465
SR-H-SM2-CC-MC	4.17		HW-VL-UI-CC-C-SB	109.02
MS-M-PR2-CD-MC	4.156		HW-L-LTR-W-C-SB	108.981
MR-MH-PR2-CD-UC	4.121		HW-L-UI-CC-MC-SB	108.771
CK-VH-PR2-CD-UC	4.105		MR-M-PR2-CC-C-LBB	108.523
CK-VL-LTR-CC-UC	4.074		SR-VL-PR2-CD-UC-LB	108.46
HW-VL-SSG-W-UC	4.051		SR-M-SHB-CL-C-LBB	108.437
CK-M-PR1-W-C	4.04		HW-MH-SHB-CC-MC-LBB	108.421
SR-L-SM2-CL-MC	4.005		SR-M-PR2-CL-UC-LB	108.378
SR-H-PR2-CD-UC	3.985		SR-VL-PR1-CL-UC-SC	108.143
HW-VH-UI-CL-C	3.96		HW-MH-PR1-CC-MC-SB	108.074
HW-M-UI-W-C	3.94		MR-VL-SHB-CL-UC-SC	107.461
LR-M-SHB-CW-C	3.935		SR-L-SHB-CW-C-SG	107.387
GR-M-SHB-W-C	3.906		CK-M-SM2-CC-UC-LC	107.345
HW-MH-IF2-CL-MC	3.828		SR-VL-SHB-CW-UC-SC	107.245
CK-L-PR2-W-UC	3.817		HW-L-PR1-CC-MC-SB	107.069
CK-VL-SM2-CL-C	3.814		HW-M-LTR-CW-C-CG	106.744
MS-M-SHB-CC-UC	3.767		MR-L-PR2-CL-MC-LB	106.674
HW-M-PR2-CW-C	3.766		LR-VL-SHB-CL-UC-LB	106.328
SR-L-SM2-CL-C	3.678		HW-L-PR1-CW-MC-LC	106.318
SR-H-SM2-CC-C	3.674		HW-L-SHB-CW-MC-SG	106.278
HW-L-LTR-CC-MC	3.672		HW-VL-SM2-CD-UC-SB	106.062
LR-M-SHB-CC-UC	3.631		CK-VL-SHB-CC-C-CG	105.91
CK-M-LTR-CD-C	3.628		HW-L-SM2-CD-UC-LC	105.595
MS-M-SM2-CC-MC	3.616		MR-VL-PR2-CL-UC-LBB	105.166
GR-M-SHB-CW-C	3.56		HW-M-PR1-W-UC-CG	105.06
HW-H-UI-CW-C	3.546		HW-H-PR2-CC-MC-LBB	104.844
HW-L-IF2-CL-MC	3.532		MS-VL-SHB-W-UC-SC	104.727
CK-M-SHB-W-UC	3.503		HW-M-SHB-CC-MC-LC	104.596
HW-MH-PR2-CW-C	3.468		MR-VL-PR2-CD-C-LBB	104.183
MS-L-SSG-CL-UC	3.459		CK-VL-PR1-CL-UC-CG	104.077
MR-MH-PR1-CL-C	3.421		CK-VL-PR1-CC-MC-SB	104.058
MS-MH-PR2-CC-UC	3.405		SR-L-SHB-CW-C-SB	104.042
MR-MH-PR2-CD-MC	3.405		CK-VL-UI-CW-MC-SB	103.752
SR-M-LTR-CW-UC	3.358		SR-VL-SHB-W-C-SB	103.69
LR-L-PR1-CW-MC	3.343		CK-L-SHB-CW-C-LB	103.321
SR-VL-LTR-CC-C	3.335		HW-L-SHB-CL-C-LC	103.301
GR-VL-PR2-CC-MC	3.332		CK-L-SSG-CC-MC-LC	103.01
CK-H-PR1-CW-UC	3.307		LR-VL-SHB-W-C-CG	102.759
HW-VH-LTR-CD-MC	3.294		HW-MH-PR2-CC-MC-LBB	102.676
HW-M-IF2-CW-MC	3.293		CK-L-PR1-CW-C-SC	102.558
MS-M-SSG-CD-MC	3.274		HW-MH-PR1-CW-MC-LC	102.542
LR-L-SSG-CL-UC	3.241		SR-M-SHB-CC-UC-LB	102.526
CK-MH-UI-CD-MC	3.204		HW-H-UI-CL-MC-LB	102.483
CK-H-SM2-CC-C	3.174		CK-M-PR1-CC-MC-SB	102.431
MS-H-PR2-CC-C	3.131		MR-VL-SHB-CC-UC-LB	102.418
HW-H-PR1-CD-UC	3.12		SR-VL-LTR-W-MC-SG	102.281
CK-L-PR1-CD-MC	3.083		MS-VL-PR2-CL-UC-LBB	102.054
MS-M-PR2-CD-UC	3.082		SR-L-PR1-W-C-SG	102.03
SR-M-LTR-W-C	3.038		CK-VL-SM2-CD-C-SB	101.994
MR-VL-LTR-CW-C	2.976		SR-VL-PR1-W-MC-CG	101.793
HW-MH-LTR-CW-UC	2.955		HW-VL-SM2-CD-C-LB	101.467
HW-VH-PR1-CC-UC	2.954		HW-L-SM2-CD-MC-SB	101.432
HW-VL-SSG-W-C	2.945		HW-L-SHB-CC-UC-CG	101.192
MR-VL-LTR-CC-UC	2.943		SR-VL-PR2-CL-MC-LB	100.925
GR-M-PR2-CL-UC	2.937		MS-VL-SSG-CD-C-LC	100.814
CK-H-SSG-CD-MC	2.888		MR-VL-SHB-CL-MC-LB	100.734
HW-MH-LTR-W-C	2.856		HW-M-SM2-CC-C-LB	100.445
SR-MH-PR1-CL-UC	2.84		CK-M-SM2-CC-C-SB	100.363
HW-VL-LTR-CC-MC	2.832		MR-VL-SHB-W-UC-SC	100.266
CK-VH-SHB-CL-UC	2.824		MS-VL-SSG-CL-UC-SB	100.216
LR-MH-SHB-W-C	2.816		MR-VL-SSG-CC-C-LB	100.101
SR-H-PR2-CD-MC	2.811		HW-VL-LTR-CW-C-CG	99.797
MR-VL-UI-CL-C	2.8		CK-L-SSG-CC-UC-SC	99.776
CK-L-IF1-CC-UC	2.751		CK-L-SM2-CC-MC-LC	99.7
HW-L-IF2-CW-MC	2.751		HW-L-PR1-CL-MC-SB	99.51
SR-MH-SHB-CC-UC	2.75		SR-VL-SHB-CL-MC-LB	99.297
MS-M-PR1-CL-MC	2.71		HW-L-PR2-CC-UC-LC	99.235
SR-MH-PR1-CW-C	2.705		HW-L-PR1-CL-C-CG	99.158
CK-L-LTR-CL-C	2.704		SR-L-SHB-CC-UC-SB	99.056
HW-L-SM2-CL-UC	2.699		HW-M-LTR-W-UC-CG	98.689
SR-MH-SHB-CW-C	2.673		GR-VL-PR2-CL-UC-LBB	98.522
SR-L-PR2-CW-MC	2.663		HW-MH-SSG-CD-C-SB	98.509
CK-H-PR1-CW-MC	2.644		MS-L-PR2-CL-UC-LBB	97.999
HW-VH-PR1-CW-UC	2.625		SR-L-SHB-CL-C-SB	97.971
HW-M-LTR-CD-MC	2.624		HW-M-UI-W-UC-LC	97.96
LR-L-PR1-CW-C	2.623		SR-VL-SHB-CL-C-LC	97.911
CK-H-LTR-CC-C	2.619		HW-VL-PR1-CC-UC-LB	97.86
SR-MH-SHB-CL-UC	2.597		MR-VL-LTR-W-UC-SB	97.552
CK-MH-SHB-CW-C	2.57		HW-MH-UI-CL-UC-SB	97.244
HW-MH-PR1-W-UC	2.501		SR-L-SHB-CL-MC-LBB	96.987
MS-VL-LTR-CW-MC	2.485		HW-MH-PR1-CC-C-SB	96.932
MR-L-SSG-CL-UC	2.441		SR-M-SHB-CL-C-LB	96.853
HW-VH-PR1-CW-C	2.431		SR-L-SHB-CW-MC-LB	96.523
MS-MH-PR2-CD-UC	2.43		MR-L-PR1-W-UC-LC	96.514
HW-L-IF2-CW-C	2.41		SR-VL-PR1-W-MC-SB	96.506
LR-M-PR1-CW-UC	2.398		CK-L-SHB-CW-MC-LC	96.444
MR-H-PR2-CC-C	2.395		CK-VL-PR2-CD-MC-LB	96.209
MS-M-PR1-CW-MC	2.373		CK-L-SHB-CL-C-CG	96.098
LR-M-SHB-CL-MC	2.29		HW-L-SHB-CC-MC-LC	95.886
HW-VH-PR1-CD-C	2.286		HW-MH-SSG-CD-MC-LB	95.683
SR-M-SSG-CW-UC	2.268		SR-VL-PR2-CL-UC-SB	95.584
MR-MH-SM2-CC-C	2.266		HW-M-SHB-CC-MC-CG	95.066
CK-L-Unc-Unc-C	2.26		SR-VL-PR1-CC-UC-LC	94.971
HW-MH-IF2-CC-UC	2.251		CK-L-PR1-CC-C-SB	94.917
LR-M-SM2-CC-C	2.247		MR-VL-SM2-CC-C-SB	94.163
MS-M-PR1-CL-C	2.226		CK-L-SSG-CD-C-SB	93.902
LR-L-PR2-CL-MC	2.214		SR-VL-LTR-W-MC-CG	93.842
MS-M-SSG-CD-C	2.204		LR-VL-SM2-CL-UC-SB	93.666
MS-M-PR1-CW-C	2.178		CK-VL-UI-CL-MC-SB	93.603
MS-L-SSG-W-C	2.177		HW-L-UI-CL-C-LB	93.56
HW-M-SHB-W-C	2.135		SR-VL-SHB-CW-C-LB	93.493
MR-M-UI-CL-MC	2.122		MS-VL-PR1-CL-C-SB	93.408
SR-L-UI-W-MC	2.102		MS-VL-SM2-CC-UC-SB	93.122
CK-MH-LTR-CC-C	2.099		CK-M-UI-CC-MC-SB	93.122
CK-H-SM2-CD-UC	2.069		MR-VL-PR1-W-MC-CG	93.114
MR-M-UI-CL-UC	2.058		HW-L-PR1-CL-C-LC	93.106
GR-M-PR1-W-UC	2.049		CK-M-SHB-CL-C-LBB	92.882
GR-M-PR1-W-C	2.015		SR-L-UI-CW-C-SB	92.598
MS-L-SM2-CC-MC	2.006		HW-VL-SM2-CC-MC-SB	92.472
HW-VH-SM2-CC-MC	2.003		HW-VL-PR1-CC-C-LB	92.034
MR-MH-PR2-CC-MC	1.958		MR-VL-SHB-CL-UC-LC	91.949
MS-M-PR1-W-UC	1.95		MR-VL-UI-W-UC-LC	91.756
HW-MH-IF2-CC-MC	1.916		CK-L-SM2-CD-MC-LC	91.458
SR-MH-SHB-CW-UC	1.912		CK-L-LTR-W-UC-SB	91.119
MR-M-LTR-CC-UC	1.894		CK-MH-PR1-CL-UC-LB	91.115
HW-H-IF2-CC-C	1.885		SR-VL-SM2-CC-MC-SB	90.967
MS-M-SSG-CD-UC	1.878		SR-L-SSG-CD-C-LC	90.772
SR-MH-SSG-CD-C	1.876		SR-L-SHB-W-UC-LC	90.621
HW-L-LTR-CD-MC	1.873		CK-L-SM2-CD-C-SB	90.586
HW-MH-Unc-CD-C	1.849		CK-VL-SSG-CD-MC-LC	90.464
MR-L-UI-W-MC	1.828		MR-L-SHB-CL-C-LB	90.342
CK-M-SSG-CW-MC	1.824		HW-L-SSG-CD-C-SB	90.318
HW-MH-LTR-CL-MC	1.821		HW-L-SHB-CL-UC-LB	89.873
MR-M-SSG-CD-UC	1.789		MS-VL-SHB-W-UC-LB	89.746
CK-VL-SSG-W-MC	1.779		CK-VL-SM2-CC-MC-LC	89.639
LR-M-PR1-CL-UC	1.779		SR-VL-UI-CW-MC-LB	89.628
MR-MH-SSG-CC-UC	1.764		HW-VL-PR2-CC-MC-SB	89.602
CK-H-SSG-CD-UC	1.762		MR-L-SM2-CC-C-LB	89.192
MS-MH-SHB-CL-UC	1.76		CK-H-PR1-CC-C-LBB	89.049
MS-VL-UI-W-C	1.76		SR-L-SHB-CL-C-LBB	89.015
MS-M-SHB-CW-MC	1.756		HW-H-LTR-CC-C-LB	88.979
MR-H-PR2-CD-MC	1.753		HW-L-PR1-CL-MC-LB	88.883
CK-L-UI-CD-UC	1.748		MR-L-PR1-CW-MC-SB	88.778
MR-H-SHB-CL-C	1.744		HW-VL-PR1-CC-C-LC	88.453
MS-M-SHB-CC-C	1.741		CK-H-SHB-CC-MC-LBB	88.1
CK-VL-PR2-CW-UC	1.739		CK-VL-SSG-CD-C-SC	87.859
HW-M-LTR-CD-C	1.736		CK-VL-SSG-CC-C-SC	87.851
MS-H-SHB-W-UC	1.721		SR-VL-SHB-CL-UC-LBB	87.611
SR-MH-SSG-CD-UC	1.715		MR-L-SHB-CL-MC-LB	87.456
LR-H-SHB-CW-UC	1.712		HW-VL-PR1-W-C-SB	87.037
HW-MH-PR1-W-C	1.707		LR-VL-SHB-CW-C-LB	87.027
CK-H-UI-CL-UC	1.707		HW-VH-PR1-CC-MC-LB	86.761
MR-VL-SSG-CL-C	1.698		HW-VL-SHB-W-C-SC	86.511
MS-MH-PR2-CD-C	1.683		CK-L-SSG-CW-MC-SG	86.36
SR-H-SM2-CC-UC	1.661		HW-VL-SHB-CC-C-LB	86.354
CK-M-LTR-CL-C	1.659		MR-VL-LTR-W-UC-SG	86.01
HW-M-IF2-CW-C	1.658		MS-L-PR1-CL-UC-LB	85.922
SR-M-SM2-CD-MC	1.646		HW-M-LTR-CD-UC-SB	85.908
CK-M-LTR-W-MC	1.619		CK-L-SHB-W-C-CG	85.815
HW-MH-SSG-CC-C	1.616		MS-VL-PR1-W-UC-LC	85.801
MS-MH-SHB-CC-UC	1.605		CK-VL-LTR-CW-UC-SC	85.703
HW-VH-SHB-CW-C	1.596		HW-L-LTR-W-MC-LC	85.556
HW-H-PR2-CW-C	1.557		HW-M-SSG-CD-MC-LC	85.383
MR-M-PR1-W-C	1.555		MR-VL-PR1-CW-UC-LC	85.139
MS-M-SHB-W-C	1.552		MR-L-SHB-W-UC-CG	85.099
CK-H-SHB-CW-UC	1.551		HW-L-UI-CW-C-SB	85.098
SR-M-UI-W-UC	1.532		CK-MH-PR1-CC-MC-LB	84.56
HW-MH-LTR-CW-MC	1.525		MS-L-PR1-CL-UC-SB	84.538
MR-MH-SHB-CC-MC	1.515		HW-VH-SHB-CL-MC-LB	84.429
MR-L-LTR-CW-UC	1.446		SR-L-SM2-CC-MC-LB	84.079
CK-VH-SHB-CL-MC	1.442		SR-M-SHB-CC-MC-LBB	83.931
MR-H-SM2-CC-C	1.439		HW-L-SM2-CD-C-LB	83.513
MR-MH-PR1-CL-UC	1.419		HW-VH-SHB-CC-MC-LBB	83.232
SR-MH-SSG-CC-MC	1.416		SR-VL-PR1-CW-C-SC	83.11
MR-H-PR2-CD-UC	1.41		CK-L-SM2-CD-MC-SB	83.001
SR-MH-SHB-CC-MC	1.401		SR-VL-PR2-CC-MC-LBB	82.912
CK-VL-SSG-CL-UC	1.39		CK-M-SSG-CD-UC-LB	82.873
SR-M-PR1-W-C	1.382		CK-VL-SHB-W-UC-SB	82.646
SR-L-IF2-CL-UC	1.358		GR-VL-SHB-CW-C-LB	82.6
CK-VH-PR2-CC-UC	1.355		HW-VL-PR1-CL-C-CG	82.478
HW-MH-SSG-CC-MC	1.352		SR-L-LTR-W-UC-LC	82.288
MS-MH-SHB-CW-MC	1.351		SR-L-UI-W-UC-LC	82.25
CK-L-SM2-CL-UC	1.343		SR-VL-SHB-CL-C-LBB	82.04
MS-M-SSG-CC-C	1.334		MS-VL-PR1-CL-MC-LB	81.706
MR-VH-PR2-CC-C	1.319		HW-VH-PR1-CC-C-LBB	81.653
MS-H-SHB-CL-C	1.316		HW-M-SHB-CC-C-LC	81.566
MR-H-PR2-CC-UC	1.309		CK-M-SM2-CC-MC-LB	81.301
HW-VL-PR1-CD-C	1.296		CK-L-LTR-W-MC-SC	80.977
MR-M-SSG-CD-C	1.287		CK-H-PR1-CC-C-LB	80.962
HW-MH-SSG-CW-UC	1.286		SR-L-PR2-CD-MC-LBB	80.382
LR-L-PR1-W-MC	1.275		HW-M-PR2-CC-UC-LBB	80.29
LR-MH-SHB-CW-C	1.273		CK-VL-PR2-CC-C-LBB	80.14
HW-VL-SSG-CL-MC	1.268		CK-H-PR2-CC-C-LB	80.113
HW-MH-LTR-CD-C	1.265		HW-L-IF2-CL-UC-SB	79.911
LR-M-SM2-CC-UC	1.259		HW-L-UI-CW-UC-LB	79.797
SR-VH-PR2-CC-C	1.245		SR-L-SHB-CW-C-CG	79.75
HW-H-SSG-CL-C	1.243		MR-VL-UI-CW-UC-LB	79.723
CK-VH-SHB-CC-UC	1.239		HW-VL-PR1-CC-MC-SB	79.695
MS-M-PR2-CD-C	1.233		MS-VL-PR2-CC-C-LBB	79.61
HW-H-Unc-CD-C	1.226		SR-L-PR1-W-C-SB	79.563
HW-H-UI-CW-UC	1.217		HW-VL-LTR-CW-C-SG	79.563
MS-H-SHB-CW-C	1.2		CK-MH-SM2-CC-UC-LB	79.473
SR-VL-SSG-W-MC	1.191		HW-L-LTR-CC-C-SC	78.888
MS-MH-SM2-CC-UC	1.189		HW-M-LTR-CW-MC-CG	78.801
MR-MH-PR1-CW-UC	1.182		SR-L-SHB-W-C-SG	78.665
HW-VH-Unc-Unc-C	1.176		GR-VL-SHB-W-UC-LC	78.63
CK-MH-PR1-CD-MC	1.17		HW-L-PR1-CW-UC-LB	78.547
MR-MH-PR2-CL-UC	1.168		HW-L-SM2-CC-C-LC	78.465
MR-VH-SHB-CL-C	1.162		SR-M-SHB-CC-C-LB	78.452
SR-MH-PR1-CC-UC	1.14		MR-VL-LTR-W-C-SB	78.229
MS-H-PR1-CW-UC	1.139		CK-VL-SHB-W-C-SB	78.118
HW-L-PR1-CD-C	1.133		HW-L-SSG-CC-C-LC	77.98
SR-VL-Unc-Unc-C	1.126		CK-H-SHB-CC-MC-LB	77.974
SR-M-SSG-CW-C	1.112		HW-H-PR1-CD-C-LB	77.556
MS-H-PR2-CD-C	1.11		MS-VL-PR1-CW-MC-SB	77.486
GR-L-PR1-W-MC	1.106		MR-VL-LTR-W-MC-CG	76.904
HW-H-LTR-CW-C	1.104		CK-VL-PR2-CD-UC-SB	76.877
SR-MH-SM2-CD-C	1.101		MR-M-PR2-CC-C-LB	76.796
MR-MH-PR1-CW-C	1.091		SR-VL-UI-CW-MC-SB	76.775
HW-L-IF2-W-C	1.089		MS-L-PR1-CW-UC-SB	76.559
LR-MH-SHB-CC-UC	1.077		HW-L-SHB-CW-MC-SC	76.47
SR-MH-PR1-CL-MC	1.064		MR-VL-SSG-CC-C-LC	76.463
LR-L-PR1-CL-MC	1.059		CK-L-PR1-CW-MC-LC	76.441
MS-MH-PR2-CC-C	1.059		MS-VL-PR1-CW-MC-LB	76.153
HW-MH-PR1-W-MC	1.043		MR-L-SHB-CC-UC-LBB	76.129
MR-H-PR2-CC-MC	1.043		CK-VL-PR2-CC-UC-LBB	75.883
SR-H-SHB-CL-UC	1.042		SR-M-PR1-CC-UC-LBB	75.707
HW-L-PR2-CW-C	1.039		HW-M-UI-CW-MC-LB	75.642
SR-H-PR1-CW-UC	1.031		HW-MH-PR2-CD-UC-SB	75.621
MR-M-UI-CW-C	1.028		MS-VL-LTR-W-MC-SG	75.602
CK-MH-SSG-CC-UC	1.021		HW-L-SHB-CC-C-LB	75.588
SR-L-LTR-CW-C	1.019		SR-L-SHB-CW-MC-SB	75.572
GR-MH-PR2-CC-UC	1.008		HW-M-PR1-CC-UC-LC	75.295
GR-L-SHB-CW-C	1.003		MR-L-PR1-CW-C-SB	75.214
SR-H-SHB-CW-C	1		HW-L-SM2-CC-MC-LC	75.028
MS-VH-SHB-CL-C	0.996		HW-MH-SHB-CW-C-LC	74.98
CK-H-UI-CC-C	0.994		SR-L-LTR-W-UC-CG	74.957
CK-MH-UI-CL-MC	0.993		CK-L-LTR-W-MC-CG	74.936
LR-L-SM2-CL-MC	0.979		CK-M-SHB-CW-C-LB	74.788
CK-VH-PR1-CC-UC	0.972		MR-VL-UI-CW-MC-SB	74.496
HW-VL-PR2-CL-MC	0.962		MS-L-SHB-W-UC-SB	74.44
MR-M-SSG-CC-MC	0.962		SR-M-SHB-CL-UC-LB	74.428
CK-L-PR1-CD-C	0.948		CK-MH-PR1-CC-MC-LBB	74.382
MR-H-PR1-CW-UC	0.948		HW-L-SHB-CL-MC-SB	74.111
MS-MH-SHB-CW-C	0.937		CK-L-UI-CW-C-SB	74.079
MS-MH-SHB-W-UC	0.934		HW-VL-PR1-W-MC-LC	73.867
HW-VL-Unc-CC-C	0.926		CK-M-SM2-CD-MC-LB	73.676
HW-VH-PR1-CD-UC	0.914		CK-L-PR1-W-MC-CG	73.555
CK-MH-LTR-CW-C	0.914		CK-M-SSG-CD-C-SB	73.451
CK-H-SHB-CW-C	0.902		SR-VL-SHB-CW-MC-SB	73.266
HW-VL-IF2-CW-UC	0.9		HW-L-SSG-CC-UC-SC	73.166
HW-VL-IF2-W-UC	0.891		HW-VL-SHB-CL-C-LB	73.097
HW-VH-UI-CC-UC	0.879		MR-VL-PR1-CL-UC-LC	72.988
CK-VL-PR1-CD-C	0.864		HW-VL-PR1-CL-UC-CG	72.898
LR-M-SSG-CC-C	0.864		CK-L-PR1-CW-MC-SC	72.786
SR-VL-LTR-CW-MC	0.86		MR-VL-PR1-CL-C-LBB	72.768
CK-M-LTR-CD-MC	0.858		MS-L-SM2-CC-UC-LB	72.751
MR-M-SSG-CW-C	0.844		MR-VL-SHB-W-C-LB	72.72
HW-VL-Unc-CD-C	0.828		CK-M-SM2-CD-UC-LC	72.652
SR-MH-PR1-CW-MC	0.817		CK-VL-PR2-CD-C-SB	72.543
HW-VH-SHB-CW-UC	0.816		MS-L-SHB-CL-UC-LBB	72.521
CK-MH-UI-CW-UC	0.816		MR-L-PR1-CL-C-LB	72.45
MR-MH-SHB-CL-UC	0.806		HW-L-SSG-CW-UC-SG	72.414
CK-VH-PR1-CC-C	0.804		GR-VL-PR1-W-C-CG	72.388
HW-VH-SHB-CD-UC	0.778		HW-L-SHB-CL-MC-CG	72.37
MR-MH-PR1-CW-MC	0.773		CK-L-SHB-CL-C-SC	72.191
MR-VH-PR2-CD-C	0.761		MS-VL-PR1-W-C-SC	72.128
CK-VL-PR2-CW-C	0.76		HW-VL-SHB-W-UC-SC	72.054
SR-H-PR1-CL-UC	0.746		SR-L-PR1-CL-UC-LC	71.919
CK-M-PR2-CW-UC	0.742		MR-VL-PR1-CC-UC-LB	71.714
CK-VH-PR1-CW-C	0.74		SR-L-SM2-CC-MC-SB	71.674
MR-H-SHB-CW-MC	0.739		MR-L-PR2-CL-MC-LBB	71.483
MR-H-PR1-CW-C	0.737		CK-VL-UI-CL-UC-LC	71.342
MS-MH-PR1-CW-UC	0.725		LR-VL-LTR-W-UC-SG	71.079
LR-M-PR1-W-C	0.715		CK-L-IF2-CL-C-LB	70.935
GR-M-PR2-CC-UC	0.714		SR-L-PR1-CC-C-LBB	70.503
MR-VH-PR1-CL-C	0.71		MR-M-PR2-CC-MC-LBB	70.288
MR-H-PR1-CC-UC	0.705		HW-H-SHB-CL-C-SB	70.28
HW-L-Unc-Unc-C	0.697		CK-L-LTR-CW-C-CG	70.193
HW-MH-SSG-CW-MC	0.696		CK-L-SHB-CL-C-LC	70.086
SR-VH-SHB-CC-C	0.695		MR-VL-SM2-CC-C-LC	69.979
CK-MH-LTR-W-C	0.694		HW-VL-SHB-CL-C-CG	69.902
SR-L-Unc-Unc-C	0.688		SR-L-UI-W-UC-SB	69.897
HW-VH-SSG-CD-C	0.678		MR-L-SHB-CL-MC-LBB	69.761
CK-VH-PR1-CL-UC	0.67		MR-VL-SSG-CD-C-SB	69.481
MS-MH-PR1-CL-UC	0.669		HW-M-SSG-CD-C-LC	69.405
MS-L-SM2-CL-C	0.665		SR-M-PR2-CD-MC-LB	69.282
MR-H-SM2-CC-UC	0.664		HW-VL-PR1-CW-MC-SB	69.269
SR-MH-UI-CL-UC	0.658		MS-L-SHB-CW-UC-LB	69.25
SR-M-LTR-CW-C	0.654		MR-L-SHB-CL-C-LBB	69.123
SR-M-Unc-Unc-C	0.646		SR-L-PR2-CC-UC-SB	68.778
CK-MH-SHB-CW-MC	0.64		HW-M-SSG-CL-C-SC	68.403
CK-H-UI-CC-UC	0.636		HW-VL-LTR-CW-C-SC	68.368
SR-VH-PR2-CD-C	0.634		SR-VL-SSG-CD-MC-LC	68.321
SR-H-PR1-CC-UC	0.633		HW-MH-SHB-CW-MC-LC	68.186
GR-H-PR2-CC-C	0.633		HW-M-SSG-CC-UC-LB	68.149
HW-H-SSG-CC-C	0.611		HW-VL-SHB-W-C-SB	68.081
LR-M-PR2-CC-MC	0.61		SR-VL-PR1-CC-C-LB	68.018
LR-H-SHB-CW-C	0.593		CK-H-PR2-CD-MC-LB	67.949
MR-MH-SSG-CL-UC	0.582		MS-L-PR1-W-UC-SB	67.861
MS-M-SM2-CL-UC	0.581		MR-VL-PR1-CW-C-SC	67.755
MR-H-SHB-CC-C	0.58		HW-MH-PR2-CL-MC-LB	67.681
HW-VL-Unc-CL-C	0.579		MS-VL-SHB-W-UC-SG	67.535
MR-VL-LTR-CW-MC	0.577		HW-L-LTR-CW-MC-CG	67.433
SR-MH-LTR-W-UC	0.576		SR-VL-PR2-CL-UC-LBB	67.306
LR-MH-PR1-W-C	0.574		HW-M-SSG-CL-MC-SC	67.282
SR-VH-PR2-CC-UC	0.571		SR-M-SHB-CL-UC-LBB	67.247
SR-H-SSG-CC-UC	0.566		HW-VL-UI-CW-UC-LC	67.142
HW-VH-PR1-CW-MC	0.559		HW-L-SHB-CL-C-LB	67.084
HW-H-IF2-CL-C	0.558		SR-VL-PR2-CL-C-SB	67.083
CK-MH-SSG-CW-MC	0.555		LR-VL-PR1-CW-C-LB	67.025
SR-H-SSG-CD-C	0.54		SR-L-SM2-CC-UC-LBB	66.986
HW-VL-IF1-CC-UC	0.537		HW-VL-LTR-CL-C-SB	66.734
MR-MH-SHB-CC-UC	0.533		CK-L-PR2-CC-C-LBB	66.682
MS-MH-PR1-CL-MC	0.531		CK-VL-SHB-CC-MC-LB	66.389
MR-L-LTR-CW-C	0.524		HW-L-SM2-CC-MC-LB	66.049
SR-H-PR2-CC-MC	0.518		HW-VL-SHB-W-UC-SB	65.974
CK-VL-SHB-CD-MC	0.517		MR-L-SHB-W-UC-SG	65.954
SR-M-PR1-W-MC	0.511		HW-VL-PR1-CC-C-CG	65.819
CK-H-SSG-CD-C	0.501		CK-L-SM2-CD-UC-SC	65.802
MR-VL-LTR-CW-UC	0.499		CK-L-SHB-CL-UC-SG	65.756
SR-H-SHB-CW-UC	0.499		CK-L-UI-CC-MC-SB	65.286
HW-H-LTR-CW-UC	0.493		LR-VL-PR1-W-C-SC	65.122
MR-M-UI-W-UC	0.489		HW-M-SHB-CW-MC-SG	64.948
MR-MH-SSG-CW-C	0.484		HW-VL-SHB-CC-MC-SB	64.874
CK-MH-SSG-CC-MC	0.482		HW-L-SHB-W-UC-SG	64.558
HW-MH-LTR-CD-MC	0.481		CK-M-SM2-CC-C-LC	64.544
MR-L-UI-CL-C	0.473		HW-L-UI-CC-C-SB	64.507
SR-H-SHB-CC-UC	0.472		HW-VL-SHB-CL-C-SC	64.288
MS-MH-PR1-CL-C	0.472		CK-VL-PR1-CW-MC-CG	63.925
HW-VH-SM2-CD-UC	0.471		SR-VL-PR1-CW-UC-SG	63.889
MR-H-PR1-CL-UC	0.471		CK-VL-SM2-CD-C-LB	63.863
HW-H-LTR-W-C	0.47		MS-VL-PR1-W-MC-CG	63.8
SR-H-SHB-CL-MC	0.466		CK-L-UI-CL-UC-LC	63.545
LR-M-SM2-CL-UC	0.463		MR-M-SM2-CC-UC-LB	63.352
MS-MH-SSG-CD-C	0.461		HW-L-SSG-CD-C-SC	63.299
HW-MH-LTR-CL-UC	0.459		HW-L-SHB-CL-MC-SC	63.2
MS-MH-PR1-W-C	0.458		CK-VL-PR1-CL-MC-SB	63.154
CK-H-SHB-CD-UC	0.457		MS-L-SM2-CC-C-LB	62.844
CK-VH-SHB-CW-UC	0.456		MS-VL-SSG-CC-UC-LC	62.841
GR-M-SHB-W-UC	0.453		CK-VL-PR2-CD-UC-LBB	62.494
HW-VH-PR2-CW-C	0.451		MR-VL-SHB-CL-C-SB	62.296
HW-VH-UI-CW-C	0.451		CK-M-PR2-CC-MC-SB	62.227
MR-MH-SHB-CW-UC	0.45		CK-L-PR1-CL-C-SC	62.215
CK-VH-SM2-CD-C	0.449		CK-L-SSG-CD-MC-SB	62.207
CK-H-LTR-CD-UC	0.449		CK-VL-SHB-CC-MC-SB	62.139
SR-VH-SHB-CL-C	0.442		HW-L-SSG-CD-MC-LC	62.005
LR-MH-SHB-CW-UC	0.434		CK-L-SHB-CW-MC-SC	61.975
HW-VH-UI-CL-UC	0.433		MR-VL-PR2-CC-UC-SB	61.922
CK-MH-SSG-CW-UC	0.429		HW-M-IF2-CL-MC-LB	61.807
CK-MH-SSG-CC-C	0.421		HW-MH-SHB-CC-UC-LBB	61.805
HW-VL-IF2-CL-UC	0.42		HW-L-PR1-CW-MC-SG	61.615
GR-M-SHB-CL-UC	0.416		CK-M-SSG-CC-UC-LB	61.365
MR-H-SHB-CW-UC	0.414		MS-VL-SHB-W-C-CG	61.353
HW-H-UI-CD-UC	0.41		MR-L-PR1-CW-C-LB	61.308
MR-MH-SHB-CW-C	0.409		MR-L-PR1-W-UC-SC	61.197
MR-MH-PR1-CC-UC	0.406		CK-L-UI-CC-C-LB	61.121
MR-VH-SHB-CC-C	0.405		SR-VL-PR1-CL-MC-SB	61.059
MR-VH-SM2-CC-C	0.402		CK-MH-SM2-CD-UC-LB	60.991
HW-VH-UI-CD-UC	0.401		HW-L-LTR-CW-MC-SG	60.899
HW-VL-PR2-CW-C	0.401		HW-L-SSG-CD-UC-LB	60.724
SR-VH-PR1-CW-C	0.401		GR-VL-SHB-W-UC-SC	60.7
GR-H-SHB-CC-UC	0.398		SR-L-SHB-CW-C-LC	60.656
SR-H-SM2-CD-UC	0.396		SR-VL-SM2-CD-UC-LC	60.539
SR-M-UI-W-C	0.393		MR-L-PR1-CL-MC-LB	60.279
GR-L-SHB-W-MC	0.391		LR-VL-SHB-CL-UC-LBB	60.234
MS-M-SM2-CL-C	0.388		CK-VL-LTR-CW-C-CG	60.218
MS-MH-SHB-CL-C	0.385		MR-M-PR2-CD-C-LBB	60.124
HW-H-PR1-W-UC	0.381		LR-VL-PR2-CC-C-LB	60.123
LR-VL-SSG-CL-MC	0.376		SR-VL-SSG-CC-C-LB	60.074
MR-M-SM2-CL-C	0.371		CK-M-PR2-CL-UC-LB	59.951
MS-H-PR2-CC-UC	0.371		SR-L-LTR-W-C-CG	59.881
SR-MH-SSG-CC-C	0.363		HW-M-SSG-CD-UC-SC	59.705
CK-VH-PR1-CW-UC	0.361		HW-VL-PR1-CL-UC-LB	59.585
MR-MH-SSG-CD-UC	0.35		HW-M-PR1-CD-MC-SB	59.431
CK-H-SHB-CW-MC	0.347		CK-MH-SHB-CL-C-LBB	59.383
HW-MH-LTR-W-UC	0.347		SR-L-SSG-CW-C-SG	59.38
SR-H-PR1-CW-MC	0.345		SR-L-SHB-CL-UC-SC	59.278
CK-M-UI-W-C	0.342		SR-M-SM2-CC-C-LB	59.245
SR-VH-SM2-CC-UC	0.34		MR-VL-PR2-CL-UC-SB	59.182
MR-M-SSG-CD-MC	0.339		CK-VL-LTR-W-UC-LB	59.048
CK-MH-LTR-CW-UC	0.339		HW-VL-PR1-CC-C-SC	59.047
MS-H-PR2-CD-UC	0.335		CK-VL-SSG-CW-UC-SG	59.018
MR-M-LTR-CW-C	0.333		CK-VL-SM2-CD-UC-SB	58.934
MR-H-PR1-CL-C	0.332		MR-VL-SM2-CC-C-LBB	58.503
MR-H-SHB-CL-UC	0.33		MR-VL-PR2-CL-C-LBB	58.43
MR-M-LTR-W-UC	0.33		GR-VL-PR2-CC-UC-LB	58.384
MS-H-SHB-CC-UC	0.33		SR-L-SHB-CL-UC-LC	58.342
HW-VL-UI-CD-C	0.328		CK-M-SHB-CW-MC-SB	58.341
HW-VH-UI-CL-MC	0.325		MS-VL-SHB-W-C-LB	58.295
HW-H-PR1-W-C	0.322		SR-VL-SM2-CC-MC-LB	58.201
SR-MH-SSG-CC-UC	0.319		LR-VL-LTR-W-MC-SC	58.177
CK-MH-SSG-CW-C	0.318		MR-VL-SHB-CW-MC-SB	58.109
SR-M-SSG-CW-MC	0.314		HW-H-PR1-CW-C-SB	58.099
MS-MH-PR2-CD-MC	0.308		CK-VL-SHB-CW-MC-SG	58.063
MR-M-UI-CW-MC	0.304		CK-VL-LTR-CW-UC-LC	57.912
SR-H-SSG-CD-MC	0.304		MS-VL-PR1-CL-UC-SC	57.695
CK-M-PR1-W-MC	0.301		CK-M-SHB-CL-UC-SG	57.562
MR-VH-SHB-CW-C	0.298		CK-L-SHB-CC-UC-LBB	57.557
SR-M-IF2-CW-UC	0.298		HW-VL-UI-W-C-SB	57.544
CK-L-SSG-CL-C	0.296		MR-L-PR1-CC-UC-LB	57.383
SR-MH-SHB-CW-MC	0.292		SR-M-SM2-CC-UC-SB	57.203
SR-MH-UI-CC-C	0.292		SR-M-PR1-CW-UC-SB	57.179
GR-MH-SHB-CW-C	0.284		CK-M-PR1-CW-UC-SG	56.977
SR-VH-PR1-CL-UC	0.283		GR-VL-PR2-CL-C-LB	56.846
HW-VH-SSG-CD-MC	0.283		MR-VL-PR2-CL-C-SB	56.638
MR-VH-PR1-W-C	0.282		MS-VL-PR1-CW-C-SC	56.338
SR-VH-SHB-CW-C	0.28		CK-L-SHB-CC-MC-LC	56.256
CK-VL-LTR-CD-C	0.275		HW-L-SSG-CD-MC-SB	56.223
GR-M-SHB-W-MC	0.275		HW-L-SHB-CD-UC-SB	56.202
MR-M-SHB-W-UC	0.272		GR-VL-SHB-W-C-SC	56.046
LR-MH-SHB-CL-UC	0.268		MS-VL-SSG-CC-C-LC	55.993
CK-H-UI-CL-C	0.267		HW-M-SHB-CW-C-LB	55.944
LR-M-SHB-CL-C	0.267		MR-VL-UI-CW-C-SB	55.932
LR-VH-SHB-CW-UC	0.263		CK-VL-LTR-CW-C-SG	55.862
MR-VH-PR2-CC-UC	0.259		CK-M-SHB-CC-MC-SB	55.706
MS-VH-PR2-CC-C	0.259		MS-VL-UI-W-UC-LC	55.658
LR-M-SHB-CW-UC	0.257		CK-VL-SHB-CW-MC-CG	55.581
CK-M-LTR-CW-MC	0.256		LR-VL-SSG-CL-UC-SB	55.463
CK-VH-PR1-CD-UC	0.255		HW-M-LTR-CC-MC-LB	55.38
CK-H-PR1-CD-UC	0.253		HW-M-SHB-CC-MC-SC	55.026
CK-VH-UI-CC-UC	0.251		HW-L-UI-CL-MC-LB	54.999
MS-VH-SHB-W-MC	0.251		HW-VL-SSG-CW-C-SG	54.977
HW-VH-SSG-CD-UC	0.25		CK-MH-SHB-CL-MC-LB	54.951
CK-VH-SHB-CW-C	0.248		CK-M-SSG-CD-C-LC	54.928
CK-VH-UI-CL-C	0.245		MR-L-SHB-CW-MC-SB	54.906
GR-M-PR1-CW-C	0.244		SR-VL-SSG-CW-C-CG	54.893
CK-VH-SHB-CD-C	0.243		HW-VL-LTR-CW-C-LC	54.845
CK-MH-SSG-CL-C	0.243		SR-L-SSG-CW-UC-SG	54.72
CK-VH-SSG-CD-C	0.24		SR-L-SSG-CD-MC-LC	54.673
CK-VH-UI-CL-UC	0.24		CK-L-PR1-CL-C-CG	54.641
MS-M-PR1-CC-UC	0.239		CK-MH-PR2-CL-C-LBB	54.637
MS-MH-SM2-CC-MC	0.237		CK-M-SHB-CC-UC-CG	54.626
GR-H-SHB-W-MC	0.235		CK-M-SSG-CD-UC-SC	54.513
HW-VH-SSG-CC-C	0.234		SR-M-PR1-CC-C-LBB	54.482
GR-H-SHB-W-UC	0.233		MR-VL-LTR-W-MC-SG	54.385
CK-M-LTR-CL-UC	0.229		SR-M-PR1-CL-MC-LB	54.357
GR-H-SHB-CW-MC	0.226		MR-VL-PR1-W-MC-LC	54.198
CK-MH-PR1-CD-UC	0.221		LR-VL-SM2-CL-C-SB	53.927
CK-MH-LTR-W-UC	0.22		MR-L-PR1-CW-MC-LB	53.92
SR-H-UI-CL-UC	0.217		CK-VL-SHB-CL-MC-SB	53.909
MS-M-LTR-CW-C	0.216		HW-VL-SHB-W-UC-LC	53.764
LR-H-PR2-CC-UC	0.215		CK-L-SSG-CD-C-SC	53.602
LR-L-SHB-W-MC	0.214		SR-L-SHB-CW-MC-LC	53.491
SR-MH-SM2-CD-UC	0.213		MR-L-SHB-CC-C-LBB	53.431
GR-H-PR1-W-UC	0.212		SR-VL-PR2-CD-MC-LB	53.355
CK-MH-PR1-W-UC	0.21		SR-VL-SHB-CL-C-CG	53.342
MS-H-SHB-CW-UC	0.208		CK-VL-SSG-CC-MC-LC	53.262
CK-MH-SSG-CL-UC	0.206		MR-L-SHB-W-UC-SB	53.244
MS-VL-SHB-CC-UC	0.203		CK-H-PR2-CL-C-LBB	53.24
CK-VH-SM2-CD-UC	0.203		CK-VL-UI-CL-MC-LB	53.186
HW-VH-UI-CC-MC	0.203		HW-L-LTR-CC-C-CG	53.136
MR-MH-SM2-CD-C	0.201		SR-VL-SHB-CW-MC-LB	53.124
MS-VH-PR1-CW-C	0.199		MR-L-SHB-CL-UC-SB	52.987
SR-H-PR1-CC-C	0.199		CK-VL-SM2-CC-MC-LB	52.78
MR-H-SSG-CC-UC	0.199		HW-H-PR1-CW-C-LB	52.691
SR-H-PR1-CW-C	0.198		HW-M-IF2-CW-UC-CG	52.59
SR-VH-SM2-CC-C	0.197		HW-M-SHB-CD-MC-SB	52.552
SR-H-SM2-CD-C	0.195		MR-L-UI-CW-UC-LB	52.242
CK-H-LTR-CW-UC	0.194		MR-L-PR2-CL-C-LB	52.054
MR-MH-UI-CL-C	0.193		HW-L-PR2-CD-MC-SB	52.046
MR-VH-SSG-CC-C	0.191		HW-VL-PR1-CW-MC-LC	51.972
CK-H-UI-CW-UC	0.189		HW-L-PR1-W-MC-CG	51.846
HW-H-SSG-CC-UC	0.189		MS-VL-SHB-CL-MC-LB	51.787
SR-VH-PR1-CW-UC	0.189		CK-M-SSG-CL-UC-CG	51.673
SR-VH-PR2-CD-UC	0.188		MR-VL-SHB-CW-C-SB	51.573
LR-MH-SM2-CC-UC	0.188		HW-MH-IF2-CL-C-LB	51.53
CK-VH-PR1-CD-C	0.186		MS-VL-SM2-CC-C-LBB	51.497
SR-VH-SHB-CC-UC	0.186		LR-VL-SSG-W-C-SG	51.47
LR-MH-PR2-CC-UC	0.186		HW-MH-SM2-CC-UC-LB	51.412
MS-VH-SHB-CW-C	0.183		SR-VL-SHB-CC-C-SC	51.21
SR-VH-SHB-CW-MC	0.183		SR-L-SM2-CC-C-SB	51.195
CK-VH-SHB-CD-UC	0.182		CK-L-SHB-W-C-SG	51.099
SR-MH-LTR-CW-UC	0.179		SR-VL-SSG-W-C-SG	51.087
HW-VH-SM2-CC-UC	0.178		HW-L-SSG-CD-UC-CG	50.971
MS-VH-SSG-CC-C	0.178		SR-M-SHB-CW-UC-SB	50.935
SR-VH-PR1-CC-UC	0.175		LR-L-PR2-CL-UC-LB	50.628
HW-MH-SSG-CW-C	0.175		SR-VL-PR1-CL-UC-CG	50.515
SR-M-UI-CW-C	0.175		HW-M-PR2-CL-UC-LB	50.241
CK-VH-PR2-CC-MC	0.174		SR-MH-SHB-CC-C-LBB	50.203
GR-MH-PR1-CL-UC	0.171		HW-L-PR1-CL-MC-LC	50.154
MR-H-SHB-CC-UC	0.171		CK-VL-UI-CC-C-SB	50.008
LR-VH-SHB-CW-MC	0.169		HW-L-PR1-CC-MC-LB	49.775
CK-H-SSG-CW-C	0.166		HW-H-SHB-CD-C-LBB	49.75
HW-MH-UI-W-UC	0.163		CK-L-PR1-CD-UC-SB	49.723
CK-VH-SSG-CD-UC	0.162		CK-L-SHB-CC-C-CG	49.584
MS-H-SHB-CL-MC	0.162		SR-M-PR1-CW-C-LB	49.549
MR-VH-SSG-CL-C	0.159		CK-MH-SHB-CL-UC-LB	49.421
CK-M-UI-W-MC	0.158		CK-L-UI-CC-MC-LB	49.385
MS-M-PR2-CL-MC	0.158		CK-M-UI-CC-C-SB	49.374
LR-VH-SHB-CW-C	0.157		MR-L-PR1-W-C-SB	49.301
HW-VH-LTR-CW-C	0.156		HW-VL-SM2-CC-UC-LB	49.291
MS-H-PR1-CL-MC	0.156		SR-L-SSG-CD-UC-SB	49.279
CK-VH-SSG-CC-C	0.155		HW-L-UI-CW-MC-SB	49.271
CK-H-SSG-CC-UC	0.155		MS-VL-SHB-CL-C-LBB	49.15
CK-VH-UI-CC-C	0.155		SR-VL-SM2-CC-C-LBB	49.133
MS-VH-PR2-CD-C	0.15		HW-M-LTR-CW-MC-SC	49.085
HW-VH-LTR-CL-C	0.148		SR-M-PR1-CL-UC-SB	49.071
CK-H-UI-CC-MC	0.147		SR-VL-SHB-CC-UC-LBB	48.939
MR-VH-PR1-CW-C	0.141		HW-MH-SHB-CW-UC-LB	48.879
HW-VH-LTR-CC-UC	0.138		SR-L-SM2-CD-C-LB	48.866
LR-VH-PR1-CW-UC	0.138		MR-VL-UI-CW-C-LB	48.69
MR-H-SHB-CL-MC	0.136		SR-VL-SHB-CL-MC-SB	48.425
MS-H-SSG-CD-C	0.136		SR-VL-PR2-CC-MC-SB	48.248
LR-MH-PR1-CL-UC	0.135		CK-L-PR2-CC-UC-LC	48.237
MS-M-PR1-CC-C	0.131		MR-L-PR2-CD-C-LBB	48.231
MR-H-SHB-CW-C	0.13		CK-M-SSG-CD-MC-LC	48.16
MR-M-PR1-W-MC	0.13		HW-M-LTR-W-UC-SG	48.069
MR-M-UI-CL-C	0.13		GR-VL-SHB-W-MC-CG	47.942
MR-MH-UI-CL-UC	0.128		SR-L-SHB-W-C-CG	47.883
HW-VH-SHB-CW-MC	0.127		MS-VL-SSG-CL-UC-LB	47.811
SR-H-UI-CC-UC	0.127		LR-VL-PR1-CW-C-SB	47.742
CK-H-UI-CD-UC	0.124		CK-M-SSG-CC-MC-SB	47.721
SR-VL-LTR-CL-C	0.123		CK-L-SSG-CW-C-CG	47.611
LR-H-SHB-CW-MC	0.122		SR-M-SM2-CC-MC-LB	47.585
SR-MH-SSG-CW-UC	0.121		MR-VL-SHB-CL-MC-LBB	47.471
CK-H-PR1-CD-C	0.12		SR-VL-SSG-CD-UC-SB	47.348
LR-VH-PR1-W-C	0.117		CK-VL-SM2-CD-C-LC	46.996
MR-MH-SSG-CC-MC	0.117		SR-L-SM2-CC-MC-LC	46.996
MR-MH-PR1-CC-MC	0.116		CK-M-LTR-CW-UC-SG	46.982
MR-H-SSG-CC-C	0.116		CK-VL-UI-W-C-SB	46.836
MS-MH-SSG-CC-C	0.114		HW-H-PR2-CC-UC-LBB	46.835
SR-MH-UI-W-UC	0.114		SR-VL-SSG-CC-MC-SB	46.757
MS-VH-SM2-CC-C	0.113		HW-MH-IF2-CC-C-LB	46.694
MS-M-PR1-W-C	0.111		GR-VL-PR1-W-UC-CG	46.611
MS-H-SM2-CC-UC	0.108		HW-MH-SSG-CD-C-LB	46.6
SR-VH-PR1-CL-C	0.106		CK-L-LTR-CW-MC-SG	46.494
CK-MH-PR1-W-C	0.106		MR-VL-SHB-CW-C-SC	46.346
HW-H-LTR-CL-UC	0.105		SR-VL-SM2-CL-UC-SB	46.324
GR-H-SHB-CW-C	0.105		HW-M-SSG-CD-C-LB	46.252
SR-MH-PR1-W-UC	0.105		HW-M-SSG-CL-C-CG	46.199
HW-H-SSG-CC-MC	0.101		CK-M-SHB-CD-MC-LB	46.113
LR-VH-SHB-CL-C	0.101		SR-L-PR1-CL-C-LBB	46.034
MS-M-LTR-W-C	0.101		MR-VL-SM2-CL-UC-LB	46.016
CK-VH-PR2-CL-C	0.1		SR-L-PR1-CC-C-LB	45.951
HW-VH-LTR-CC-C	0.1		SR-L-SHB-W-UC-SB	45.915
MR-VH-PR2-CD-UC	0.098		HW-VL-PR1-CW-MC-SC	45.912
CK-H-SSG-CC-C	0.098		CK-M-PR2-CD-UC-SB	45.9
CK-VH-SM2-CC-C	0.097		HW-H-SSG-CD-C-LB	45.818
SR-H-UI-CW-UC	0.096		CK-L-IF2-CL-MC-LB	45.78
HW-H-SSG-CW-C	0.093		SR-VL-SHB-CC-MC-LB	45.752
MS-MH-PR1-CC-UC	0.093		CK-M-PR1-CC-C-SB	45.745
SR-MH-LTR-W-C	0.093		HW-VL-SSG-CC-MC-SB	45.712
HW-MH-LTR-W-MC	0.092		MS-VL-SSG-CC-UC-LB	45.646
CK-H-PR1-W-C	0.088		HW-VL-PR1-W-MC-CG	45.53
LR-H-SHB-CC-UC	0.088		SR-VL-PR1-W-MC-LC	45.325
MS-H-SHB-W-MC	0.088		MR-VL-SHB-CL-C-SC	45.243
HW-H-LTR-W-UC	0.086		SR-M-SM2-CC-UC-LBB	45.157
CK-MH-UI-CW-C	0.085		HW-L-LTR-CW-C-SC	45.07
MR-H-PR1-CC-C	0.084		MR-VL-SM2-CC-MC-LB	45.052
CK-H-LTR-W-C	0.083		CK-VL-PR1-CW-MC-LC	44.875
LR-H-SHB-W-C	0.082		HW-L-PR1-CD-UC-LC	44.844
HW-VH-PR2-CL-UC	0.081		HW-L-UI-W-C-SB	44.644
CK-MH-IF2-CL-UC	0.079		MR-M-PR2-CC-MC-LB	44.617
CK-MH-UI-W-C	0.079		CK-M-IF2-CL-MC-LB	44.54
MR-MH-SHB-CW-MC	0.077		SR-L-PR1-CW-C-SG	44.512
SR-H-SSG-CD-UC	0.073		SR-MH-PR2-CC-C-LBB	44.486
HW-H-LTR-CC-UC	0.072		HW-M-SSG-CL-UC-SG	44.466
GR-VL-SHB-CL-C	0.07		MS-VL-SHB-CL-UC-CG	44.441
CK-H-PR1-W-UC	0.068		CK-M-LTR-CC-UC-LB	44.37
CK-VH-UI-CD-UC	0.067		SR-L-SSG-CW-UC-CG	44.306
MS-VH-SHB-CC-C	0.066		HW-VL-PR2-CD-MC-SB	44.282
SR-VH-SHB-CW-UC	0.064		CK-VL-SHB-CC-UC-CG	44.181
SR-VH-SSG-CC-UC	0.062		MR-M-PR2-CD-UC-LBB	43.789
HW-VH-SSG-CL-C	0.061		SR-VL-PR1-W-MC-SG	43.602
MR-M-SSG-CW-UC	0.061		MR-L-PR1-CC-UC-LBB	43.554
HW-VL-LTR-CL-MC	0.06		SR-L-PR1-CL-MC-LBB	43.507
MS-VH-SSG-CC-UC	0.059		SR-VL-PR1-CC-MC-SB	43.503
SR-VH-PR1-CC-C	0.058		SR-VL-SSG-W-C-CG	43.493
CK-VH-UI-CD-C	0.058		MR-L-SSG-CC-UC-LC	43.411
MR-VH-PR1-CC-UC	0.057		CK-MH-SM2-CC-MC-LB	43.376
MS-H-SSG-CC-C	0.057		HW-L-SHB-CL-MC-LC	43.34
MS-MH-PR1-W-UC	0.057		HW-H-SHB-CD-C-LB	43.04
SR-H-SSG-CC-C	0.057		CK-L-PR1-W-C-SB	42.853
CK-H-LTR-CL-C	0.055		CK-M-PR2-CC-C-SB	42.808
SR-M-LTR-W-MC	0.053		HW-VL-SHB-CL-UC-LB	42.789
CK-VH-SM2-CC-UC	0.052		MR-L-PR2-CL-C-LBB	42.771
SR-H-LTR-W-UC	0.052		CK-M-SHB-CL-MC-LBB	42.706
MS-VH-SHB-CW-UC	0.051		SR-L-UI-CW-MC-LB	42.62
MR-VH-SHB-CL-UC	0.049		MR-L-PR1-CW-UC-SC	42.597
MS-M-SSG-CW-C	0.048		SR-VL-UI-CL-UC-LB	42.468
MR-VH-SM2-CD-C	0.046		CK-M-UI-CW-UC-SB	42.461
SR-M-LTR-CL-UC	0.046		HW-M-LTR-W-UC-SC	42.442
CK-VL-IF2-CL-C	0.045		HW-L-SHB-CD-UC-LC	42.338
HW-H-UI-W-UC	0.045		HW-L-SM2-CD-MC-LB	42.338
MR-MH-PR1-W-UC	0.045		MS-VL-LTR-W-MC-CG	42.316
MS-VH-SHB-CL-UC	0.045		HW-M-SM2-CD-C-LBB	42.233
CK-H-LTR-CW-C	0.044		SR-MH-PR2-CD-C-LBB	42.222
CK-L-LTR-CL-UC	0.043		HW-M-SHB-CW-MC-LB	42.181
HW-VL-IF2-CL-C	0.043		SR-L-LTR-W-UC-SC	42.142
SR-VH-SSG-CC-C	0.043		MR-VL-SHB-W-C-LC	42.048
SR-L-LTR-CL-C	0.042		GR-VL-SHB-W-C-CG	42.045
SR-H-LTR-CW-UC	0.041		CK-VL-PR1-CW-MC-SG	42.042
SR-VH-UI-CC-UC	0.041		SR-L-PR1-W-C-SC	42.022
MS-VL-PR1-CC-UC	0.041		CK-M-PR2-CD-C-SB	41.994
CK-H-SSG-CW-UC	0.039		CK-VL-LTR-W-MC-SB	41.972
HW-MH-Unc-CC-C	0.039		HW-VL-SHB-CC-C-CG	41.94
HW-VH-UI-CW-UC	0.039		HW-VL-SHB-CW-MC-CG	41.923
HW-VL-SSG-CL-C	0.039		HW-VH-SHB-CL-C-LBB	41.898
CK-VH-LTR-CL-UC	0.039		LR-L-PR2-CC-UC-LBB	41.896
LR-VL-SHB-CC-UC	0.038		HW-H-SHB-CC-UC-LBB	41.85
MR-VH-PR1-CW-UC	0.037		HW-L-SHB-CD-UC-LB	41.797
HW-VL-SSG-CD-Unc	0.037		MR-L-PR1-W-C-CG	41.713
MR-H-PR1-W-UC	0.037		HW-M-LTR-CW-UC-SB	41.587
MR-VH-SHB-CW-UC	0.037		CK-L-SHB-CL-MC-LC	41.57
MR-H-SHB-CD-UC	0.036		HW-M-SSG-CW-UC-SG	41.545
MR-M-LTR-CL-C	0.036		HW-M-SSG-CL-MC-CG	41.516
SR-H-SHB-CD-UC	0.036		SR-MH-PR2-CD-UC-LBB	41.469
MR-M-LTR-CL-UC	0.035		MR-VL-PR1-W-C-LB	41.206
MR-VH-PR1-CC-C	0.034		HW-MH-PR2-CL-UC-LB	41.181
CK-MH-LTR-CC-UC	0.033		CK-L-SM2-CC-UC-SC	41.171
MS-H-PR1-CC-UC	0.033		MS-L-SHB-W-UC-LC	40.9
HW-VH-LTR-CL-UC	0.032		HW-M-UI-CD-UC-SB	40.619
SR-VL-SSG-CL-C	0.032		CK-L-PR1-W-C-SC	40.547
MS-VL-SHB-CC-C	0.031		MR-VL-PR2-CD-UC-LB	40.46
CK-H-LTR-CC-UC	0.031		HW-L-PR1-W-MC-SC	40.32
SR-MH-LTR-W-MC	0.031		SR-L-PR1-CC-MC-LBB	40.229
MR-VH-SM2-CC-UC	0.03		SR-M-SSG-CC-UC-LB	40.2
SR-H-UI-CL-C	0.029		GR-VL-SHB-CW-UC-SB	40.178
MS-VH-PR1-CL-C	0.027		SR-L-PR1-W-MC-SB	40.084
SR-M-SHB-CD-UC	0.027		SR-VL-SHB-CC-UC-CG	40.082
SR-VH-SHB-CD-C	0.027		CK-M-SM2-CC-MC-LC	40.002
CK-MH-LTR-CL-C	0.026		SR-L-PR1-W-MC-CG	40
SR-VH-SHB-CD-UC	0.026		MR-VL-PR2-CC-C-SB	39.925
CK-VH-LTR-CL-C	0.025		CK-VL-PR2-CC-UC-LC	39.833
MS-H-PR1-CW-C	0.025		CK-M-Unc-Unc-C-Unc	39.787
SR-H-LTR-CL-C	0.025		HW-L-LTR-CW-UC-SB	39.637
HW-VH-LTR-W-C	0.023		CK-H-PR1-CL-MC-LB	39.556
MS-MH-SHB-CC-C	0.02		SR-VL-PR1-W-MC-SC	39.555
SR-H-SHB-CD-C	0.02		HW-VH-PR2-CL-C-LBB	39.489
SR-VL-LTR-CL-UC	0.02		SR-VL-SHB-CC-C-SB	39.469
MS-VH-SHB-CC-UC	0.019		HW-M-PR1-CL-MC-CG	39.458
GR-VH-SHB-CC-UC	0.019		SR-L-SM2-CC-UC-SC	39.457
MS-VH-PR1-CL-UC	0.019		SR-L-UI-CW-C-LB	39.383
SR-VH-UI-CL-UC	0.019		MR-L-PR1-CW-UC-LC	39.369
CK-VH-LTR-CC-UC	0.018		CK-L-SHB-CL-UC-LBB	39.187
MS-VH-PR1-CC-C	0.018		SR-L-UI-CL-UC-LB	39.184
CK-H-LTR-CL-UC	0.018		MR-L-SHB-CC-MC-LBB	39.184
CK-VL-SSG-CL-C	0.018		SR-L-PR1-CW-C-CG	39.15
CK-VH-LTR-CC-C	0.017		MR-VL-SM2-CC-MC-SB	39.137
CK-VH-SSG-CC-UC	0.017		MR-VL-SHB-CW-C-LC	39.099
HW-VH-SM2-CD-Unc	0.017		MR-VL-SM2-CC-UC-LBB	39.061
MR-H-PR1-CD-C	0.017		MR-VL-SHB-CL-MC-SB	39.029
SR-M-LTR-CL-C	0.017		SR-L-SSG-CC-C-SB	38.967
GR-VH-SHB-CC-C	0.016		HW-L-LTR-CC-UC-SC	38.908
MR-H-UI-CC-UC	0.015		MR-L-PR1-CC-UC-SB	38.697
CK-H-UI-CD-C	0.014		MS-VL-SSG-CL-UC-LC	38.697
CK-MH-LTR-CD-C	0.014		HW-L-SHB-CW-MC-LC	38.691
HW-VH-PR1-CL-Unc	0.014		CK-M-SM2-CD-MC-LBB	38.627
MR-VH-SHB-CC-UC	0.014		MR-VL-SHB-CW-MC-LB	38.626
MR-VH-SSG-CC-UC	0.013		HW-M-SSG-CD-MC-LB	38.589
SR-MH-SHB-CD-UC	0.013		HW-MH-SHB-CL-UC-SC	38.587
MS-VH-PR2-CD-UC	0.012		HW-L-SHB-CD-UC-SC	38.551
SR-VH-SSG-CD-C	0.012		SR-L-PR1-CC-UC-LC	38.54
HW-VH-LTR-CW-UC	0.011		HW-M-PR1-CW-MC-SG	38.324
MR-H-PR1-CD-UC	0.011		HW-MH-UI-CW-UC-LB	38.311
LR-H-PR1-CL-UC	0.01		CK-M-SHB-CW-C-SB	38.273
MR-VL-LTR-CL-C	0.01		HW-H-SHB-CL-MC-SB	38.081
MS-VH-PR2-CC-UC	0.01		CK-M-PR1-CL-MC-LC	38.062
LR-VH-PR1-CL-MC	0.009		HW-MH-Unc-Unc-C-Unc	38.024
LR-VH-SHB-CD-MC	0.009		CK-MH-UI-CD-C-LB	38.023
LR-VL-LTR-CW-C	0.009		CK-VL-PR1-CC-C-CG	38.01
MS-H-PR1-CL-UC	0.009		CK-L-PR2-CD-MC-LBB	37.966
MS-VH-SM2-CC-UC	0.009		HW-M-SSG-CC-MC-SB	37.966
SR-MH-LTR-CL-C	0.009		MS-L-SSG-CD-UC-LC	37.819
MR-VH-PR1-CL-UC	0.008		HW-VL-LTR-CC-C-SC	37.78
SR-H-UI-CC-C	0.008		CK-H-PR2-CD-UC-LB	37.646
GR-VL-PR1-CC-UC	0.007		MR-L-PR2-CD-UC-LB	37.642
MS-H-LTR-CL-C	0.007		HW-M-UI-CW-C-LB	37.56
MS-VH-SHB-CD-UC	0.007		MR-VL-PR1-CW-C-SG	37.534
MS-VL-PR1-CC-C	0.007		HW-VL-SHB-CW-MC-SC	37.43
HW-VH-SSG-CC-Unc	0.006		HW-VL-SHB-W-UC-SG	37.371
LR-VH-SHB-CL-MC	0.006		MR-VL-PR1-CL-UC-LBB	37.229
MR-VH-LTR-CL-C	0.006		CK-H-SHB-CL-C-LB	37.187
MS-VH-PR1-CC-UC	0.006		MR-VL-PR2-CL-MC-LBB	37.169
MS-VH-SHB-CD-C	0.006		CK-VL-PR1-W-MC-SC	37.115
SR-VH-IF1-CC-UC	0.006		CK-MH-PR2-CL-MC-LBB	37.09
LR-VH-SHB-CC-C	0.005		LR-L-PR2-CL-UC-LBB	37.087
LR-VL-PR1-CC-UC	0.005		CK-H-SHB-CL-C-LBB	37.017
MR-H-LTR-CL-C	0.005		HW-M-LTR-CW-C-SC	37.008
MS-VH-LTR-CL-C	0.005		CK-VL-PR1-CC-C-LC	36.976
SR-MH-UI-CC-MC	0.005		CK-VL-SHB-CC-MC-LC	36.973
LR-H-PR2-CC-C	0.004		HW-VL-PR1-CL-MC-SB	36.943
MS-L-SHB-CC-UC	0.004		HW-M-SSG-CW-UC-CG	36.837
CK-VH-PR1-CD-MC	0.003		SR-L-PR2-CD-MC-LB	36.827
HW-VL-PR1-CL-Unc	0.003		MS-L-PR2-CC-C-LBB	36.795
LR-VH-SHB-CC-UC	0.003		LR-VL-PR1-CL-UC-LC	36.773
LR-VH-SSG-CC-C	0.003		HW-H-SM2-CD-C-LBB	36.74
SR-VH-LTR-CL-C	0.003		LR-VL-PR1-W-UC-SG	36.682
HW-VH-PR1-CW-Unc	0.002		CK-L-LTR-CW-UC-LC	36.677
LR-VH-PR1-CL-C	0.002		CK-L-SHB-W-UC-LC	36.677
SR-VH-LTR-CL-UC	0.002		SR-L-LTR-W-C-SC	36.564
SR-VH-SSG-CD-UC	0.002		HW-VL-LTR-W-C-LB	36.522
CK-VH-IF2-CD-UC	0.001		HW-L-SSG-CW-C-SG	36.389
GR-VH-PR2-CC-UC	0.001		MS-VL-LTR-W-MC-SC	36.178
HW-VH-IF2-CD-C	0.001		CK-L-PR2-CL-C-LB	36.166
MS-H-SSG-CL-C	0.001		CK-L-UI-CW-MC-LB	36.114
			MR-L-PR1-CL-C-LBB	36.065
			MR-VL-PR1-CW-UC-CG	35.967
			HW-MH-SSG-CL-UC-LC	35.899
			MS-VL-SM2-CL-C-SB	35.889
			HW-VH-PR2-CD-UC-LB	35.779
			HW-H-SHB-CL-UC-SB	35.705
			HW-VL-PR1-CW-MC-CG	35.687
			HW-M-PR2-CD-UC-LC	35.596
			HW-H-PR1-CW-MC-LB	35.51
			HW-M-LTR-CW-C-SG	35.49
			HW-M-SHB-CC-C-CG	35.446
			CK-VL-PR1-W-MC-SG	35.432
			CK-L-SSG-CW-UC-SC	35.366
			MS-VL-UI-CW-UC-SB	35.356
			SR-M-PR2-CL-C-LB	35.353
[truncated: 3,579 more rows]

## Sheet: Uncertainty Scenario Typologies
List of stream typologies arising from scenarios assessing uncertainty in class membership. Total length occupied in streams in the eastern US is provided for each scenario.
Variant Size	Length (km)		Variant Gradient	Length (km)		Variant Hydrology	Length (km)		Variant Temperature	Length (km)		Variant Confinement	Length (km)		All layers varied (excluding substrate)	Length (km)		All layers varied (including substrate)	Length (km)
HW-M-SHB-CL-UC	47531.2		HW-M-SHB-CL-UC	45387.9		HW-M-SHB-CL-UC	48185.5		HW-M-PR1-C-UC	72064.9		HW-M-SHB-CL-UC	47540.3		HW-M-PR1-C-UC	39447.1		HW-M-SHB-C-UC-LC	18829.5
HW-M-PR1-CL-UC	41498.3		HW-M-PR1-CL-UC	39535.4		HW-M-PR1-CL-UC	37248.8		HW-M-SHB-C-UC	57189.1		HW-M-PR1-CL-UC	41526.2		HW-M-SHBF-C-UC	39131.4		HW-M-PR1-C-UC-LC	17770.7
HW-M-PR1-CW-UC	41104.2		HW-M-PR1-CW-UC	39259.4		HW-M-SHB-CW-UC	29167.8		HW-M-PR2-CD-UC	24606.8		HW-M-PR1-CW-UC	41088.8		HW-M-SHBF-C-C	25172		HW-M-PR2-CD-UC-SB	14273.7
HW-L-PR1-CW-UC	25896.8		HW-L-PR1-CW-UC	27398.7		HW-M-PR1-CW-UC	27809.9		CK-L-PR1-C-UC	23516.4		HW-L-PR1-CW-UC	25897.1		HW-M-PR1-C-C	24588.6		HW-M-PR1-C-UC-LB	13682
HW-M-PR2-CD-UC	25310.4		HW-M-PR2-CD-UC	25732.5		HW-M-PR2-CD-UC	22551.5		HW-L-PR1-W-UC	21364.6		HW-M-PR2-CD-UC	25353.5		HW-MH-PR2-CD-UC	16066.2		HW-M-SHB-C-UC-SC	13278.5
CK-L-PR1-CW-UC	23791.6		CK-L-PR1-CW-UC	23040.3		CK-L-PR1-CW-UC	21904.7		CK-L-PR1-W-UC	19126		CK-L-PR1-CW-UC	23797.7		HW-M-PF-C-UC	15583.5		HW-M-SHB-C-UC-CG	10384.5
HW-M-SHB-CW-UC	19235.6		HW-M-SHB-CW-UC	18630		CK-L-SHB-CW-UC	18433.9		HW-M-PR1-C-MC	18121.7		HW-M-SHB-CW-UC	19220.3		HW-M-PR2-CD-UC	13872.6		HW-M-PR1-C-UC-SC	10239.3
CK-L-SHB-CW-UC	17817		CK-L-SHB-CW-UC	17223.6		HW-L-PR1-CW-UC	18410		HW-L-PR1-C-UC	18071.6		CK-L-SHB-CW-UC	17809.2		HW-H-PR2-CD-UC	12950.4		HW-L-UI-C-UC-LC	9687.01
HW-H-PR2-CD-C	16879.7		HW-L-PR1-CC-UC	16127		HW-M-PR1-CC-UC	17147.4		HW-M-UI-C-UC	16699.3		HW-H-PR2-CD-C	16876.7		CK-L-PR1-C-UC	12344		HW-L-PR1-C-UC-LC	9354.94
HW-MH-PR2-CD-UC	16768.1		HW-MH-PR2-CD-UC	15685.1		HW-MH-PR2-CD-UC	16397.7		HW-H-PR2-CD-C	15954		HW-MH-PR2-CD-UC	16833.4		HW-M-PR1-CC-UC	12262.5		HW-M-PR1-C-UC-SB	9180.11
HW-L-PR1-CC-UC	16010.9		HW-H-PR2-CD-C	15644		HW-H-PR2-CD-C	15614.2		HW-L-UI-C-UC	15704.3		HW-L-PR1-CC-UC	15968.3		HW-M-PR1-C-NA	12019.4		HW-M-PR2-CC-UC-SB	8284.14
HW-M-PR1-CC-UC	15464.7		HW-M-PR1-CC-UC	15036.2		HW-L-PR1-CC-UC	14650.4		CK-M-PR2-CD-UC	15645.6		HW-M-PR1-CC-UC	15501.1		HW-M-SHBF-CC-UC	11744.8		CK-L-PR1-C-UC-LC	8087.21
CK-M-PR2-CD-UC	14411.1		CK-M-PR2-CD-UC	14146.6		HW-L-UI-CC-UC	14484.7		HW-M-SHB-CC-UC	15636.2		CK-M-PR2-CD-UC	14389.3		HW-L-PR1-C-UC	11165.8		HW-M-SHB-C-UC-SB	8017.97
CK-L-PR1-CC-UC	14212.8		CK-L-PR1-CC-UC	14121.5		HW-L-SHB-CW-UC	14387.6		HW-M-PR1-C-C	15520.9		CK-L-PR1-CC-UC	14270.7		HW-M-SHBF-C-NA	10614.1		HW-H-PR2-CD-C-LBB	7497.02
HW-M-PR1-CL-MC	13232.8		HW-M-PR1-CL-MC	13069		CK-M-PR2-CD-UC	14161.2		HW-MH-PR2-CD-UC	15250.4		HW-M-PR1-CL-MC	13216		CK-M-PR2-CD-UC	10285.4		HW-M-SHB-C-UC-LB	7325.39
HW-M-SHB-CL-MC	12787.7		HW-M-SHB-CL-MC	12597.3		HW-M-SHB-CL-MC	13619.3		CK-L-SHB-C-UC	14825.6		HW-M-SHB-CL-MC	12801.6		CK-L-PR1-W-UC	9066.2		HW-MH-PR1-C-C-SB	6766.37
HW-M-PR2-CC-UC	12392.4		HW-L-UI-CC-UC	12439.4		HW-M-UI-CC-UC	12895.7		HW-MH-PR1-C-C	13141.9		HW-M-PR2-CC-UC	12337.5		CK-VL-LTR-W-UC	8883.8		HW-M-UI-C-UC-LC	6743.21
HW-L-UI-CC-UC	12097.4		CK-L-PR1-CL-UC	11988.3		HW-M-UI-CL-UC	12862		HW-L-LTR-W-UC	12891		HW-L-UI-CC-UC	12046.5		HW-L-PR1-W-UC	8611.54		CK-L-UI-C-UC-LC	6679.67
HW-M-UI-CL-UC	12070.4		CK-L-PR2-CC-UC	11973.5		HW-M-PR1-CL-MC	11473.7		HW-M-PR2-CC-UC	12528.7		HW-M-UI-CL-UC	12042.4		CK-L-SHBF-C-UC	8543.78		HW-MH-PR2-CD-UC-LBB	6524.1
CK-L-PR2-CC-UC	12040.7		HW-M-PR2-CC-UC	11894.7		HW-MH-PR2-CD-MC	11272.7		HW-M-PR1-CC-UC	12244.7		CK-L-PR2-CC-UC	12005.6		HW-L-LTR-W-UC	8483.95		HW-MH-UI-C-C-SB	6234.77
CK-L-PR1-CL-UC	12032.9		HW-M-UI-CL-UC	11826		CK-L-PR2-CC-UC	11049.3		CK-L-PR1-CC-UC	11837.1		CK-L-PR1-CL-UC	12002.7		HW-VL-LTR-W-UC	8462.7		CK-M-PR2-CD-UC-LB	6003.75
HW-M-UI-CC-UC	11904.6		HW-M-UI-CC-UC	11275.6		CK-M-PR2-CC-UC	10850.3		HW-M-SHB-C-MC	11793.8		HW-M-UI-CC-UC	11909.5		HW-MH-PR2-CD-C	8349.7		HW-L-UI-CC-UC-LC	5902.63
HW-MH-PR1-CC-C	11705.5		HW-MH-PR2-CD-MC	11072.3		HW-M-PR2-CC-UC	10727.8		CK-L-UI-C-UC	11484.2		HW-MH-PR1-CC-C	11703		CK-L-PR1-C-C	8228.28		HW-M-PR1-C-C-SB	5871.92
HW-MH-PR2-CD-MC	11520.2		HW-M-PR1-CL-C	11011.6		CK-L-PR1-CC-UC	10450.6		HW-M-PR1-W-UC	11257		HW-MH-PR2-CD-MC	11514.9		HW-M-SHBF-CC-C	8057.49		HW-MH-PR1-CC-C-SB	5772.85
CK-M-PR2-CC-UC	11210.6		CK-M-PR2-CC-UC	10985.3		CK-L-PR1-CL-UC	10344.2		HW-MH-PR2-CD-MC	10634.6		CK-M-PR2-CC-UC	11250.6		HW-MH-PR1-C-UC	8025.3		HW-M-UI-C-C-SB	5629.53
HW-M-PR1-CL-C	10686.4		HW-MH-PR1-CC-C	10833.7		HW-MH-PR1-CC-C	10336.1		CK-L-SHB-W-UC	9828.26		HW-M-PR1-CL-C	10724.9		HW-M-PF-C-C	8016.88		HW-M-UI-C-UC-LB	5559.83
HW-H-PR2-CD-MC	10150.1		HW-L-SHB-CW-UC	10311.4		HW-H-PR2-CD-MC	9792.37		HW-L-SHB-C-UC	9603.61		HW-H-PR2-CD-MC	10174.8		HW-L-PF-C-UC	7823.49		CK-L-PR1-C-UC-SB	5395.7
HW-L-SHB-CW-UC	9919.45		HW-H-PR2-CD-MC	9955.01		CK-L-UI-CL-UC	9790.37		HW-VL-LTR-W-C	9474.74		HW-L-SHB-CW-UC	9939.26		HW-H-PR2-CD-C	7815.29		HW-L-LTR-W-UC-CG	5335.15
HW-H-SHB-CC-C	9679.1		HW-H-SHB-CC-C	9668.44		HW-M-SHB-CL-C	9180.23		HW-H-PR2-CD-MC	9194.11		HW-H-SHB-CC-C	9670.41		HW-M-PR2-CC-UC	7437.34		HW-M-PR1-C-UC-CG	5200.67
CK-L-UI-CL-UC	9236.21		CK-L-UI-CL-UC	9264.24		HW-M-PR1-CL-C	8737.91		HW-L-PR1-CC-UC	9050.24		CK-L-UI-CL-UC	9304.49		HW-L-SHBF-C-UC	7335.17		CK-M-PR2-CD-UC-LBB	5123.8
HW-MH-PR1-CL-C	9202.1		HW-VL-LTR-W-C	9182.78		HW-MH-UI-CC-C	8736.53		CK-M-PR2-CC-UC	8931.16		HW-MH-PR1-CL-C	9193.96		HW-M-PR1-C-MC	7267.28		HW-M-UI-C-UC-SB	5103.72
HW-VL-LTR-W-C	9148.94		HW-MH-PR2-CD-C	9032.66		CK-L-UI-CC-UC	8428.87		HW-MH-PR2-CD-C	8816		HW-VL-LTR-W-C	9177.67		HW-M-SHBF-C-MC	7220.49		HW-MH-PR2-CD-UC-SB	5006.13
HW-M-SHB-CC-UC	9107.9		HW-M-SHB-CL-C	9002.76		HW-MH-PR2-CD-C	8297.22		CK-M-SHB-C-UC	8761.88		HW-M-SHB-CC-UC	9152.5		HW-MH-SHBF-C-UC	7053.05		CK-L-UI-CC-UC-LC	4821.6
HW-M-SHB-CL-C	8641.17		HW-M-SHB-CC-UC	8790.78		HW-L-LTR-W-UC	8219.25		CK-VL-PR1-W-UC	8746.25		HW-M-SHB-CL-C	8651.27		HW-M-PR2-CD-C	7031.83		HW-L-PR1-CC-UC-LC	4731.78
HW-L-UI-CL-UC	8464.6		HW-MH-PR1-CL-C	8645.56		HW-H-PR2-CC-C	7903.11		HW-VL-LTR-W-UC	8353.92		HW-MH-PR2-CD-C	8439.03		HW-M-PF-CC-UC	6791.44		HW-L-PR1-W-UC-CG	4670.29
HW-MH-PR2-CD-C	8457.52		HW-L-UI-CL-UC	8513.41		HW-L-LTR-CW-UC	7873.64		HW-M-UI-CC-UC	8151.83		HW-L-UI-CL-UC	8416.43		HW-M-PR1-CC-C	6433.19		CK-L-PR1-C-UC-LB	4653.54
HW-L-LTR-W-UC	8266.97		HW-M-PR1-CC-C	8415.18		CK-VL-LTR-W-UC	7748.39		CK-VL-LTR-W-UC	8124.85		HW-L-LTR-W-UC	8268.61		HW-M-PR2-CD-NA	6161.95		CK-L-PR1-W-UC-CG	4646.4
CK-VL-LTR-W-UC	7795.84		HW-L-PR1-CL-UC	8256.64		HW-H-SHB-CC-C	7713.73		CK-M-PR1-C-UC	7881.62		CK-VL-LTR-W-UC	7744.48		HW-L-PR1-C-C	6128.71		HW-H-PR2-CD-MC-LBB	4437.75
HW-M-PR1-CC-C	7754.74		HW-L-LTR-W-UC	7972.21		HW-M-SHB-CC-UC	7706.75		HW-MH-PR1-CC-C	7822.07		HW-M-PR1-CC-C	7729.67		CK-L-SHBF-W-UC	6125.98		HW-M-PR2-CD-UC-LBB	4406.34
HW-VH-SHB-CC-C	7484.05		CK-VL-LTR-W-UC	7913.88		HW-MH-SHB-CL-C	7608.87		HW-M-SHB-C-C	7791.16		HW-VH-SHB-CC-C	7487.42		CK-M-PR2-CD-C	6061.98		HW-L-SHB-C-UC-CG	4380.85
HW-VL-LTR-W-UC	7278.72		HW-VL-LTR-W-UC	7343.55		HW-MH-PR1-CL-C	7095.84		SR-VL-PR1-W-UC	7337.66		HW-VL-LTR-W-UC	7311.72		CK-L-PF-C-UC	5829.74		HW-M-PR1-C-MC-LB	4375.17
CK-VL-LTR-W-C	7212.19		HW-S-SHB-CC-C	7211.97		HW-L-PR1-CL-UC	6907.14		CK-VL-LTR-W-C	7299.24		CK-VL-LTR-W-C	7148.74		CK-VL-PR1-W-UC	5829.16		HW-M-PR1-CC-UC-SB	4343.66
HW-MH-UI-CC-C	7040.97		CK-VL-LTR-W-C	7186.96		HW-VL-LTR-W-UC	6905.47		SR-VL-PR1-C-UC	7206.92		HW-MH-UI-CC-C	7039.73		CK-M-PR2-CC-UC	5729.72		HW-M-PR1-CC-UC-LC	4203.84
HW-MH-SHB-CL-C	7028.73		HW-L-PR2-CC-UC	6731.6		CK-VL-LTR-W-C	6694.9		CK-L-PR2-CC-UC	7167.82		HW-MH-SHB-CL-C	7026.78		HW-MH-PR2-CC-UC	5581.67		HW-M-SHB-CC-UC-LC	4187.66
HW-L-PR1-CL-UC	6964.36		CK-VL-PR1-CW-UC	6656.46		HW-MH-PR2-CC-C	6682.95		CK-VL-PR1-C-UC	7123.41		HW-L-PR1-CL-UC	6949.73		CK-M-PR1-C-UC	5563.02		HW-MH-PR2-CD-MC-LBB	4144.12
CK-L-PR1-W-UC	6690.58		CK-L-PR1-W-UC	6485.36		HW-L-UI-CL-UC	6661.12		CK-L-LTR-W-UC	6686.45		CK-L-PR1-W-UC	6719.96		HW-MH-SHBF-CC-UC	5546.56		HW-M-PR1-C-MC-SB	4090.56
HW-L-PR2-CC-UC	6467.47		HW-MH-SHB-CL-C	6438.9		HW-VL-LTR-W-C	6432.97		HW-L-PR1-CD-UC	6286.28		HW-L-PR2-CC-UC	6486.74		CK-L-SHBF-C-C	5544.1		HW-L-LTR-W-UC-SG	3984.93
HW-MH-PR2-CC-C	6246.23		HW-MH-UI-CC-C	6336.94		HW-M-PR1-CC-C	6315.36		HW-MH-SHB-C-C	6146.54		HW-MH-PR2-CC-C	6246.16		HW-M-PF-C-NA	5444.96		HW-MH-SHB-CC-C-SB	3957.18
SR-VL-PR1-CW-UC	6237.83		SR-VL-PR1-CW-UC	6266.96		HW-VH-SHB-CC-C	6255.02		HW-MH-SHB-CC-C	6137.04		CK-VL-PR1-CW-UC	6222.28		CK-VL-LTR-W-C	5411.86		CK-L-SHB-C-UC-SB	3934.05
HW-H-PR1-CC-C	6191.68		HW-H-PR1-CC-C	6240.29		HW-M-UI-CC-C	6138.71		HW-H-PR2-CC-C	6097.94		SR-VL-PR1-CW-UC	6218.04		CK-M-SHBF-C-UC	5398.82		HW-MH-UI-CC-C-SB	3933.58
CK-VL-PR1-CW-UC	6188.88		HW-H-PR2-CC-C	6092.9		SR-VL-PR1-CW-UC	6122.66		HW-M-SHB-CC-MC	6042.86		HW-H-PR1-CC-C	6176.85		CK-L-PR1-CC-UC	5313.3		CK-L-PR2-CC-UC-SB	3919.69
HW-H-PR2-CC-C	6140.85		HW-MH-PR2-CC-C	5944.32		CK-L-SHB-CL-UC	5994.12		HW-VL-PR1-W-UC	5917.75		HW-H-PR2-CC-C	6160.82		HW-L-PR1-CC-UC	5257.57		HW-M-PR1-CC-C-SB	3843.31
HW-M-PR1-CW-MC	6087.1		HW-M-PR1-CW-MC	5911.38		HW-H-PR1-CC-C	5794		HW-MH-UI-C-C	5891.68		HW-M-PR1-CW-MC	6083.41		CK-L-PR1-W-C	5178.85		HW-MH-SHB-C-C-SB	3835.71
HW-L-PR1-W-UC	5802.14		CK-L-SHB-CL-UC	5715.94		CK-L-LTR-W-UC	5752.18		HW-H-SHB-CC-C	5837.8		HW-L-PR1-W-UC	5754.08		SR-VL-PR1-W-UC	5154.54		HW-M-PR1-CC-UC-LB	3831.17
CK-VL-PR1-CC-UC	5623.87		CK-VL-PR1-CC-UC	5684.34		CK-L-PR1-W-UC	5697.57		HW-M-PR1-CC-C	5636.73		CK-VL-PR1-CC-UC	5617.62		HW-VL-LTR-W-C	5150.23		HW-L-SHB-W-UC-CG	3829.58
HW-MH-SHB-CC-C	5494.94		HW-MH-SHB-CL-UC	5680.53		CK-VL-PR1-CW-UC	5685.51		HW-L-UI-CC-UC	5603.26		HW-MH-SHB-CC-C	5503.71		HW-VL-PR1-W-UC	5133.21		HW-M-SHB-CC-UC-SB	3774.18
CK-M-SHB-CL-UC	5414.72		HW-MH-SHB-CC-C	5543.58		CK-M-SHB-CL-UC	5501.82		MR-VL-PR1-W-UC	5435.92		CK-M-SHB-CL-UC	5409.42		HW-MH-PR2-CD-NA	5013.31		HW-MH-PR2-CD-MC-SB	3750.33
CK-L-LTR-W-UC	5362.91		HW-M-UI-CC-C	5460.83		HW-M-UI-CL-C	5453.94		HW-L-UI-W-UC	5355.93		HW-M-SM2-CD-UC	5387.12		HW-L-SHBF-C-C	5012.28		CK-L-SHB-W-UC-CG	3746
HW-M-SM2-CD-UC	5360.87		HW-M-SM2-CD-UC	5396.96		HW-L-PR1-W-UC	5318.64		CK-L-PR2-CD-UC	5249.79		CK-L-SHB-CL-UC	5358.04		HW-MH-PR1-CC-UC	5002.48		CK-L-PR1-CC-UC-LC	3729.69
CK-L-SHB-CL-UC	5342.15		HW-M-PR2-CD-MC	5227.06		CK-L-SM2-CC-UC	5256.41		HW-H-SHB-C-C	5237.85		CK-L-LTR-W-UC	5338.81		HW-L-LTR-W-C	4841.42		HW-M-SHB-C-MC-LC	3711.2
HW-L-LTR-CW-UC	5171.43		HW-L-PR1-W-UC	5216.66		CK-L-SHB-CC-UC	5015.47		CK-L-UI-CC-UC	5221.6		HW-L-LTR-CW-UC	5171.46		HW-L-PR1-W-C	4750.49		HW-MH-PR2-CD-C-SB	3637.04
HW-M-UI-CC-C	5080.49		HW-L-LTR-CW-UC	5214.91		HW-M-SSGW-CD-UC	4984.64		HW-M-UI-C-C	5137.75		HW-M-UI-CC-C	5103.05		HW-MH-SHBF-C-C	4737.18		CK-M-PR2-CD-UC-SB	3571.34
HW-MH-SHB-CL-UC	4998.1		CK-VL-PR1-W-UC	5175.04		HW-M-UI-CL-MC	4904.85		HW-L-PR2-CD-UC	5093.85		CK-VL-PR1-W-UC	4994.18		CK-L-LTR-W-UC	4702.76		HW-L-PR1-W-UC-LC	3530.64
CK-VL-PR1-W-UC	4979.18		CK-L-LTR-W-UC	5141.68		HW-M-UI-CW-UC	4825.83		SR-L-PR1-C-UC	5044.86		HW-MH-SHB-CL-UC	4993.22		HW-L-SHBF-W-UC	4686.35		HW-H-PR2-CC-C-LBB	3508.11
HW-M-UI-CW-UC	4806.04		HW-L-SHB-CL-UC	5067.6		HW-M-PR1-CC-MC	4789.34		HW-M-PR1-CC-MC	5020.54		HW-M-UI-CW-UC	4812.34		HW-MH-PR1-C-C	4657.21		CK-L-PR1-W-UC-LC	3472.71
CK-L-SM2-CC-UC	4797.19		CK-M-SHB-CL-UC	4993.37		HW-MH-SHB-CL-UC	4704.39		HW-M-UI-C-MC	4966.23		HW-M-PR2-CD-MC	4805.54		CK-VL-PR1-C-UC	4633.41		CK-L-LTR-W-UC-SG	3468.59
HW-M-PR2-CD-MC	4793.96		CK-L-SM2-CC-UC	4902.51		SR-L-PR2-CC-UC	4641.23		HW-M-PR2-CD-MC	4913.79		CK-L-SM2-CC-UC	4803.88		CK-L-PF-C-C	4503.54		HW-M-PR1-C-MC-LC	3455.65
HW-M-PR1-CC-MC	4751.11		CK-L-SHB-CC-UC	4859.61		HW-L-PR2-CC-UC	4554.11		HW-VH-SHB-CC-C	4811.45		CK-L-UI-CC-UC	4786.6		SR-VL-PR1-C-UC	4484.91		CK-L-SHB-C-UC-LC	3410.77
CK-L-UI-CC-UC	4735.75		HW-H-PR2-CD-UC	4836		HW-MH-SHB-CL-MC	4533.11		HW-MH-UI-CC-C	4615.74		HW-M-PR1-CC-MC	4730.3		HW-M-PR2-CC-C	4473.77		HW-H-PR2-CD-C-SB	3401.69
CK-M-SHB-CC-UC	4720.9		CK-L-UI-CC-UC	4731.53		HW-H-PR2-CD-UC	4450.22		HW-MH-PR2-CC-C	4603.26		CK-M-SHB-CC-UC	4684.1		HW-M-PF-CC-C	4398.68		CK-VL-UI-C-UC-LC	3337.25
CK-L-SHB-CC-UC	4613.51		HW-M-UI-CL-C	4697.95		HW-M-PR2-CD-MC	4433.93		HW-MH-PR1-C-MC	4578.6		CK-L-SHB-CC-UC	4628.91		HW-H-PR2-CC-UC	4362.35		HW-M-UI-CC-C-SB	3281.32
CK-VL-PR2-CC-C	4595.56		HW-M-PR1-CC-MC	4628.58		SR-VL-PR1-W-UC	4416.2		HW-H-PR1-CC-C	4562.32		SR-L-PR2-CC-UC	4605.57		SR-VL-LTR-W-UC	4309.37		HW-MH-PR2-CC-C-SB	3250.96
SR-L-PR2-CC-UC	4590.73		CK-VL-PR2-CC-C	4613.96		HW-L-SHB-CL-UC	4394.53		HW-M-UI-CC-C	4557.35		HW-M-UI-CL-C	4593.39		HW-M-PR1-CD-UC	4150.12		HW-H-PR2-CD-C-LB	3247.58
HW-M-UI-CL-C	4576.98		SR-L-PR2-CC-UC	4535.21		CK-L-SSGW-CC-UC	4354.82		HW-M-SHB-CC-C	4535.17		CK-VL-PR2-CC-C	4583.58		HW-MH-PF-C-UC	4148.83		CK-L-SHB-W-UC-SG	3237.6
HW-M-UI-CL-MC	4552.33		HW-M-UI-CW-UC	4514.31		CK-VL-PR1-W-UC	4299.94		CK-VL-PR1-CC-UC	4522.06		HW-M-UI-CL-MC	4542.06		CK-L-PF-CC-UC	4121.4		CK-L-PR1-W-UC-SC	3225.87
CK-L-SSGW-CC-UC	4546.7		HW-L-UI-CW-UC	4490.78		HW-M-PR1-CW-MC	4295.96		HW-MH-SHB-C-UC	4457.51		HW-H-PR2-CD-UC	4534.57		HW-MH-PR1-C-NA	4053.3		HW-MH-PR2-CD-C-LBB	3211.92
HW-H-PR2-CD-UC	4520.83		HW-M-UI-CL-MC	4479.16		SR-VL-LTR-W-C	4275.67		CK-VL-UI-C-UC	4402.28		CK-L-SSGW-CC-UC	4521.7		HW-M-PR2-CC-NA	3993.58		HW-M-SHB-C-MC-SB	3205.58
SR-VL-PR1-W-UC	4511.77		HW-VL-PR1-CW-UC	4466.94		HW-MH-SHB-CC-C	4218.04		HW-H-PR1-C-C	4384.94		SR-VL-PR1-W-UC	4506.73		MR-VL-PR1-W-UC	3979.11		HW-L-LTR-W-UC-SC	3199.13
HW-MH-SHB-CL-MC	4444.49		CK-M-SHB-CC-UC	4465.85		HW-MH-UI-CL-C	4180.42		MR-VL-PR1-C-UC	4330.58		HW-MH-SHB-CL-MC	4447.53		CK-M-PR2-CD-NA	3837.66		HW-L-UI-CD-UC-LC	3180.81
HW-VL-PR1-CW-UC	4355.18		SR-VL-PR1-W-UC	4456.28		HW-L-SHB-CC-UC	4135.32		SR-VL-LTR-W-C	4180.38		HW-VL-PR1-CW-UC	4334.98		CK-VL-PR1-W-C	3819.98		CK-M-PR2-CC-UC-LBB	3180.34
CK-M-PR1-CL-UC	4305.03		HW-MH-SHB-CL-MC	4428.31		HW-M-LTR-CW-UC	4116.74		HW-L-SHB-W-UC	4178.09		CK-M-PR1-CL-UC	4276.47		CK-MH-PR2-CD-UC	3818.71		HW-L-PR1-W-UC-SC	3178.86
HW-L-SSGW-CC-UC	4197.9		CK-VL-PR2-CC-UC	4394.17		CK-M-PR1-CL-UC	4092.72		HW-H-PR2-CD-UC	4109.81		CK-VL-PR2-CC-UC	4223.97		HW-L-PF-CC-UC	3796.73		CK-L-PR1-CC-UC-SB	3106.96
CK-VL-PR2-CC-UC	4184.72		CK-L-SSGW-CC-UC	4352.91		SR-L-PR1-CW-UC	4072.65		CK-VL-PR1-W-C	4106.08		HW-L-SSGW-CC-UC	4199.92		HW-H-PR2-CD-NA	3770.8		CK-VL-PR1-C-UC-LC	3074.04
HW-L-UI-CW-UC	4167.56		CK-VL-PR1-CL-UC	4266.72		CK-VL-SHB-CW-UC	4046.34		CK-M-PR2-CD-MC	4063.32		HW-L-UI-CW-UC	4178.13		CK-M-SHBF-C-C	3687.4		HW-L-SHB-C-UC-SC	3072.58
SR-L-PR1-CW-UC	4129.2		SR-VL-PR1-CL-UC	4131.33		CK-VL-PR2-CC-C	4045.44		HW-MH-PR2-CC-UC	4063.12		SR-VL-LTR-W-C	4151.45		SR-VL-PR1-W-C	3683.28		HW-M-SHB-C-C-SB	3064.98
SR-VL-LTR-W-C	4113.39		SR-VL-LTR-W-C	4127.95		MR-VL-PR1-CW-UC	4034.16		HW-M-SM2-CD-UC	4019.3		SR-VL-PR1-CL-UC	4100.31		HW-L-PF-C-C	3671.06		HW-M-PR2-CD-MC-SB	3036.28
SR-VL-PR1-CL-UC	4109.64		CK-M-PR1-CL-UC	4088.32		HW-M-SM2-CD-UC	3973.85		HW-MH-PR1-C-UC	3931.94		SR-L-PR1-CW-UC	4091.05		CK-L-SHBF-W-C	3666.32		HW-M-UI-C-MC-SB	2989.16
CK-VL-PR1-CL-UC	4066.99		HW-L-SSGW-CC-UC	4081.8		SR-VL-PR1-CL-UC	3896.34		HW-L-PR2-CC-UC	3925.09		CK-VL-PR1-CL-UC	4061.31		HW-VL-PR1-C-UC	3642.23		HW-M-PR1-C-C-LB	2914.76
HW-MH-PR1-CL-MC	3985.47		HW-MH-PR1-CL-MC	4044.22		CK-M-SHB-CC-UC	3888.84		HW-M-PR1-CD-UC	3865.01		HW-MH-PR1-CL-MC	3990.39		HW-MH-SHBF-CC-C	3595.3		HW-L-PR1-C-UC-CG	2903.81
CK-VL-SHB-CW-UC	3884.54		SR-L-PR1-CW-UC	4037		HW-VL-PR1-W-C	3877.9		HW-VL-PR1-C-UC	3824.81		MR-VL-PR1-CW-UC	3874.86		CK-L-PR2-CC-UC	3574.02		HW-M-UI-CC-UC-LC	2896.84
MR-VL-PR1-CW-UC	3864.99		HW-MH-PR1-CL-UC	4005.85		HW-M-SHB-CW-MC	3875.09		CK-L-SHB-CC-UC	3814.49		CK-VL-SHB-CW-UC	3862.2		HW-MH-PR2-CC-C	3565.91		HW-L-PR1-C-UC-SC	2877.5
HW-VL-PR1-CC-UC	3834.53		HW-VL-PR1-CC-UC	3962.98		HW-VL-PR1-CC-UC	3873.04		HW-L-SSGW-CD-UC	3725.1		HW-VL-PR1-CC-UC	3838.47		HW-M-PR1-W-UC	3551.05		HW-VL-LTR-W-UC-CG	2841.7
MR-VL-PR1-W-UC	3832.73		CK-VL-SHB-CW-UC	3930.06		CK-M-PR1-CC-UC	3870.67		CK-VL-SHB-W-UC	3679.2		HW-M-SSGW-CD-UC	3816.89		HW-M-SHBF-W-UC	3548.86		CK-MH-PR2-CD-C-LB	2834.98
HW-M-SSGW-CD-UC	3831.81		HW-L-SHB-CC-UC	3903.72		HW-M-UI-CC-MC	3870.22		HW-MH-SHB-C-MC	3672.07		MR-VL-PR1-W-UC	3808.47		HW-H-SHBF-CC-UC	3448.45		CK-L-PR1-W-UC-SG	2817.19
CK-MH-PR2-CD-C	3787.29		MR-VL-PR1-CW-UC	3817.77		CK-VL-PR1-CC-UC	3838.46		SR-VL-PR1-W-C	3570.7		CK-MH-PR2-CD-C	3805.82		CK-VL-SHBF-W-UC	3420.68		HW-M-SHB-CC-UC-LB	2813.76
CK-M-PR2-CD-MC	3756.81		CK-M-PR2-CD-MC	3813.4		MR-VL-PR1-W-UC	3764.08		CK-MH-PR2-CD-C	3529.18		CK-M-PR2-CD-MC	3762.63		CK-M-PR2-CC-C	3415.28		CK-VL-LTR-W-UC-CG	2776.12
HW-L-SHB-CL-UC	3746.27		MR-VL-PR1-W-UC	3810.39		CK-VL-PR1-CL-UC	3753.25		HW-MH-SHB-CC-MC	3516.25		HW-L-SHB-CL-UC	3724.89		HW-M-PR1-CC-NA	3365.11		CK-L-PR2-CD-UC-SB	2773.78
HW-L-SHB-CC-UC	3688.15		HW-M-SSGW-CD-UC	3670.03		HW-L-UI-CW-UC	3737.06		CK-L-SSGW-CD-UC	3503.13		HW-L-SHB-CC-UC	3672.1		CK-M-PR1-C-C	3338.78		CK-M-PR1-C-UC-SB	2758.15
HW-M-PR1-CW-C	3632.5		HW-H-PR1-CL-C	3661.78		CK-M-PR2-CD-MC	3717.83		HW-M-SM2-CC-UC	3448.81		HW-M-PR1-CW-C	3636.93		HW-VL-PR1-W-C	3258.31		CK-L-UI-C-UC-LB	2746.47
HW-M-UI-CC-MC	3607.79		HW-M-UI-CC-MC	3593.99		HW-L-SM2-CC-UC	3714.91		HW-VL-PR1-W-C	3439.17		HW-M-UI-CC-MC	3598.13		HW-MH-PF-C-NA	3258.21		SR-VL-PR1-C-UC-LC	2729.51
CK-MH-PR2-CD-UC	3564.7		CK-MH-PR2-CD-C	3562.03		CK-VL-PR2-CC-UC	3709.13		CK-M-PR2-CD-C	3427.16		HW-MH-UI-CL-C	3538.31		HW-L-SHBF-W-C	3251.94		CK-M-PR2-CC-UC-SB	2693.39
HW-MH-UI-CL-C	3534.31		HW-M-PR1-CW-C	3535.57		CK-MH-PR2-CD-C	3703.05		HW-M-PR2-CD-C	3320.85		HW-H-PR1-CL-C	3519.01		HW-M-PF-CC-NA	3210.37		HW-M-PR1-CC-MC-SB	2677.38
HW-H-PR1-CL-C	3530.08		HW-M-PR2-CC-C	3516.76		CK-L-UI-CW-UC	3606.44		SR-VL-SHB-W-UC	3318.02		CK-MH-PR2-CD-UC	3499.47		SR-L-PR1-C-UC	3151.02		HW-M-SHB-C-MC-SC	2630.78
CK-L-UI-CW-UC	3485.93		HW-S-PR2-CD-C	3466.67		HW-MH-PR1-CL-MC	3535.61		SR-L-PR1-W-UC	3308.19		CK-L-UI-CW-UC	3480.16		MR-VL-PR1-W-C	3073.57		HW-L-PR1-W-UC-SG	2627.55
HW-MH-PR1-CL-UC	3346.59		CK-M-SHB-CW-UC	3463.78		HW-M-PR2-CC-C	3518.45		HW-MH-PR2-CC-MC	3275.84		SR-L-PR1-CL-UC	3363		CK-L-PR2-CD-UC	3047.45		CK-M-SHB-C-UC-SB	2623.89
CK-M-PR1-CC-UC	3331.2		CK-M-PR1-CW-UC	3437.58		HW-VH-PR2-CC-C	3498.52		HW-M-UI-CC-MC	3274.41		HW-MH-PR1-CL-UC	3350.87		CK-L-PR1-C-NA	2891.61		CK-VL-LTR-W-UC-SG	2590.07
SR-L-PR1-CL-UC	3321.36		CK-MH-PR2-CD-UC	3408.65		CK-VL-UI-CL-UC	3319.79		CK-MH-PR2-CD-UC	3248.7		CK-M-PR1-CC-UC	3295.79		HW-H-PR2-CC-C	2877.3		HW-L-SHB-C-UC-LC	2558.84
HW-M-PR2-CC-MC	3192.12		CK-L-UI-CW-UC	3402.28		CK-MH-PR2-CD-UC	3303.24		HW-VH-PR2-CD-C	3232.04		CK-VL-UI-CL-UC	3208.5		CK-L-LTR-W-C	2873.75		HW-L-PR2-CD-UC-SB	2557.74
CK-MH-PR2-CD-MC	3189.38		CK-M-PR1-CC-UC	3350.46		HW-L-SSGW-CC-UC	3284.96		HW-VH-SHB-C-C	3225.76		CK-MH-PR2-CD-MC	3196.53		CK-M-SHBF-CC-UC	2864.33		HW-VL-PR1-C-UC-LC	2525.97
CK-VL-UI-CL-UC	3175.99		SR-L-PR1-CL-UC	3343.11		HW-MH-PR1-CL-UC	3259.18		CK-M-SHB-CC-UC	3207.19		HW-M-PR2-CC-MC	3168.93		HW-MH-PR1-CC-C	2851.38		HW-M-SHB-C-MC-LB	2481.5
HW-VH-PR2-CD-C	3155.03		HW-MH-UI-CL-C	3329.31		HW-VL-PR1-CW-UC	3201.71		CK-L-SSGW-CC-UC	3174.28		HW-VH-PR2-CD-C	3152.32		HW-H-SHBF-CC-C	2842.82		HW-M-SHB-CC-C-SB	2473.04
HW-M-PR2-CC-C	3137.44		HW-L-PR2-CD-UC	3228.88		CK-M-PR2-CD-C	3147.37		HW-M-SSGW-CD-UC	3156.9		HW-M-PR2-CC-C	3142.79		HW-M-SSGW-CD-UC	2819.37		HW-M-UI-CC-UC-SB	2443.94
CK-VL-PR1-CW-C	3109.66		CK-VL-UI-CL-UC	3206.77		CK-MH-PR2-CD-MC	3119.78		SR-VL-LTR-W-UC	3097.5		CK-M-PR1-CW-UC	3120.92		HW-L-PR1-CD-UC	2784.44		HW-VL-LTR-W-UC-SC	2429.93
HW-VL-PR1-W-UC	3106.35		MR-VL-PR1-CL-UC	3167.93		CK-M-PR1-CW-UC	3106.77		CK-M-PR1-C-C	3064.88		MR-VL-PR1-CL-UC	3111.86		HW-MH-PR2-CD-MC	2763.77		CK-MH-PR2-CD-UC-LB	2424.86
CK-M-PR1-CW-UC	3105.09		HW-VL-PR1-W-UC	3164.75		SR-L-PR1-CL-UC	3045.62		CK-MH-PR2-CD-MC	2967.04		HW-VL-PR1-W-UC	3102.87		CK-MH-PR2-CD-C	2758.04		HW-H-SHB-C-C-SB	2420.84
SR-VL-LTR-W-UC	3059.5		HW-M-PR2-CC-MC	3143.62		SR-VL-LTR-W-UC	3010.93		MR-VL-SHB-W-UC	2893.28		CK-VL-PR1-CW-C	3099.52		HW-MH-PF-CC-UC	2756.08		HW-MH-PR1-C-MC-SB	2412.06
MR-VL-PR1-CL-UC	3058.61		HW-M-PR2-CD-C	3140.76		SR-VL-PR2-CC-UC	2908.99		HW-L-SHB-CC-UC	2888.02		SR-VL-LTR-W-UC	3048.89		HW-H-SHBF-C-UC	2723.59		CK-VL-LTR-W-C-SG	2395.93
HW-VL-PR2-CC-C	3013.01		CK-L-PR2-CD-UC	3128.99		HW-M-PR2-CC-MC	2906.67		MR-VL-PR1-W-C	2854.16		HW-VL-PR2-CC-C	3026.42		CK-L-SHBF-CC-UC	2717.85		HW-L-SHB-W-UC-SC	2387.4
CK-M-PR1-CL-C	3004.48		HW-M-SHB-CC-MC	3108.82		HW-VL-PR1-W-UC	2881.59		HW-MH-SHB-CC-UC	2778.61		HW-M-SHB-CC-MC	3016.97		CK-VL-PR1-C-C	2710.96		HW-M-SHB-W-UC-SC	2385.89
HW-M-SHB-CC-MC	3004.41		CK-M-PR2-CD-C	3096.68		CK-VL-UI-CC-UC	2780.29		HW-M-PR2-CC-MC	2776.43		CK-M-PR1-CL-C	2972.78		CK-L-PR1-CC-C	2557.64		CK-M-PR2-CC-UC-LB	2380.84
SR-VL-PR2-CC-UC	2956.27		CK-VL-PR1-CW-C	3091.65		CK-M-SHB-CW-UC	2749.9		CK-L-SM2-CD-UC	2766.36		CK-M-SHB-CW-UC	2946.88		CK-VL-PF-C-UC	2525.71		HW-H-PR2-CC-C-SB	2380.76
CK-M-PR2-CD-C	2947.35		HW-VL-PR2-CC-C	3078.73		CK-M-PR2-CC-C	2743.36		SR-L-PR2-CC-UC	2750.92		HW-VL-PR1-CW-C	2936.52		CK-L-SSGW-CD-UC	2488.23		HW-H-SHB-CC-C-SB	2370.82
HW-VL-PR1-CW-C	2936.55		CK-MH-PR2-CD-MC	3075.42		HW-M-PR2-CD-C	2735.54		HW-M-SHB-CD-UC	2717.98		SR-VL-PR2-CC-UC	2929.98		CK-M-PR1-CC-UC	2488.14		CK-VL-UI-CC-UC-LC	2364.77
CK-M-SHB-CW-UC	2935.35		SR-VL-LTR-W-UC	2998.48		SR-L-SHB-CW-UC	2733.85		HW-VL-UI-C-UC	2701.22		HW-L-UI-W-UC	2929.34		HW-VL-SHBF-W-UC	2477.91		HW-M-SHB-CC-MC-SB	2360.67
HW-L-UI-W-UC	2915.34		SR-VL-PR2-CC-UC	2990.88		CK-L-PR2-CD-UC	2715.95		CK-L-PR2-C-UC	2690.72		CK-M-PR2-CD-C	2926.88		CK-VL-PR1-CC-UC	2472.94		HW-M-PR2-CD-C-SB	2345.43
HW-MH-SHB-CC-MC	2913.31		HW-VL-PR1-CW-C	2955.19		HW-MH-PR1-CC-MC	2669.3		SR-L-PR2-C-UC	2659.12		HW-MH-SHB-CC-MC	2902.4		SR-VL-PR1-C-C	2470.1		HW-H-PR2-CD-UC-LBB	2334.56
CK-L-PR2-CD-UC	2845.79		HW-M-SHB-CC-C	2819.14		HW-M-SHB-CC-MC	2649.61		CK-M-SM2-CD-UC	2591.74		CK-L-PR2-CD-UC	2861.62		CK-VL-SHBF-C-UC	2461.94		HW-H-PR1-C-C-SB	2327.19
HW-M-PR2-CD-C	2832.84		CK-M-PR1-CL-C	2815.15		HW-M-SSGW-CL-UC	2625.26		MS-VL-PR1-W-UC	2560.34		HW-M-PR2-CD-C	2848.08		HW-M-PF-C-MC	2450.63		HW-M-SHB-W-UC-CG	2305.58
HW-L-PR2-CD-UC	2800.1		HW-L-SM2-CC-UC	2771.46		HW-VH-PR2-CD-C	2623.67		CK-VL-SHB-C-UC	2552.74		HW-L-PR2-CD-UC	2784.26		HW-M-SHBF-CC-NA	2448.97		HW-L-PR1-CD-UC-LC	2277.85
HW-L-SM2-CC-UC	2762.59		HW-MH-SHB-CC-MC	2729.24		MR-VL-PR1-CL-UC	2590.97		SR-L-SHB-C-UC	2519.4		HW-L-SM2-CC-UC	2754.53		MR-VL-PR1-C-UC	2433.33		HW-S-SHB-CC-C-LB	2269.32
SR-L-SHB-CW-UC	2712.26		HW-MH-PR2-CC-UC	2682.5		HW-M-PR1-CW-C	2558.23		CK-VL-PR2-CC-C	2514.26		SR-L-SHB-CW-UC	2701.42		SR-VL-SHBF-W-UC	2421.32		CK-L-SHB-C-UC-SC	2258.83
CK-M-PR2-CC-MC	2692.28		HW-L-UI-W-UC	2669.83		SR-VL-SHB-CW-UC	2465.35		HW-M-UI-W-UC	2489.98		CK-M-PR2-CC-MC	2698.32		HW-L-SHBF-CC-UC	2396.02		CK-VL-LTR-W-C-CG	2256.77
HW-MH-PR2-CC-MC	2664.66		CK-M-PR2-CC-MC	2635.62		HW-H-SHB-CL-C	2463.4		HW-L-SSGW-CC-UC	2480.64		HW-MH-PR2-CC-MC	2658.63		HW-H-SHBF-C-C	2394.66		SR-VL-PR1-W-UC-LC	2238.99
HW-MH-PR2-CC-UC	2639.25		HW-MH-PR2-CC-MC	2614.89		CK-M-PR2-CC-MC	2458.59		CK-L-UI-W-UC	2453.69		HW-MH-PR2-CC-UC	2626.21		CK-L-SSGW-CC-UC	2392.18		HW-H-PR1-CC-C-SB	2238.17
HW-M-SHB-CC-C	2605		SR-VL-SHB-CW-UC	2595.7		HW-MH-PR2-CC-MC	2455.26		HW-VL-PR1-CC-UC	2445.56		HW-M-SHB-CC-C	2590.87		HW-M-SHBF-W-C	2391.72		HW-M-UI-CC-UC-LB	2226.49
HW-M-SHB-CW-MC	2483.08		SR-L-SHB-CW-UC	2569.78		HW-M-SHB-CW-C	2429.22		CK-L-SM2-CC-UC	2385.73		HW-M-SHB-CW-MC	2488.88		HW-M-SHBF-CC-MC	2391.1		HW-VL-PR1-W-C-LC	2201.93
CK-M-PR2-CC-C	2482.07		CK-VL-SM2-CC-C	2452.63		CK-L-SSGW-CD-UC	2427.89		CK-VL-PR1-C-C	2383.89		CK-M-PR2-CC-C	2478.9		HW-H-PR2-CD-MC	2372.5		CK-L-SHB-W-UC-SC	2199.22
SR-VL-SHB-CW-UC	2456.16		CK-M-PR2-CC-C	2433.11		HW-MH-SHB-CC-MC	2404.62		CK-L-PR1-CD-UC	2374.39		SR-VL-SHB-CW-UC	2476.03		CK-L-PR1-C-MC	2368.15		HW-L-PR1-C-UC-LB	2192.15
CK-VL-SM2-CC-C	2430.71		HW-M-SHB-CW-MC	2427.4		HW-M-SHB-CC-C	2402.22		CK-M-PR1-C-MC	2323.26		CK-VL-SM2-CC-C	2419.34		CK-L-PR2-CC-C	2315.1		HW-M-PR2-CC-C-SB	2191.96
CK-M-SM2-CC-UC	2428.94		CK-L-SSGW-CD-UC	2389.21		HW-M-PR1-CD-UC	2390.77		CK-M-PR1-CC-C	2317.59		CK-M-SM2-CC-UC	2417.79		HW-H-PR1-CC-UC	2298.62		CK-VL-PR1-W-UC-LC	2172.94
CK-M-PR1-CC-C	2389.44		CK-M-PR1-CC-C	2375.26		CK-M-PR1-CL-C	2389.78		SR-L-SHB-W-UC	2277.03		CK-M-PR1-CC-C	2414.09		SR-VL-LTR-W-C	2287.34		HW-M-PR2-CC-MC-SB	2172.49
CK-VL-UI-CW-UC	2320.56		CK-VL-UI-CW-UC	2351		HW-VL-UI-CC-UC	2377.29		CK-VL-PR2-CC-UC	2261.27		CK-L-SSGW-CD-UC	2337.31		CK-L-PF-CC-C	2286.54		CK-L-UI-C-UC-SB	2143.83
SR-VL-PR1-W-C	2318.64		SR-VL-PR1-W-C	2296.64		CK-VL-PR1-CW-C	2344.43		HW-H-PR2-CC-MC	2239.31		CK-VL-UI-CW-UC	2315.27		CK-L-SHBF-C-NA	2250.67		HW-VL-LTR-W-C-CG	2125.76
CK-L-SSGW-CD-UC	2316.55		CK-L-PR1-CL-C	2282.79		HW-VL-SHB-CW-UC	2338.01		HW-VL-PR2-CD-C	2226.92		SR-VL-PR1-W-C	2311.12		CK-L-PR1-CC-NA	2250.3		CK-L-LTR-W-UC-CG	2110.39
HW-MH-SM2-CD-UC	2224		CK-M-SM2-CC-UC	2245.78		HW-VL-PR2-CC-C	2328.97		CK-L-PR1-C-C	2209.57		HW-MH-SM2-CD-UC	2231.87		CK-VL-SHBF-W-C	2215.56		SR-VL-PR1-C-UC-SB	2103.83
HW-M-LTR-CW-UC	2222.99		CK-M-UI-CL-UC	2242.62		HW-MH-PR2-CC-UC	2298.07		HW-VL-PR1-C-C	2185.94		HW-M-LTR-CW-UC	2219.04		HW-M-PR2-CD-MC	2209.77		CK-MH-PR2-CD-MC-LB	2099.23
CK-M-UI-CL-UC	2166.01		HW-H-SHB-CL-C	2187.81		CK-VL-UI-CW-UC	2280.6		HW-VL-PR2-CC-C	2168.71		CK-M-UI-CL-UC	2199.16		CK-L-PR1-W-NA	2179.15		CK-L-PR1-C-UC-SC	2096.61
CK-L-PR1-CL-C	2163.47		HW-MH-PR1-CC-MC	2179.17		CK-L-SHB-W-UC	2249.4		CK-M-PR1-CC-UC	2126.7		CK-L-PR1-CL-C	2146.51		HW-L-PR1-C-NA	2177.02		HW-H-PR2-CD-MC-LB	2091.43
HW-MH-PR1-CC-MC	2122.78		SR-VL-PR1-CW-C	2172.07		CK-M-PR1-CC-C	2209.41		HW-M-PR2-CC-C	2089.48		SR-VL-PR1-CW-C	2141.96		HW-L-SSGW-CD-UC	2170.39		HW-M-PR1-C-C-LC	2086.62
SR-VL-PR1-CW-C	2120.14		HW-MH-SM2-CD-UC	2137.75		CK-VL-SM2-CC-C	2208.59		CK-M-PR2-CC-MC	2080.75		HW-MH-PR1-CC-MC	2123.93		CK-M-PR2-CC-NA	2157.8		HW-MH-PR1-C-UC-SB	2047.13
MR-VL-PR2-CC-UC	2116.79		HW-L-SSGW-CD-UC	2131.7		CK-M-UI-CL-UC	2174.24		CK-VL-PR2-CD-C	2030.25		HW-VH-PR2-CC-C	2109.4		HW-L-PR1-W-NA	2151.3		HW-MH-PR2-CC-UC-SB	2046.58
HW-VH-PR2-CC-C	2106.47		HW-VL-PR2-CC-UC	2128.45		HW-L-SHB-W-UC	2144.03		CK-M-SHB-C-MC	2022.78		HW-M-SM2-CC-UC	2092.92		HW-L-PF-CC-C	2138.47		HW-MH-SHB-C-MC-SB	2042.35
MR-VL-PR1-W-C	2092.21		HW-MH-SHB-CC-UC	2127.61		MR-VL-PR2-CC-UC	2106.01		HW-MH-PR1-CC-MC	1994.34		MR-VL-PR1-W-C	2091.54		SR-L-SHBF-C-UC	2112.64		HW-MH-PR2-CD-C-LB	2036.83
HW-M-SM2-CC-UC	2090.09		HW-M-LTR-CW-UC	2104.42		CK-VL-SHB-CW-C	2093.92		CK-VL-UI-CC-UC	1985.56		MR-VL-PR2-CC-UC	2083.2		HW-L-PR2-CD-UC	2096.84		CK-L-SHB-C-UC-LB	2027.32
HW-MH-SHB-CC-UC	2080.44		HW-VL-UI-CC-UC	2098.09		SR-VL-PR1-W-C	2087.81		CK-VL-SHB-W-C	1973.67		HW-MH-SHB-CC-UC	2082.44		HW-M-SHBF-CD-UC	2089.12		HW-MH-PR2-CD-UC-LB	2026.85
HW-L-SSGW-CD-UC	2066.64		HW-S-PR2-CC-C	2095.34		CK-VL-PR1-W-C	2040.39		SR-VL-PR2-CC-UC	1938.82		HW-L-SSGW-CD-UC	2060.66		HW-M-PR1-CC-MC	2086.91		HW-H-PR2-CD-MC-SB	2012.69
HW-VL-PR2-CC-UC	2060.21		MR-VL-PR1-W-C	2084.5		SR-VL-PR1-CW-C	2030.93		MS-VL-SHB-W-UC	1935.88		HW-VL-PR2-CC-UC	2056.45		HW-H-PR1-C-UC	2085.04		HW-M-SHB-C-C-LC	2010.42
HW-VL-UI-CC-UC	2011.41		MR-VL-PR2-CC-UC	2058.07		CK-L-LTR-CW-UC	1994.86		CK-M-UI-C-UC	1921.92		MS-VL-PR1-W-UC	2003.58		HW-L-SHBF-C-NA	2057.54		HW-L-PR2-CC-UC-SB	2007.25
CK-M-SHB-CC-MC	2010.3		HW-M-SM2-CC-UC	2050.26		HW-VL-SHB-CW-C	1976.58		HW-L-SM2-CD-UC	1918.13		HW-VL-UI-CC-UC	1998.37		CK-L-SM2-CD-UC	2041.85		HW-MH-SHB-CC-MC-SB	1996.46
MS-VL-PR1-W-UC	1984.19		MS-VL-PR1-W-UC	1996.28		CK-M-SM2-CC-UC	1960.36		SR-VL-SHB-C-UC	1899.53		CK-M-SHB-CC-MC	1990.07		MR-VL-SHBF-W-UC	2032.7		HW-M-UI-C-MC-LB	1990.23
HW-H-SHB-CC-MC	1947.41		HW-H-SHB-CC-MC	1988.04		MS-VL-PR1-W-UC	1955.15		CK-L-PR1-C-MC	1881.07		HW-H-SHB-CC-MC	1946.85		HW-L-PR1-CC-C	2027.36		CK-L-SHB-C-UC-CG	1966.3
CK-VL-PR1-W-C	1945.63		CK-VL-PR1-W-C	1922.69		HW-L-PR2-CD-UC	1943.29		HW-M-LTR-W-UC	1836.58		CK-VL-PR1-W-C	1942.63		HW-MH-PR1-CC-NA	2019.38		CK-VL-PR1-W-UC-CG	1942.84
HW-H-SHB-CL-C	1931.73		CK-M-SHB-CC-MC	1898.52		HW-H-PR1-CL-C	1905.52		SR-VL-PR2-C-UC	1826.19		HW-H-SHB-CL-C	1930.03		SR-L-PR1-W-UC	1972.24		CK-VL-PR1-CC-UC-LC	1938.74
CK-L-PR1-CL-MC	1867.39		MR-VL-SHB-CW-UC	1850.73		HW-VL-PR1-CW-C	1895.26		CK-VL-PR2-C-C	1786.34		CK-L-PR1-CL-MC	1850.81		CK-L-SM2-CC-UC	1969.07		CK-VL-LTR-W-UC-SC	1927.9
MR-VL-SHB-CW-UC	1824.73		HW-VL-PR2-CD-C	1827.48		CK-L-PR1-CL-C	1888.54		HW-L-LTR-W-C	1786.28		MR-VL-SHB-CW-UC	1825.96		HW-M-PR1-W-C	1966.39		CK-L-UI-CC-UC-SB	1916.9
HW-VL-PR2-CD-C	1818.42		CK-M-PR1-CL-MC	1807.72		HW-L-SSGW-CD-UC	1885.12		HW-MH-UI-C-MC	1778.68		HW-VL-PR2-CD-C	1817.03		HW-VL-SHBF-C-UC	1950.44		HW-M-PR1-CD-UC-SB	1915.31
CK-M-PR1-CL-MC	1793.22		CK-H-PR2-CD-C	1794.04		HW-M-SHB-CD-UC	1875		HW-MH-SM2-CD-UC	1744.63		CK-M-PR1-CL-MC	1807.52		HW-L-PR2-CC-UC	1922.56		CK-M-PR2-CD-C-LB	1891.54
CK-H-PR2-CD-C	1783.27		CK-L-PR1-CL-MC	1793.92		CK-VL-SHB-W-UC	1848.77		CK-H-PR2-CD-C	1744.41		CK-H-PR2-CD-C	1786.28		HW-S-SHBF-CC-UC	1901.72		HW-MH-PR1-CC-MC-SB	1867.38
CK-L-PR1-CW-C	1762.5		CK-M-SHB-CC-C	1786.51		CK-VL-SM2-CC-UC	1848.21		SR-VL-PR1-CC-UC	1722.92		CK-VL-SHB-CW-C	1751.58		CK-L-PF-CC-NA	1876.92		HW-S-PR2-CD-C-LBB	1859.03
CK-VL-SHB-CW-C	1751.37		CK-VL-SSGW-CC-UC	1778.04		CK-VL-SSGW-CC-UC	1839.32		HW-M-UI-CD-UC	1705.71		CK-M-SHB-CC-C	1750.24		CK-L-PF-C-NA	1868.66		MR-VL-PR1-C-UC-LC	1855.66
CK-L-PR2-CC-C	1742.47		CK-VL-SHB-CW-C	1758.69		HW-M-SM2-CC-UC	1813.17		MR-VL-LTR-W-UC	1697.24		HW-VL-PR1-CL-UC	1746.48		MS-VL-PR1-W-UC	1867.65		CK-M-PR2-CD-MC-LB	1847.61
HW-VL-PR1-CL-UC	1742.12		HW-VL-SHB-CW-UC	1741.68		HW-H-SHB-CC-MC	1785.8		HW-VL-SHB-C-C	1687.24		CK-L-PR1-CW-C	1740.61		HW-L-PR1-C-MC	1854.25		HW-MH-PR2-CD-MC-LB	1836.75
CK-M-SHB-CC-C	1733.98		HW-VL-PR1-CL-UC	1741.47		SR-L-SM2-CC-UC	1784.53		SR-L-PR1-CC-UC	1680.45		CK-L-PR2-CC-C	1713.72		CK-M-SHBF-CC-C	1847.69		HW-L-UI-C-UC-LB	1831.37
CK-L-UI-W-UC	1723.86		CK-L-PR1-CW-C	1734.16		MR-VL-PR1-W-C	1775.99		HW-M-SSGW-CC-UC	1672.63		HW-MH-UI-CC-MC	1712.8		CK-L-PR2-CC-NA	1837.6		HW-M-SHB-CC-UC-SC	1819.67
HW-MH-UI-CC-MC	1707.93		CK-L-PR2-CC-C	1725.33		HW-VL-PR1-CC-C	1765.72		HW-VH-PR2-CC-C	1671.94		CK-L-UI-W-UC	1708.21		CK-VL-PF-C-C	1829.21		HW-MH-PR2-CC-MC-SB	1815.73
SR-L-SM2-CC-UC	1698.1		SR-VL-UI-CW-UC	1712.18		CK-M-UI-CC-UC	1756.06		SR-VL-UI-C-UC	1671.74		SR-L-SM2-CC-UC	1705.13		CK-M-PR2-CD-MC	1805.98		HW-H-SHB-CC-C-LBB	1801.5
CK-M-SM2-CD-UC	1697.72		MR-VL-LTR-W-UC	1679.95		HW-MH-SHB-CC-UC	1749.56		MR-VL-PR2-CC-UC	1639.75		MR-VL-LTR-W-UC	1693.68		MR-VL-LTR-W-UC	1803.25		HW-H-SHB-C-C-LBB	1800.37
SR-VL-UI-CW-UC	1691.8		SR-VL-PR2-CC-C	1677.08		MR-VL-SHB-W-UC	1741.39		HW-VL-SHB-W-C	1609.26		HW-VL-SHB-CW-UC	1691.39		CK-M-PF-C-UC	1803.14		CK-M-SHB-C-UC-LC	1799.89
SR-VL-PR2-CC-C	1684.45		SR-L-SM2-CC-UC	1665.34		MR-VL-SHB-CW-UC	1728.72		CK-M-PR2-CC-C	1601.04		SR-VL-PR2-CC-C	1672.68		HW-M-LTR-W-UC	1797.12		HW-M-SHB-C-C-LB	1792.4
HW-VL-SHB-CW-UC	1682.88		CK-L-UI-W-UC	1657.59		SR-VL-PR2-CC-C	1728.38		HW-VL-SHB-C-UC	1580.39		CK-M-SM2-CD-UC	1672.49		CK-VL-PR2-CC-UC	1797.04		HW-MH-SHB-C-UC-SB	1790.09
MR-VL-LTR-W-UC	1665.69		SR-M-PR2-CC-UC	1655.25		MR-VL-LTR-W-C	1719.32		MS-VL-PR1-C-UC	1559.36		SR-VL-UI-CW-UC	1672.47		HW-S-SHBF-CC-C	1788.83		HW-VL-LTR-W-C-LC	1760.35
MS-VL-SHB-W-UC	1655.82		HW-L-PR1-CW-C	1654.36		CK-M-SHB-CC-MC	1711.43		MR-VL-LTR-W-C	1537.16		SR-M-PR2-CC-UC	1651.29		SR-L-PR1-C-C	1785.73		CK-M-PR1-C-UC-LC	1749.62
SR-M-PR2-CC-UC	1647.04		MS-VL-SHB-W-UC	1634.43		HW-VL-PR2-CD-C	1701.64		CK-L-PR1-W-C	1507.45		MS-VL-SHB-W-UC	1648.49		HW-S-PR2-CD-UC	1768.17		MR-VL-PR1-W-UC-LC	1747.57
CK-VL-SSGW-CC-UC	1633.6		MR-VL-SHB-W-UC	1633.28		CK-M-SSGW-CD-UC	1701.44		MR-VL-PR2-C-UC	1507.44		CK-VL-SSGW-CC-UC	1638.04		SR-VL-PR1-C-NA	1731.92		HW-M-PR1-C-MC-SC	1747.48
MR-VL-SHB-W-UC	1607.3		HW-MH-UI-CC-MC	1627.99		CK-H-PR2-CD-C	1688.54		LR-VL-PR1-W-UC	1500.24		MR-VL-SHB-W-UC	1633.35		CK-L-SHBF-W-NA	1731.19		HW-M-PR1-CD-UC-LC	1739.95
CK-M-SSGW-CD-UC	1586.69		CK-M-SM2-CD-UC	1616.79		SR-VL-UI-CW-UC	1675.17		CK-L-LTR-W-C	1498.49		CK-M-SSGW-CD-UC	1615.64		HW-M-SM2-CD-NA	1726.44		SR-L-PR1-C-UC-LC	1738.95
HW-L-PR2-CC-C	1585.52		HW-VL-SHB-CW-C	1594.06		HW-H-UI-CC-C	1644.34		HW-L-SHB-C-C	1495.67		HW-L-PR1-CW-C	1599.3		CK-L-PR2-CD-C	1726.12		HW-M-PR1-W-UC-LC	1728.18
HW-L-PR1-CW-C	1579.01		CK-VL-SM2-CC-UC	1585.32		HW-MH-UI-CC-MC	1640.61		CK-VL-UI-W-UC	1491.14		HW-L-PR2-CC-C	1594.5		HW-VL-PR1-CC-UC	1713.58		SR-VL-PR1-W-UC-CG	1721.41
HW-VL-SHB-CW-C	1567.85		SR-L-PR1-W-UC	1568.18		MS-VL-SHB-W-UC	1637.8		CK-VL-SHB-C-C	1484.34		HW-VL-SHB-CW-C	1573.86		HW-L-PF-CD-UC	1712.77		HW-M-UI-CC-MC-SB	1713.87
SR-L-SHB-CL-UC	1566.84		HW-L-PR2-CC-C	1552.04		CK-L-PR2-CC-C	1636.02		SR-VL-PR1-C-C	1483.17		SR-L-SHB-CL-UC	1573.5		CK-VL-PF-CC-UC	1707.14		HW-M-SHB-C-UC-SG	1692.85
MR-VL-LTR-W-C	1539.27		HW-M-SHB-CW-C	1547.81		SR-VL-SHB-W-UC	1620.07		CK-M-SM2-CC-UC	1479.59		CK-VL-UI-CC-UC	1534.44		HW-MH-PF-C-C	1696.28		CK-VL-SHB-W-UC-CG	1676.17
SR-VL-SHB-W-UC	1537.03		CK-VL-UI-CC-UC	1547.31		SR-L-SHB-CL-UC	1616.13		HW-MH-PR2-C-C	1479.05		MR-VL-LTR-W-C	1533.18		HW-MH-PR2-CC-NA	1692.5		HW-M-SHB-CC-UC-CG	1669.36
HW-VL-PR1-W-C	1530.85		SR-L-SHB-CL-UC	1543.48		SR-M-PR2-CC-UC	1615.81		CK-M-SHB-CC-MC	1474.24		HW-VL-PR1-W-C	1529.9		CK-L-SHBF-CC-C	1673.32		HW-VL-PR2-CD-C-SB	1667.62
CK-VL-UI-CC-UC	1526.17		HW-VL-PR1-W-C	1536.74		CK-M-SHB-CL-MC	1604.01		HW-M-SHB-W-UC	1472.42		SR-L-PR1-W-UC	1521.35		HW-VL-PR1-C-C	1672.36		HW-M-PR2-CC-UC-LBB	1654.46
HW-M-SHB-CW-C	1515.8		CK-M-SSGW-CD-UC	1527.32		CK-L-PR1-CW-C	1598.07		CK-VL-PR2-C-UC	1470.46		SR-VL-SHB-W-UC	1520.3		CK-VL-PR2-CD-UC	1649.64		HW-M-SSGW-CD-UC-SB	1652.33
SR-L-PR1-W-UC	1511.72		SR-VL-SHB-W-UC	1525.3		CK-M-SM2-CD-UC	1591.68		HW-L-PR1-W-C	1452.86		HW-M-SHB-CW-C	1516.65		HW-MH-SHBF-C-NA	1646.42		HW-M-SHB-CD-UC-SB	1652.28
CK-VL-SM2-CC-UC	1507.92		MR-VL-LTR-W-C	1524.18		MR-VL-LTR-W-UC	1582.43		SR-VL-SHB-W-C	1451.42		CK-L-SHB-CW-C	1504.23		CK-L-SHBF-C-MC	1641.58		CK-M-PR1-C-UC-LB	1649.79
CK-M-SHB-CL-MC	1500.77		HW-S-PR1-CC-C	1497.72		HW-MH-SM2-CD-UC	1558.2		CK-VL-PR2-CD-UC	1450.59		CK-M-SHB-CL-MC	1489.13		HW-L-SSGW-CC-UC	1640.78		HW-VL-LTR-W-C-SC	1637.93
CK-L-SHB-CW-C	1495.96		HW-H-PR1-CL-MC	1492.71		CK-VL-SHB-CC-UC	1526.51		CK-L-SHB-C-C	1448.95		CK-VL-SM2-CC-UC	1488.9		SR-L-PR2-CC-UC	1638.42		CK-L-PR2-C-UC-SB	1630.54
CK-VL-PR2-CD-C	1466.29		CK-L-SHB-CW-C	1486.29		HW-L-UI-W-UC	1523.56		CK-M-SHB-C-C	1447.79		CK-VL-PR2-CD-C	1467.86		SR-VL-SHBF-W-C	1617.89		SR-VL-LTR-W-C-SG	1624.27
CK-VL-PR1-CL-C	1449.93		SR-VL-SHB-CL-UC	1473.61		CK-M-SHB-CC-C	1504.65		CK-M-UI-CC-UC	1446.61		CK-VL-PR1-CL-C	1453.45		HW-H-PR2-C-UC	1615.34		HW-H-PR2-C-C-LBB	1618.59
SR-VL-SHB-CL-UC	1439.23		CK-VL-PR2-CD-C	1468.8		CK-L-SHB-CW-C	1499.32		LR-VL-SHB-W-UC	1443.69		SR-VL-SHB-CL-UC	1450.72		CK-MH-PR2-CD-NA	1614.32		HW-VL-PR1-W-UC-CG	1611.75
CK-L-LTR-CW-UC	1434.48		HW-VL-SHB-CC-C	1458.43		SR-L-PR1-W-UC	1477.43		HW-VL-SHB-W-UC	1439.45		SR-VL-PR1-CC-UC	1441.2		HW-L-SM2-CD-UC	1605.06		HW-L-SHB-W-UC-SG	1589.02
SR-VL-PR1-CC-UC	1433.81		CK-VL-PR1-CL-C	1454.8		CK-M-PR1-CL-MC	1473.47		MR-VL-PR1-CC-UC	1426.59		CK-L-LTR-CW-UC	1435.26		SR-VL-SHBF-C-UC	1601.42		HW-M-PR2-CD-UC-LB	1583.5
CK-L-SM2-CC-C	1428.12		HW-VL-SSGW-CC-UC	1438.25		CK-L-PR1-CL-MC	1470.96		CK-M-SHB-CC-C	1418.27		HW-H-PR1-CL-MC	1429.58		CK-VL-LTR-W-MC	1598.9		HW-M-SSGW-CD-UC-LC	1557.03
HW-VL-SHB-CC-C	1427.34		CK-L-LTR-CW-UC	1433.52		CK-M-UI-CL-C	1448.65		GR-VL-SHB-W-C	1414.29		SR-L-SSGW-CC-UC	1425.8		HW-M-SSGW-C-UC	1598.53		HW-M-SHB-CC-MC-LB	1556.14
HW-H-PR1-CL-MC	1423.03		SR-L-SSGW-CC-UC	1433.24		SR-VL-SHB-CL-UC	1444.81		CK-L-PR1-CC-C	1405.75		HW-VL-SHB-CC-C	1425.65		HW-L-PF-W-UC	1598.01		HW-M-PR1-W-UC-CG	1554.78
HW-VH-PR1-CC-C	1420.95		CK-VL-SHB-CL-UC	1429.25		HW-L-SHB-CW-C	1423.95		HW-H-PR2-C-C	1390.15		MS-VL-PR1-CW-UC	1423.1		HW-M-SM2-CD-UC	1593.7		HW-L-UI-W-UC-LC	1552.46
SR-L-SSGW-CC-UC	1409.1		HW-H-UI-CC-C	1411.54		MR-VL-SHB-CL-UC	1422.41		HW-L-SM2-CC-UC	1376.04		HW-VH-PR1-CC-C	1422.72		HW-L-LTR-W-MC	1587.9		CK-VL-PR1-W-UC-SC	1545.58
CK-VL-SHB-CL-UC	1385.53		SR-VL-PR1-CC-UC	1409.25		CK-M-PR1-CC-MC	1414.23		CK-L-SHB-C-MC	1374.81		CK-L-SM2-CC-C	1404.55		CK-M-PR1-C-NA	1585.8		HW-S-SHB-C-C-LBB	1544.48
MR-VL-PR1-CW-C	1379.03		CK-L-SM2-CC-C	1397.85		HW-VL-PR2-CC-UC	1412.26		CK-VL-LTR-W-MC	1360.07		MR-VL-PR1-CW-C	1381.22		HW-MH-PF-CC-C	1563.57		HW-M-PR1-CC-MC-LB	1543.37
HW-H-PR2-CC-MC	1375.44		CK-M-SHB-CL-MC	1396.46		CK-VL-PR2-CD-C	1406.21		HW-L-PR2-CD-C	1359.86		HW-H-PR2-CC-MC	1379.62		HW-VL-LTR-W-MC	1561.02		CK-L-PR2-CD-UC-LBB	1543.07
HW-VL-SSGW-CC-UC	1357.07		MS-VL-PR1-CW-UC	1396.45		HW-VL-LTR-CW-UC	1402.51		SR-VL-PR2-CC-C	1348.14		CK-VL-SHB-CL-UC	1377.7		HW-MH-SHBF-C-MC	1556.32		HW-L-SHB-C-UC-SG	1541.18
SR-VL-SSGW-CC-UC	1350.51		CK-VL-LTR-W-MC	1375.06		SR-VL-SM2-CC-UC	1393.29		HW-H-SHB-CC-MC	1332.94		HW-VL-SSGW-CC-UC	1351.86		CK-VL-SHBF-C-C	1553.95		HW-M-PR1-CD-UC-LB	1531.52
MS-VL-PR1-CW-UC	1347.04		MR-VL-PR1-CW-C	1366.35		HW-MH-PR1-CC-UC	1388.88		HW-VL-PR2-CC-UC	1332.86		SR-VL-SSGW-CC-UC	1344.94		CK-L-PR2-CD-NA	1553.94		CK-L-PR2-CC-UC-LBB	1522.08
CK-L-PR1-CW-MC	1334.21		HW-H-PR2-CC-MC	1362.12		CK-VL-SHB-CL-UC	1370.53		HW-VL-PR2-CD-UC	1319.25		CK-L-PR1-CW-MC	1341.16		HW-M-SHBF-CD-C	1519.64		HW-M-SHB-C-C-SC	1511.95
CK-VL-LTR-W-MC	1332.14		MR-VL-PR2-CC-C	1343.26		MR-VL-PR2-CC-C	1369.89		SR-VL-UI-W-UC	1316.42		CK-VL-LTR-W-MC	1338.27		CK-L-PR1-W-MC	1514.56		HW-S-PR2-CC-C-LBB	1506.38
MR-VL-PR2-CC-C	1322.23		GR-VL-SHB-W-C	1332.03		MS-VL-PR1-CW-UC	1368.99		MR-VL-SHB-C-UC	1293.32		GR-VL-SHB-W-C	1329.88		HW-M-PF-CD-UC	1499.63		CK-H-PR2-CD-C-LB	1495.82
CK-L-LTR-W-C	1319.71		CK-L-PR1-CW-MC	1317.11		MR-VL-PR1-CW-C	1367.02		MR-L-PR1-C-UC	1271.08		MR-VL-PR2-CC-C	1322.68		SR-L-PR2-C-UC	1496.71		HW-M-PR1-W-UC-SC	1489.45
LR-VL-SHB-W-UC	1302.74		SR-VL-SSGW-CC-UC	1307.68		CK-VL-SSGW-CC-C	1362.16		HW-L-PR1-C-C	1222.25		CK-L-LTR-W-C	1311.31		HW-H-PR2-CC-NA	1490.24		HW-M-UI-C-C-LB	1475.21
GR-VL-SHB-W-C	1291.94		MR-L-PR2-CC-UC	1298.17		SR-L-SSGW-CC-UC	1336.96		LR-VL-SHB-W-C	1222.11		HW-L-LTR-W-C	1278.26		HW-L-PR2-CD-NA	1488.03		HW-MH-SHB-C-UC-LC	1457.52
MR-VL-SHB-CL-UC	1281.61		CK-L-PR2-CC-MC	1296.55		CK-L-SM2-CC-C	1328.77		CK-M-SSGW-CD-UC	1220.54		MR-VL-SHB-CL-UC	1269.75		CK-VL-PR2-CC-NA	1487.16		HW-L-SHB-CC-UC-LC	1445.57
HW-L-LTR-W-C	1278		MR-VL-SHB-CL-UC	1289.13		SR-VL-SSGW-CC-UC	1324.43		HW-VH-PR1-C-C	1217.04		LR-VL-SHB-W-UC	1252.21		MS-VL-SHBF-W-UC	1483.12		HW-H-SHB-CC-C-LB	1441.94
MR-VL-PR2-CL-UC	1243.61		CK-L-LTR-W-C	1269.04		HW-VL-SHB-CL-UC	1318.32		HW-L-PR2-CC-C	1212.39		MR-L-PR2-CC-UC	1251.72		HW-M-PR1-CD-C	1477.43		HW-VL-UI-C-UC-LC	1439.39
MR-L-PR2-CC-UC	1243.5		HW-L-LTR-W-C	1255.96		HW-VL-PR1-CL-UC	1313.95		MS-VL-PR2-CC-UC	1200.86		SR-L-PR2-CL-UC	1246.68		HW-M-SSGW-CC-UC	1477.03		CK-VL-PR2-CC-C-SB	1439.26
SR-L-PR2-CL-UC	1233.43		LR-VL-SHB-W-UC	1247.02		HW-L-PR1-CW-C	1311.58		HW-L-SHB-CD-UC	1191.56		MR-VL-PR2-CL-UC	1228.38		MR-VL-PR1-C-NA	1474.05		CK-M-PR1-C-C-SB	1428.12
HW-VL-SM2-CC-C	1218.91		HW-VL-SM2-CC-C	1232.69		HW-H-PR2-CC-MC	1311.53		HW-VL-LTR-W-MC	1184.77		HW-VL-SM2-CC-C	1216.8		HW-MH-PR1-CD-UC	1445.08		HW-M-LTR-W-UC-CG	1420.69
CK-L-PR2-CC-MC	1218.48		MR-VL-PR2-CL-UC	1218.37		SR-L-PR2-CL-UC	1302.26		CK-L-PR2-CD-C	1163.8		CK-L-PR2-CC-MC	1208.01		HW-L-SHBF-CC-C	1445.05		HW-L-SHB-CD-UC-LC	1412.44
HW-L-SHB-CW-C	1216.68		CK-M-UI-CC-UC	1215.69		CK-M-SHB-CL-C	1280.64		HW-H-PR1-C-MC	1161.46		HW-L-SHB-CW-C	1206.31		HW-L-PR1-W-MC	1443.12		HW-MH-PR2-C-C-SB	1402.19
LR-VL-SHB-W-C	1197.48		MS-VL-PR2-CC-UC	1211.54		CK-VL-LTR-W-MC	1273.88		GR-VL-PR1-C-UC	1159.26		MS-VL-PR2-CC-UC	1187.59		HW-L-SHBF-W-NA	1442.74		HW-VL-LTR-W-UC-SG	1381.18
CK-M-UI-CC-UC	1191.15		SR-L-PR2-CL-UC	1208.31		CK-L-LTR-W-C	1272.73		MS-VL-PR1-W-C	1157.52		CK-M-UI-CC-UC	1186.3		MR-VL-SHBF-W-C	1433.27		CK-M-PR1-CC-UC-SB	1368.04
SR-VL-PR1-CW-MC	1185.11		SR-VL-SM2-CC-UC	1199.83		MR-L-PR2-CC-UC	1260.8		CK-M-PR2-C-UC	1151.27		CK-L-SHB-W-UC	1185.86		CK-L-PR2-C-UC	1427.47		HW-MH-PR2-CC-C-LBB	1367
MS-VL-PR2-CC-UC	1183.44		HW-L-SHB-CW-C	1179.08		GR-VL-SHB-W-C	1253.05		CK-L-PR1-CC-MC	1138.82		SR-VL-PR1-CW-MC	1180.25		SR-L-PR1-W-C	1426.62		HW-H-PR1-CC-C-LBB	1362.27
CK-L-SHB-W-UC	1170.59		SR-VL-PR1-CW-MC	1175.37		MR-VL-SM2-CC-UC	1231.54		MS-VL-LTR-W-C	1132.99		SR-VL-SM2-CC-UC	1180.1		CK-VL-PR1-W-NA	1390.18		HW-S-PR2-C-C-LBB	1361.14
HW-VL-LTR-W-MC	1145.41		CK-VL-SHB-CC-UC	1172.34		HW-MH-UI-CL-MC	1217.16		MR-VL-PR2-CC-C	1119.17		LR-VL-SHB-W-C	1175.78		HW-MH-PR1-C-MC	1389.6		HW-M-UI-CD-UC-LC	1356.85
HW-VL-PR1-CL-C	1145.38		LR-VL-SHB-W-C	1161.91		CK-VL-PR1-CL-C	1214.83		HW-H-SHB-C-MC	1105.21		HW-VL-LTR-W-MC	1155.42		CK-M-SM2-CD-NA	1387.81		SR-L-PR1-C-UC-SB	1355.17
SR-VL-SM2-CC-UC	1144.71		SR-VL-PR2-CL-UC	1157.25		LR-VL-SHB-W-UC	1212.87		CK-VL-SM2-CC-C	1099.81		CK-VL-SHB-CC-UC	1147.26		SR-VL-PR2-CC-UC	1386.81		HW-VL-PR2-CC-C-SB	1352.28
HW-MH-UI-CL-MC	1141.03		HW-VL-LTR-CW-UC	1153.95		HW-L-PR2-CC-C	1209.36		CK-VL-SM2-CD-C	1092.44		HW-MH-UI-CL-MC	1146.04		SR-L-SHBF-W-UC	1377.08		HW-MH-UI-C-MC-SB	1348.98
SR-VL-PR2-CL-UC	1134.08		HW-L-PR2-CD-C	1145.64		MS-VL-PR2-CC-UC	1199.34		SR-VL-PR1-C-MC	1090.11		CK-M-PR1-CC-MC	1139.84		HW-M-SSGW-CD-C	1364.9		CK-VL-PR2-CC-UC-SB	1344.43
MS-VL-PR1-CL-UC	1131.43		HW-M-SM2-CD-MC	1144.32		HW-M-SSGW-CC-UC	1196.39		CK-MH-PR2-CC-C	1089.55		HW-VL-PR1-CL-C	1137.58		HW-M-SSGW-C-C	1363.26		SR-VL-PR1-W-UC-SC	1335.79
CK-VL-SHB-CC-UC	1126.77		HW-VL-PR1-CL-C	1142.37		HW-VL-SM2-CC-UC	1195.46		CK-L-SHB-W-C	1069.95		SR-VL-PR2-CL-UC	1126.93		HW-L-SM2-CC-UC	1346.52		HW-MH-PR2-CC-UC-LBB	1324.57
MS-VL-LTR-W-C	1120.06		HW-VL-LTR-W-MC	1135.79		MR-VL-PR2-CL-UC	1194.94		SR-L-UI-C-UC	1059.51		SR-VL-SM2-CC-C	1126.35		MR-VL-PR2-CC-UC	1343.04		HW-M-SHB-C-MC-CG	1323.56
CK-M-PR1-CC-MC	1118.11		CK-M-PR1-CC-MC	1131.86		CK-L-PR1-CW-MC	1193.32		SR-L-PR2-CD-UC	1059.26		HW-L-PR2-CD-C	1124.08		HW-VL-PR2-CD-UC	1342.27		CK-VL-LTR-W-C-SC	1320.94
CK-M-SHB-CL-C	1116.34		HW-MH-UI-CL-MC	1125.15		MS-VL-LTR-W-C	1176.68		CK-VL-SHB-CC-UC	1056.35		MS-VL-LTR-W-C	1123.69		HW-VL-SHBF-W-C	1337.48		CK-L-SHB-CC-UC-LC	1291.87
SR-VL-SM2-CC-C	1114.85		CK-M-UI-CL-C	1123.96		HW-H-PR1-CD-C	1172.2		HW-MH-PR1-CD-C	1043.43		CK-L-SM2-CC-MC	1102.66		HW-MH-PF-CC-NA	1332.52		HW-L-PR1-CC-UC-LB	1291.75
HW-L-PR2-CD-C	1114.72		CK-L-SHB-W-UC	1123.89		HW-VH-PR1-CC-C	1167.83		SR-L-PR1-C-C	1028.43		CK-M-SHB-CL-C	1097.9		CK-M-PF-CC-NA	1319.99		HW-S-SHB-CC-C-LBB	1290.17
CK-L-SM2-CC-MC	1108.66		SR-VL-SM2-CC-C	1122.79		CK-M-UI-CL-MC	1155.49		MR-VL-PR1-C-C	1024		HW-H-UI-CC-C	1095.06		MS-VL-PR1-W-C	1319.89		CK-L-PR1-CC-UC-LB	1287.76
HW-H-UI-CC-C	1095.02		MS-VL-LTR-W-C	1121.8		CK-VL-PR1-CC-C	1138.46		SR-L-SHB-CC-UC	1021.05		HW-M-SM2-CD-MC	1085.19		HW-L-SHBF-C-MC	1302.42		SR-VL-PR1-C-UC-LB	1287.17
HW-VL-LTR-CW-UC	1088.04		MS-VL-PR1-CL-UC	1111.31		SR-VL-PR1-CW-MC	1138.3		HW-H-PR2-CC-UC	1016.03		HW-VL-LTR-CW-UC	1082.18		HW-L-SHBF-CD-UC	1302.06		HW-MH-SHB-CC-UC-SB	1286.46
CK-M-UI-CL-C	1085.41		HW-MH-PR1-CC-UC	1106.55		HW-L-LTR-W-C	1117.76		CK-VL-SSGW-CD-UC	1014.81		HW-M-SHB-CD-UC	1078.01		CK-VL-SSGW-CC-UC	1298.69		CK-L-PR1-C-UC-CG	1280.35
HW-M-SM2-CD-MC	1084.28		SR-L-PR1-CC-UC	1091.37		CK-L-SM2-CC-MC	1115.56		CK-VL-SSGW-CC-UC	1008.65		MS-VL-PR1-CL-UC	1075.53		HW-H-PR1-CC-C	1294.9		CK-L-SHB-CC-UC-SB	1279.91
HW-M-SHB-CD-UC	1081.6		CK-VL-SHB-W-UC	1081.32		LR-VL-SHB-W-C	1110.4		HW-MH-UI-CC-MC	997.736		CK-M-UI-CL-C	1069.01		CK-M-PR1-CC-NA	1287.73		CK-L-PR1-W-UC-SB	1271
SR-L-PR1-CC-UC	1063.68		CK-L-SM2-CC-MC	1075.13		CK-VL-SHB-CL-C	1105.55		SR-M-PR2-CD-UC	996.321		SR-L-PR1-CC-UC	1053.21		LR-VL-SHBF-W-UC	1286.52		HW-M-PR1-CC-C-LB	1265.72
CK-MH-SHB-CC-C	1057.4		CK-M-SHB-CL-C	1058.63		CK-L-UI-W-UC	1103.78		GR-VL-PR1-W-UC	996.133		CK-VL-SSGW-CC-C	1049.43		HW-MH-PR2-C-UC	1283.66		HW-VL-PR1-W-UC-SC	1263.04
LR-VL-PR1-W-UC	1052.33		CK-VL-SHB-CL-C	1056.53		LR-VL-PR1-W-UC	1076.45		CK-L-PR2-CC-C	991.641		CK-VL-SHB-CL-C	1049.43		CK-M-PF-CC-UC	1281.7		CK-M-SHB-CC-UC-SB	1252.65
CK-VL-SHB-CL-C	1042.17		CK-VL-SSGW-CC-C	1054.51		HW-H-UI-CL-C	1072.51		SR-M-PR2-CC-UC	982.594		CK-MH-SHB-CC-C	1046.24		HW-H-PR1-C-C	1275.79		SR-VL-LTR-W-C-CG	1249.22
CK-VL-SSGW-CC-C	1040.3		LR-VL-PR1-W-UC	1054.33		HW-L-IF2-CL-UC	1072.27		HW-VH-PR1-CC-C	974.467		MR-VL-SSGW-CC-UC	1044.08		HW-L-PR1-CD-C	1256.45		CK-VL-PR1-C-UC-SB	1247.53
CK-H-PR2-CD-MC	1040.1		CK-H-PR2-CD-MC	1049.82		HW-VL-SM2-CC-C	1070.29		CK-H-PR2-CD-MC	972.258		LR-VL-PR2-CL-UC	1040.71		HW-S-PR2-CD-C	1247.75		SR-L-PR1-C-UC-LB	1242.92
CK-VL-SHB-W-UC	1035.29		LR-VL-PR2-CL-UC	1042.33		GR-VL-PR1-CW-UC	1066.07		SR-L-SSGW-CD-UC	965.008		LR-VL-PR1-W-UC	1036.14		SR-VL-PR1-W-NA	1246.31		HW-H-UI-CC-C-SB	1241.13
MR-VL-SSGW-CC-UC	1026.71		HW-MH-PR1-CW-C	1040.25		SR-L-SHB-CC-UC	1046.95		HW-MH-PR1-CC-UC	961.318		CK-VL-SHB-W-UC	1034.83		HW-H-PR1-C-NA	1243.98		CK-VL-PR1-W-UC-SG	1228.11
MR-VL-SM2-CC-UC	1024.46		HW-M-SHB-CD-UC	1015.56		HW-M-IF2-CW-UC	1027.06		HW-VL-SSGW-CD-UC	942.214		HW-MH-PR1-CW-C	1019.26		CK-VL-SSGW-CD-UC	1237.73		HW-VL-LTR-W-UC-LC	1219.94
HW-MH-PR1-CW-C	1019.2		MR-VL-SSGW-CC-UC	1011.09		SR-VL-SM2-CC-C	1023.28		HW-H-PR1-CD-C	939.53		CK-M-UI-CL-MC	1018.5		HW-L-PF-CD-C	1237.1		SR-VL-UI-C-UC-LC	1217.46
CK-M-UI-CL-MC	1008.23		CK-VL-SHB-CC-C	1007.1		CK-L-UI-CL-MC	1021.32		CK-M-UI-CC-C	936.756		CK-H-PR2-CD-MC	1015.36		HW-VL-PF-C-UC	1236.02		HW-L-PR1-C-UC-SB	1210.91
LR-VL-PR1-CW-UC	997.669		HW-MH-PR1-CW-UC	999.721		HW-VL-SHB-W-UC	1019.22		CK-VL-PR1-CC-C	932.652		MS-VL-PR1-W-C	1000.1		HW-VL-SHBF-C-C	1234.53		HW-VL-UI-CC-UC-LC	1209.31
LR-VL-PR2-CL-UC	997.24		MS-VL-PR1-W-C	992.732		CK-L-SSGW-CW-UC	1016.63		CK-M-PR1-CC-MC	924.535		MR-VL-SM2-CC-UC	994.479		HW-S-SHBF-C-UC	1233.43		HW-MH-PR1-C-UC-LB	1204.37
MS-VL-PR1-W-C	993.827		HW-M-SSGW-CC-UC	991.599		CK-L-PR2-CC-MC	1014.03		CK-L-SM2-CD-C	922.461		CK-VL-SHB-CC-C	983.353		HW-S-SHBF-C-C	1225.98		HW-M-UI-CC-C-LB	1204.27
CK-VL-SHB-CC-C	982.32		MR-VL-SM2-CC-UC	988.47		HW-VL-SSGW-CC-UC	1012.84		LR-VL-PR2-CC-UC	919.81		MR-L-PR1-CL-UC	977.688		SR-VL-PR2-C-UC	1216.44		HW-MH-PR1-C-C-LB	1196.19
CK-VL-PR1-CC-C	982.196		CK-MH-SHB-CC-C	983.584		HW-H-SHB-CL-MC	1012.43		CK-VL-SHB-CC-C	917.828		CK-VL-PR1-CC-C	969.84		CK-MH-PR2-CC-UC	1214		MR-VL-PR1-C-UC-SB	1195.81
MR-L-PR1-CL-UC	980.759		CK-VL-PR1-CC-C	981.163		HW-VL-SHB-CL-C	1012.4		HW-H-UI-CC-C	915.145		LR-VL-PR1-CW-UC	967.28		HW-M-PR2-CC-MC	1208.75		HW-M-SHB-CC-C-LB	1191.86
GR-VL-PR1-CW-UC	962.881		MR-L-PR1-CW-UC	980.828		HW-L-PR2-CD-C	1011.51		HW-L-UI-CD-UC	915.016		HW-M-SSGW-CC-UC	960.965		HW-S-PR2-CC-UC	1207.85		CK-M-SHB-C-UC-LB	1184.47
HW-VH-SHB-CL-C	949.781		HW-M-PR1-W-UC	969.907		HW-VL-SHB-CC-C	993.088		SR-VL-PR2-C-C	877.916		HW-L-SHB-CC-C	950.213		MR-VL-PR1-C-C	1207.08		HW-M-SM2-CD-UC-SB	1183.6
HW-M-SSGW-CC-UC	949.352		GR-VL-PR1-CW-UC	968.872		SR-VL-PR2-CL-UC	979.69		MR-VL-PR1-W-MC	875.459		HW-VH-SHB-CL-C	949.781		HW-M-PF-W-UC	1202.96		CK-VL-PR1-W-C-LC	1183.18
HW-L-SHB-CC-C	944.604		CK-M-UI-CL-MC	953.142		CK-H-PR2-CD-MC	975.078		CK-M-SHB-CD-UC	872.026		GR-VL-PR1-CW-UC	940.463		CK-L-PF-C-MC	1196.28		CK-M-UI-C-UC-SB	1165.93
SR-L-SHB-CC-UC	927.302		CK-L-UI-CL-MC	950.227		HW-VL-SHB-CC-UC	974.242		CK-MH-PR2-CC-MC	871.657		MR-L-PR1-CW-UC	940.235		CK-M-SHBF-C-NA	1193.27		CK-M-PR1-CC-C-SB	1162.28
HW-MH-PR1-CC-UC	915.642		HW-S-PR1-CL-C	939.109		HW-VL-LTR-W-MC	966.979		SR-L-PR1-C-MC	870.387		SR-L-SHB-CC-UC	936.108		CK-VL-PR2-C-NA	1191.57		HW-M-SHB-CC-MC-LC	1151.24
CK-L-SHB-CC-C	912.678		LR-VL-PR1-CW-UC	938.718		MS-VL-PR1-CL-UC	965.87		HW-VL-PR1-CD-UC	868.265		HW-MH-PR1-CC-UC	914.985		CK-VL-LTR-W-NA	1188.49		HW-L-LTR-W-UC-LC	1151.15
MR-L-PR1-CW-UC	908.745		HW-M-SM2-CD-C	932.354		CK-L-SHB-CW-MC	963.894		CK-M-SSGW-CC-UC	865.35		CK-L-SHB-CW-MC	909.789		HW-L-LTR-W-NA	1187.94		CK-L-SHB-W-UC-LC	1146.27
CK-L-SHB-CW-MC	907.805		HW-L-SHB-CC-C	926.728		CK-L-UI-CL-C	963.4		MR-L-PR2-C-UC	865.323		CK-L-SHB-CC-C	906.719		HW-M-PR2-C-UC	1185.35		HW-L-SHB-W-UC-LC	1144.93
SR-VL-SHB-W-C	903.579		HW-VL-SHB-CL-UC	911.199		HW-VL-SSGW-CC-C	954.431		MR-VL-UI-W-UC	857.5		MS-VL-PR2-CL-UC	901.817		HW-M-SM2-CC-UC	1182.96		HW-VL-LTR-W-C-SG	1137.12
CK-L-UI-CL-C	893.361		CK-L-SHB-CW-MC	908.331		HW-H-PR1-CL-MC	950.474		MS-VL-LTR-W-UC	853.635		CK-L-UI-CL-C	899.916		CK-M-PR1-CC-C	1178.14		HW-H-UI-C-C-SB	1136.3
CK-L-UI-CL-MC	887.774		MR-L-PR1-CL-UC	905.853		MS-VL-PR1-W-C	946.571		SR-L-SM2-CC-UC	852.027		SR-VL-SHB-W-C	896.947		HW-L-PF-C-NA	1175.01		CK-L-LTR-W-UC-SC	1130.52
SR-L-PR1-CW-C	881.367		CK-L-SHB-CC-C	905.339		SR-VL-UI-CL-UC	945.446		MS-VL-SHB-W-C	847.262		SR-L-PR1-CW-C	884.085		CK-H-PR2-CD-UC	1174.82		CK-L-SHB-C-UC-SG	1125.09
HW-M-SM2-CD-C	876.288		MS-VL-PR2-CL-UC	898.046		LR-VL-PR1-CW-UC	938.628		HW-H-PR1-CC-MC	844.212		CK-L-UI-CL-MC	882.314		HW-M-LTR-W-C	1174.41		CK-L-UI-CC-UC-LB	1118.32
HW-VL-SHB-CL-UC	872.091		SR-VL-SHB-W-C	893.955		CK-MH-SHB-CC-C	935.107		HW-MH-SHB-CD-C	835.892		HW-VL-PR1-CC-C	875.333		HW-VL-LTR-W-NA	1169.49		HW-M-UI-CC-MC-LB	1116
HW-VH-PR1-CL-C	871.81		HW-S-SHB-CL-C	889.182		MR-L-PR1-CW-UC	929.954		HW-VL-SHB-CC-C	828.408		HW-M-SM2-CD-C	874.131		CK-VL-PR2-CC-C	1169.12		HW-L-SSGW-CD-UC-LC	1111.43
MS-VL-PR2-CL-UC	870.56		CK-VL-UI-W-UC	874.638		HW-H-PR2-CL-C	927.622		CK-L-UI-C-C	825.472		HW-VH-PR1-CL-C	871.765		HW-L-PR2-CC-NA	1161.35		HW-M-PR2-CD-MC-LBB	1107.73
HW-VL-PR1-CC-C	868.439		SR-L-SHB-CC-UC	874.54		HW-VH-SHB-CL-C	924.352		SR-L-SSGW-CC-UC	821.03		HW-VL-SHB-CL-UC	869.768		HW-M-PF-CC-MC	1161.23		CK-VL-PR2-C-C-SB	1106.42
SR-VL-UI-CL-UC	862.467		HW-VL-PR1-CC-C	871.929		MS-VL-PR2-CL-UC	920.897		CK-L-SM2-CC-C	820.437		SR-VL-UI-CL-UC	852.909		CK-L-SHBF-W-MC	1160.34		HW-H-PR1-CD-C-LBB	1104.71
MR-VL-UI-CW-UC	852.035		CK-L-SHB-CL-MC	871.764		CK-L-SHB-CL-MC	919.411		SR-L-PR1-W-C	813.443		MR-VL-UI-CW-UC	851.58		HW-L-PR1-CC-NA	1156.97		HW-L-PR1-CC-UC-SB	1103.57
HW-VL-SHB-CC-UC	849.97		CK-L-SM2-CD-UC	860.144		LR-VL-PR2-CL-UC	918.023		LR-VL-PR1-C-UC	813.149		HW-VL-UI-CW-UC	843.907		HW-L-LTR-C-UC	1154.87		CK-L-SM2-CD-UC-LC	1101.15
GR-VL-PR2-CL-UC	847.448		SR-L-PR1-CW-C	852.887		SR-VL-PR1-CC-UC	916.715		MR-L-PR1-W-UC	809.521		HW-VL-SHB-CC-UC	839.433		HW-VL-PR2-CC-UC	1151.54		HW-H-PR2-C-C-SB	1099.99
CK-VL-UI-W-UC	830.062		HW-VL-UI-CL-UC	850.127		SR-VL-SHB-W-C	916.216		MR-L-PR2-CC-UC	802.066		CK-VL-UI-W-UC	837.207		HW-MH-SM2-CD-NA	1149.67		CK-M-PR2-CD-MC-LBB	1094.62
MS-VL-LTR-W-UC	824.478		MR-VL-UI-CW-UC	848.579		MR-L-PR1-CL-UC	912.432		HW-VL-PR1-CC-C	800.126		MS-VL-LTR-W-UC	829.402		SR-L-SHBF-C-C	1142		HW-L-IF2-C-UC-LC	1091.75
HW-VL-UI-CL-UC	823.172		SR-VL-UI-CL-UC	847.916		MR-VL-SHB-W-C	906.948		CK-VL-SSGW-CC-C	799.136		SR-L-UI-CW-UC	825.213		MS-VL-LTR-W-UC	1140.88		CK-L-PR1-C-C-SB	1090.94
SR-L-UI-CW-UC	822.081		HW-VL-SM2-CC-UC	842.579		CK-VL-SHB-W-C	901.807		CK-VL-SM2-CC-UC	793.115		HW-M-PR1-CD-UC	821.846		CK-M-PR2-C-UC	1107.89		HW-MH-PR1-CC-UC-SB	1089.49
HW-M-PR1-CD-UC	820.969		HW-VL-SHB-CC-UC	841.449		MS-VL-LTR-W-UC	882.145		MR-VL-SHB-W-C	783.355		CK-MH-PR2-CC-C	819.782		MR-VL-SHBF-C-UC	1103.36		HW-L-SM2-CD-UC-LC	1082.9
CK-MH-PR2-CC-C	820.022		CK-L-PR2-CD-C	839.272		HW-MH-SSGW-CD-UC	880.807		SR-VL-SHB-CC-UC	780.28		CK-L-SHB-CL-MC	819.062		CK-VL-PR1-W-MC	1102.65		HW-MH-SHB-C-UC-LB	1077.69
CK-L-SHB-CL-MC	818.499		HW-VL-UI-CW-UC	832.299		CK-VL-SHB-CC-C	873.526		MS-VL-PR2-C-UC	775.764		HW-VL-PR2-CD-UC	811.298		SR-L-PR1-C-NA	1101.47		SR-VL-LTR-W-UC-CG	1077.38
HW-VL-UI-CW-UC	818.005		MS-VL-LTR-W-UC	826.621		HW-VL-SHB-W-C	869.517		HW-M-LTR-C-UC	771.644		HW-VL-SM2-CC-UC	809.685		SR-VL-PR2-CC-NA	1099.6		HW-M-PR2-C-C-SB	1068.44
HW-VL-PR2-CD-UC	814.33		CK-L-PR1-CC-C	826.248		SR-L-PR1-CW-C	868.012		CK-MH-PR2-CC-UC	769.455		GR-VL-PR2-CL-UC	808.081		HW-VL-PR1-W-NA	1089.66		CK-M-PR1-C-MC-SB	1063.65
CK-L-PR2-CD-C	812.931		CK-L-UI-CL-C	816.253		SR-VL-SHB-CW-C	849.689		HW-H-UI-C-C	761.243		HW-MH-PR1-CW-UC	807.339		HW-L-PR2-CD-C	1086.54		CK-M-UI-CC-C-SB	1062.94
HW-VL-SM2-CC-UC	810.715		HW-VL-PR2-CD-UC	812.011		CK-MH-PR2-CC-C	830.68		SR-VL-SHB-C-C	756.622		CK-L-PR2-CD-C	802.426		CK-VL-SHBF-W-NA	1085.07		CK-L-SSGW-CD-UC-LC	1055.73
HW-MH-PR1-CW-UC	801.306		CK-MH-PR2-CC-C	804.564		GR-VL-PR2-CL-UC	812.522		CK-VL-SSGW-CD-C	755.166		HW-VL-UI-CL-UC	799.721		CK-L-SSGW-CD-C	1083.93		HW-L-PR1-W-UC-SB	1053.37
SR-L-PR1-CW-MC	787.163		SR-VL-SHB-CL-C	804.323		HW-VL-UI-CW-UC	809.853		CK-L-PR1-W-MC	754.324		CK-L-SM2-CD-UC	790.96		HW-H-PR1-CD-UC	1081.88		HW-MH-SHB-C-C-LB	1051.93
CK-L-SM2-CD-UC	784.541		GR-VL-PR2-CL-UC	804.107		HW-L-PR1-CC-C	808.734		HW-VL-SSGW-CC-UC	750.184		CK-VL-PR2-CD-UC	784.264		CK-M-PR1-C-MC	1078.7		CK-M-SM2-CD-UC-LB	1039.58
SR-L-SSGW-CD-UC	784.207		HW-S-PR2-CD-MC	792.13		MR-VL-SSGW-CC-UC	808.61		SR-L-SHB-C-C	749.18		CK-L-PR1-CC-C	784.193		HW-L-PF-C-MC	1069.25		MS-VL-PR1-W-UC-LC	1039.03
HW-VL-SSGW-CC-C	783.184		CK-VL-PR2-CD-UC	791.736		SR-L-PR1-CW-MC	807.793		GR-VL-PR2-CC-UC	734.004		HW-MH-SM2-CD-C	776.63		HW-MH-SHBF-CC-MC	1067.92		CK-VL-SHB-W-UC-SG	1038.3
HW-MH-SM2-CD-C	779.77		HW-VL-SSGW-CC-C	783.122		SR-L-UI-CW-UC	807.213		CK-MH-SHB-CC-C	727.945		HW-VL-SSGW-CC-C	774.938		CK-L-PR2-C-NA	1053.48		HW-VL-SHB-W-UC-CG	1037.11
CK-VL-PR2-CD-UC	779.684		HW-L-PR1-CL-C	777.76		CK-L-SHB-CC-C	806.941		CK-L-UI-C-MC	725.749		SR-L-SSGW-CD-UC	773.775		SR-VL-PR1-W-MC	1050.3		SR-VL-PR2-C-UC-SB	1033.57
CK-L-PR1-CC-C	779.177		HW-M-PR1-CD-UC	776.058		SR-L-PR1-CC-UC	801.85		HW-VL-SM2-CD-C	724.355		HW-L-SM2-CC-C	771.128		HW-M-SM2-CC-NA	1044.19		HW-MH-UI-CC-MC-SB	1026.28
SR-VL-SHB-CL-C	771.818		SR-L-PR1-CW-MC	766.665		SR-L-PR2-CC-C	800.123		HW-L-LTR-W-MC	720.762		SR-VL-SHB-CL-C	770.495		CK-L-SSGW-CC-C	1035.84		MR-VL-PR1-W-UC-LB	1022.28
HW-L-SM2-CC-C	769.201		SR-L-UI-CW-UC	765.611		HW-MH-PR2-CL-C	799.113		HW-MH-UI-C-UC	718.489		SR-L-PR1-CW-MC	767.703		CK-M-PR2-CC-MC	1032.72		HW-L-PR1-C-UC-SG	1020.65
CK-H-SHB-CC-C	754.124		HW-H-PR1-CL-UC	764.485		HW-L-SHB-CC-C	792.858		CK-M-UI-C-MC	700.208		CK-H-SHB-CC-C	762.798		CK-L-SM2-CD-NA	1030.2		SR-L-PR1-W-UC-LC	1018.92
SR-M-PR2-CD-UC	751.529		HW-L-SM2-CC-C	749.358		HW-H-PR1-CC-MC	790.689		MR-VL-SHB-CC-UC	694.39		HW-H-PR1-CL-UC	741.3		CK-VL-PR1-CC-C	1028.33		HW-M-SSGW-C-UC-SC	1018.41
MR-VL-PR1-CW-MC	744.26		HW-H-SHB-CL-MC	746.686		SR-VL-PR1-CL-C	787.284		MR-VL-SM2-C-UC	692.505		MR-VL-PR1-CW-MC	733.999		MR-VL-LTR-W-C	1027.71		HW-VL-PR1-W-UC-LC	1017.73
HW-H-PR1-CL-UC	741.23		CK-H-SHB-CC-C	741.511		MR-VL-UI-CW-UC	772.713		SR-VL-SSGW-CD-UC	692.184		SR-L-PR2-CC-C	733.197		SR-VL-SHBF-C-C	1027.52		HW-M-SM2-CD-UC-LC	1016.24
SR-L-PR2-CC-MC	720.125		HW-MH-PR1-CW-MC	732.023		HW-M-UI-CW-MC	761.866		MS-VL-SHB-C-UC	690.609		SR-M-PR2-CD-UC	731.714		CK-L-SM2-CC-C	1013.8		HW-H-PR2-CC-MC-LBB	1014.73
HW-L-PR1-CL-C	719.735		SR-L-PR2-CC-C	727.293		SR-VL-SHB-CC-UC	761.319		HW-VH-PR2-C-C	685.458		HW-L-PR1-CL-C	730.969		SR-VL-PF-C-UC	1009.42		HW-MH-PR1-C-MC-LB	1004.9
SR-L-PR2-CC-C	717.117		HW-MH-SM2-CD-C	720.633		SR-L-SSGW-CD-UC	760.141		LR-VL-PR2-C-UC	684.775		SR-VL-SHB-CW-C	700.023		CK-VL-SM2-CC-UC	1007.73		HW-L-SHB-C-UC-SB	1001.11
SR-VL-SHB-CW-C	707.058		HW-L-PR1-CW-MC	719.049		MS-VL-SHB-CL-UC	758.663		SR-VL-PR1-W-MC	683.358		SR-L-PR2-CC-MC	693.739		CK-VL-SHBF-CC-UC	1006.65		HW-VL-PR1-W-C-SC	995.9
MS-VL-SHB-W-C	692.948		MR-VL-PR1-CW-MC	713.382		CK-L-PR2-CD-C	753.429		HW-M-SM2-CD-MC	683.316		MS-VL-SHB-W-C	693.499		HW-L-PF-CC-NA	1005.72		MR-VL-PR1-W-UC-SC	990.004
CK-VL-SHB-W-C	689.372		SR-M-PR2-CD-UC	712.442		MS-VL-SHB-W-C	751.239		HW-M-SM2-CC-MC	680.607		CK-VL-SHB-W-C	678.805		HW-S-PR2-C-UC	1001.85		HW-H-PR2-CD-UC-SB	984.991
CK-L-SHB-CL-C	685.218		SR-VL-SHB-CW-C	706.197		CK-VL-PR2-CD-UC	750.223		CK-M-UI-CC-MC	679.214		HW-MH-SM2-CD-MC	677.595		MS-VL-PR1-C-UC	1001.46		CK-M-PR2-CD-C-LBB	984.975
HW-MH-SM2-CD-MC	678.806		HW-H-PR2-CC-UC	698.884		HW-L-SM2-CD-UC	749.86		HW-VL-SM2-CC-C	676.784		HW-VL-SHB-CL-C	671.492		CK-VL-PR2-C-UC	999.689		CK-L-SSGW-CC-UC-LC	981.033
HW-VL-SHB-CL-C	669.26		MS-VL-SHB-W-C	695.741		MR-VL-PR1-CW-MC	748.986		CK-L-PR2-CC-MC	674.96		CK-L-SHB-CL-C	670.982		HW-M-PF-CD-C	997.473		HW-M-SHB-W-UC-LC	978.978
HW-MH-PR1-CW-MC	661.239		HW-MH-UI-CC-UC	695.377		HW-MH-PR1-CW-C	748.628		HW-H-PR1-C-UC	670.669		HW-MH-PR1-CW-MC	661.239		GR-VL-SHBF-W-UC	995.256		HW-L-PR1-CD-UC-LB	977.01
MR-L-SHB-CL-UC	659.253		SR-L-SSGW-CD-UC	693.617		CK-M-UI-CC-C	747.694		MR-L-SHB-W-UC	663.475		SR-VL-PR2-CL-C	657.347		CK-L-SM2-CD-C	994.076		CK-VL-LTR-W-UC-LC	975.553
SR-VL-PR2-CL-C	657.026		CK-VL-SHB-W-C	693.138		CK-L-SM2-CD-UC	734.071		SR-L-SHB-C-MC	660.686		HW-H-SHB-CL-MC	656.745		CK-VL-PR1-C-NA	992.418		MR-VL-PR1-W-UC-CG	968.317
HW-H-SHB-CL-MC	656.886		CK-L-SHB-CL-C	688.204		HW-M-LTR-CC-UC	726.575		SR-VL-SSGW-CC-UC	654.467		MR-L-SHB-CL-UC	653.95		CK-M-SHBF-C-MC	989.877		CK-VL-PR2-C-UC-SB	965.555
SR-VL-PR1-CL-C	654.631		HW-L-SM2-CD-UC	679.705		HW-L-SM2-CC-C	725.125		HW-M-PR2-C-UC	652.216		SR-M-PR2-CC-C	649.997		MR-VL-PR2-C-UC	983.187		SR-L-PR2-CC-UC-LB	956.642
SR-M-PR2-CC-C	654.393		HW-VL-SHB-CL-C	675.826		HW-VL-LTR-CW-C	724.291		GR-VL-SHB-W-UC	648.964		SR-VL-PR1-CL-C	646.79		HW-M-PR1-W-NA	980.931		HW-L-PR2-CD-C-SB	956.486
GR-VL-PR1-CL-UC	653.716		SR-L-PR2-CC-MC	670.177		HW-L-SHB-CL-C	722.911		HW-M-PR1-W-MC	646.717		MR-VL-PR1-CL-C	645.975		SR-L-PR2-C-C	980.383		SR-VL-LTR-W-C-SC	954.674
MS-VL-SHB-CW-UC	644.235		CK-MH-PR2-CC-UC	657.894		HW-VL-PR1-CL-C	718.997		HW-H-SHB-CD-C	643.575		GR-VL-PR1-CL-UC	645.924		HW-M-LTR-C-UC	976.282		CK-VL-PR2-CD-C-SB	953.603
HW-H-PR2-CC-UC	640.344		GR-VL-PR1-CL-UC	654.402		SR-M-PR2-CD-UC	717.806		SR-VL-SM2-CC-C	640.902		CK-M-SM2-CD-C	640.766		CK-VL-PR2-CD-C	974.119		CK-L-UI-W-UC-LC	951.517
CK-M-SM2-CD-C	638.815		SR-L-PR1-CL-C	653.682		CK-L-SHB-CL-C	708.181		HW-M-SHB-CD-MC	640.893		HW-H-PR2-CC-UC	640.268		CK-M-PF-C-C	968.91		HW-L-PR1-CD-UC-SB	946.882
MS-VL-SHB-CL-UC	636.722		SR-VL-PR2-CL-C	649.327		CK-H-SHB-CC-C	704.766		HW-M-SM2-CD-C	640.729		MS-VL-SHB-CW-UC	636.618		HW-L-SSGW-CD-C	967.474		HW-M-SM2-CC-UC-SB	946.297
MR-VL-PR1-CL-C	632.831		SR-M-PR2-CC-C	643.888		CK-M-SSGW-CC-UC	703.125		CK-L-SHB-CC-C	639.732		CK-MH-PR2-CC-MC	635.907		HW-L-PR2-CC-C	967.003		SR-L-PR2-C-UC-SB	943.788
CK-MH-PR2-CC-MC	628.78		MR-VL-PR1-CL-C	641.437		GR-VL-PR1-CL-UC	691.968		SR-L-SM2-C-UC	638.296		MS-VL-SHB-CL-UC	627.829		CK-H-PR2-CD-C	966.478		HW-VL-PR1-CC-UC-LC	942.884
SR-L-PR1-CL-C	620.958		MS-VL-SHB-CL-UC	638.942		HW-MH-PR1-CD-C	688.31		HW-VL-UI-CC-UC	636.881		SR-L-PR1-CL-C	623.818		HW-MH-SHBF-CD-UC	965.869		CK-L-SM2-CC-UC-LC	940.938
SR-L-SHB-W-UC	618.251		MR-L-SHB-CL-UC	634.552		HW-VH-PR2-CL-C	683.497		HW-M-PR2-C-C	633.691		SR-L-SHB-CL-C	623.817		CK-L-PF-W-UC	964.847		CK-L-PR1-CC-C-SB	937.203
HW-L-SM2-CD-UC	615.415		MS-VL-SHB-CW-UC	632.292		CK-L-PR1-CC-C	680.985		CK-L-SM2-CD-MC	626.661		HW-L-PR1-CW-MC	621.527		MR-VL-PR1-W-NA	963.607		SR-L-PR2-CC-UC-LBB	931.188
HW-L-PR1-CW-MC	612.392		SR-VL-PR1-CL-C	628.183		SR-L-SHB-W-UC	680.388		HW-L-SHB-C-MC	620.164		SR-L-SHB-W-UC	613.459		CK-M-PF-C-NA	958.674		HW-L-LTR-C-UC-CG	929.908
MR-VL-SM2-CC-C	607.159		HW-L-SHB-CL-C	625.131		HW-L-SHB-CD-UC	680.09		HW-L-SM2-CD-C	619.03		HW-L-SM2-CD-UC	607.709		SR-L-SHBF-CC-UC	949.266		HW-MH-PR1-C-UC-LC	925.627
SR-L-SHB-CL-C	599.985		HW-MH-SHB-CW-UC	624.552		HW-MH-PR1-CW-UC	679.293		HW-VL-SSGW-CC-C	611.109		GR-VL-SHB-W-UC	607.534		CK-MH-PR2-CD-MC	948.54		CK-VL-SHB-W-UC-SC	921.854
CK-L-SSGW-CW-UC	596.238		CK-L-SHB-CC-MC	624.045		HW-MH-UI-CC-UC	673.535		HW-MH-SM2-CD-C	608.49		MR-VL-SM2-CC-C	607.072		HW-MH-PR2-CC-MC	945.75		SR-VL-UI-W-UC-LC	915.602
HW-VH-PR2-CD-MC	594.67		HW-MH-SM2-CD-MC	623.18		CK-L-PR1-CC-MC	662.106		CK-M-UI-C-C	607.879		CK-L-SSGW-CW-UC	604.662		CK-L-LTR-W-MC	941.77		HW-M-PR2-CD-UC-LC	914.337
SR-VL-SHB-CC-UC	590.928		HW-H-UI-CL-C	614.022		SR-VL-SHB-CL-C	650.383		SR-VL-PR2-CD-C	604.675		SR-M-PR2-CD-C	595.139		SR-L-PR2-CC-C	938.632		CK-L-UI-CD-UC-LC	909.63
SR-M-PR2-CD-C	590.001		SR-M-PR2-CC-MC	612.724		MR-VL-SM2-CC-C	648.141		HW-L-SHB-CC-C	604.438		HW-VH-PR2-CD-MC	594.67		SR-VL-PR1-CC-UC	937.699		HW-M-PR2-CC-UC-LC	908.342
HW-L-SHB-CL-C	589.435		SR-VL-SHB-CC-UC	610.832		SR-L-SHB-CL-C	639.917		HW-VL-SHB-CC-UC	603.994		MR-VL-PR2-CL-C	591.445		CK-M-SM2-CD-UC	923.694		SR-VL-PR1-W-C-LC	906.098
GR-VL-SHB-W-UC	586.852		GR-VL-SHB-W-UC	610.336		MS-VL-SHB-CW-UC	638.47		HW-VL-UI-W-UC	602.641		HW-L-SHB-CL-C	590.24		HW-H-PF-CC-UC	921.773		HW-M-UI-C-MC-LC	905.632
CK-VL-SSGW-CD-C	584.475		MR-VL-SM2-CC-C	607.271		HW-VL-UI-CL-UC	635.196		CK-L-LTR-W-MC	600.758		HW-L-LTR-W-MC	585.266		SR-L-SHBF-W-C	921.56		SR-VL-PR1-W-C-CG	902.435
HW-L-LTR-W-MC	580.81		SR-L-SHB-W-UC	600.22		HW-VL-PR2-CD-UC	633.119		CK-M-SM2-CD-C	594.762		CK-VL-SSGW-CD-C	583.088		CK-L-PR1-CD-UC	921.375		SR-L-PR2-C-UC-LBB	901.002
MR-VL-PR2-CL-C	577.036		SR-L-PR2-CD-UC	593.652		HW-M-SSGW-CD-MC	628.293		MR-VL-SSGW-C-UC	594.384		SR-L-PR2-CD-UC	581.97		CK-M-PR1-CD-UC	921.13		HW-H-PR2-CD-UC-LB	899.696
SR-L-PR2-CD-UC	574.339		CK-MH-PR2-CC-MC	591.399		MR-VL-PR1-CL-C	624.132		HW-MH-SHB-CD-MC	592.332		SR-M-PR2-CC-MC	579.837		CK-M-SSGW-CD-UC	915.21		CK-H-PR2-CD-MC-LB	894.834
MR-VL-SHB-W-C	573.471		MR-VL-PR2-CL-C	588.198		SR-L-PR1-CL-C	623.607		MR-VL-SHB-C-C	592.223		MR-VL-SHB-W-C	578.743		CK-M-PF-CC-C	907.126		CK-VL-PR1-C-UC-LB	891.743
HW-H-PR1-CC-MC	571.595		CK-M-SM2-CD-C	580.91		MR-L-SHB-CL-UC	623.355		SR-VL-SM2-C-UC	591.625		GR-VL-PR1-W-UC	573.056		HW-VL-PR1-W-MC	902.386		HW-L-SM2-CC-UC-LC	875.334
HW-L-LTR-CW-C	568.096		HW-M-LTR-W-UC	579.977		SR-L-PR2-CC-MC	621.961		CK-L-SM2-CC-MC	590.364		HW-H-PR1-CC-MC	571.595		SR-M-PR2-CD-UC	900.032		CK-L-PR1-C-MC-SB	867.278
GR-VL-PR1-W-UC	565.894		HW-H-PR1-CC-MC	579.817		CK-VL-UI-W-UC	618.363		HW-VH-PR2-CD-MC	585.615		SR-VL-SHB-CC-UC	571.028		SR-L-PR1-CC-UC	899.515		HW-H-PR2-CC-MC-SB	866.213
HW-VL-SHB-W-C	564.959		CK-L-SSGW-CW-UC	577.437		MR-L-SM2-CC-UC	608.427		CK-H-SHB-CC-C	579.019		HW-VL-SHB-W-C	564.216		HW-MH-PR1-CC-MC	895.184		HW-S-PR2-CD-C-LB	862.397
SR-M-PR2-CC-MC	559.459		HW-L-PR2-CC-MC	577.217		SR-L-UI-CL-UC	607.857		HW-MH-SM2-CC-UC	578.901		LR-VL-PR2-CC-UC	563.497		HW-H-PR2-C-C	883.309		HW-H-PR1-C-MC-SB	861.238
MR-L-SM2-CC-UC	554.243		MR-L-SM2-CC-UC	573.934		SR-M-PR2-CC-C	607.45		HW-M-PR1-W-C	571.671		HW-L-LTR-CW-C	560.865		HW-VL-PF-CC-UC	866.596		HW-MH-PR2-CC-MC-LBB	859.991
LR-VL-PR2-CC-UC	553.24		MR-VL-SHB-W-C	573.318		HW-M-PR1-CD-MC	605.875		CK-L-SHB-CD-UC	569.73		SR-L-SHB-CL-MC	551.927		MS-VL-SHBF-W-C	859.181		HW-H-PR1-C-C-LBB	858.442
HW-MH-UI-CC-UC	550.893		CK-VL-SSGW-CD-C	567.564		CK-MH-PR2-CC-MC	600.158		SR-M-PR2-CD-C	568.332		HW-MH-UI-CC-UC	550.916		HW-M-SHBF-W-NA	857.47		HW-L-UI-CC-UC-LB	852.209
SR-L-SHB-CL-MC	549.612		CK-H-PR2-CD-UC	567.515		CK-VL-SSGW-CD-C	595.183		HW-L-SHB-W-C	561.553		HW-H-UI-CL-C	547.005		HW-VL-SHBF-CC-UC	856.874		SR-L-PR2-CC-UC-SB	851.499
HW-H-UI-CL-C	547.005		HW-L-LTR-W-MC	566.773		SR-VL-SSGW-CC-C	591.227		HW-M-SSGW-C-UC	557.084		MR-L-SM2-CC-UC	545.827		SR-M-PR2-CC-UC	855.496		CK-M-SHB-C-MC-SB	850.17
CK-VL-PR2-CC-MC	545.009		GR-VL-PR1-W-UC	565.894		GR-VL-SHB-W-UC	589.779		HW-L-LTR-C-UC	551.755		SR-VL-SSGW-CC-C	545.826		HW-M-PR1-CD-NA	847.913		CK-L-SM2-CD-UC-SB	846.305
MR-L-SHB-CW-UC	541.634		HW-VL-SHB-W-C	564.38		SR-M-PR2-CD-C	589.111		HW-VL-SSGW-CD-C	549.934		CK-MH-PR2-CC-UC	545.073		HW-H-SHBF-CC-MC	843.569		HW-L-UI-C-UC-SB	846.299
SR-VL-SSGW-CC-C	540.199		SR-L-SHB-CL-C	564.028		GR-VL-PR1-W-UC	586.451		SR-L-PR2-CC-C	545.063		CK-L-SHB-CC-MC	543.949		LR-VL-PR1-W-UC	842.465		HW-M-UI-W-UC-LC	844.133
SR-VL-UI-W-UC	539.706		CK-VL-SSGW-CD-UC	563.136		HW-M-SSGW-CW-UC	585.58		HW-VH-SHB-CD-C	541.453		SR-VL-UI-W-UC	542.917		HW-L-SM2-CD-C	839.588		HW-M-PR2-CC-UC-LB	842.318
HW-H-SM2-CD-UC	533.757		LR-VL-PR2-CC-UC	559.38		GR-VL-PR1-W-C	582.615		CK-L-SSGW-C-UC	539.833		MR-L-SHB-CW-UC	542.768		HW-MH-SHBF-CC-NA	836.56		SR-VL-PR2-CC-UC-SB	840.638
CK-L-LTR-W-MC	531.853		HW-MH-SSGW-CD-UC	558.66		CK-MH-PR2-CC-UC	565.631		SR-M-PR2-CC-C	536.43		CK-VL-PR2-CC-MC	537.794		CK-VL-PF-CC-C	836.41		HW-H-SHB-C-MC-SB	840.173
CK-L-SHB-CC-MC	530.708		HW-L-LTR-CW-C	557.463		HW-H-PR1-CL-UC	565.474		HW-M-SHB-CD-C	533.489		HW-H-SM2-CD-UC	533.755		HW-VL-SSGW-CD-UC	823.175		CK-L-PR2-CC-UC-LB	836.202
CK-MH-PR2-CC-UC	530.442		HW-H-SM2-CD-UC	553.982		SR-L-PR2-CD-UC	564.964		SR-M-PR2-C-UC	532.854		CK-VL-SSGW-CD-UC	532.257		HW-L-SHBF-W-MC	821.52		SR-M-PR2-CD-UC-LB	836.182
SR-VL-LTR-W-MC	528.864		SR-L-SHB-CL-MC	547.25		CK-L-SSGW-CC-C	562.636		HW-L-PR1-C-MC	526.026		HW-L-PR2-CC-MC	530.928		HW-VL-SHBF-W-NA	820.816		CK-M-SHB-C-UC-SC	828.988
CK-M-UI-CC-C	528.39		SR-M-PR2-CD-C	543.114		SR-M-PR2-CC-MC	560.984		CK-VL-PR1-C-MC	523.531		CK-L-LTR-W-MC	527.397		CK-L-PR1-CC-MC	813.664		HW-M-SM2-CD-UC-LB	826.519
HW-L-PR2-CC-MC	527.894		SR-VL-SSGW-CC-C	542.376		LR-VL-PR2-CC-UC	557.014		SR-L-SHB-W-C	519.253		HW-L-SM2-CC-MC	512.939		HW-S-PR2-CC-C	807.258		CK-L-SSGW-CD-UC-SC	820.522
CK-H-PR2-CD-UC	523.177		SR-VL-UI-W-UC	531.791		SR-L-SHB-CL-MC	555.257		CK-L-PR2-CD-MC	516.913		HW-MH-SSGW-CD-UC	510.428		HW-VL-PR2-CD-C	805.837		CK-VL-LTR-W-C-LC	819.883
CK-VL-SSGW-CD-UC	516.244		CK-VL-PR2-CC-MC	531.36		CK-MH-PR1-CC-C	554.844		SR-VL-SM2-CC-UC	516.714		SR-VL-LTR-W-MC	510.259		LR-VL-SHBF-W-C	805.726		SR-VL-SHB-W-UC-LC	816.484
CK-L-PR1-W-C	508.894		CK-L-PR1-W-C	523.168		HW-L-PR1-CD-UC	542.067		MS-VL-PR1-C-C	515.28		CK-H-PR2-CD-UC	509.5		LR-VL-PR1-W-C	797.955		CK-M-PR2-CD-MC-SB	815.097
HW-MH-SSGW-CD-UC	507.029		HW-MH-UI-CL-UC	522.425		HW-MH-SHB-CW-UC	540.253		CK-VL-PR1-CD-UC	514.69		CK-L-PR1-W-C	507.498		CK-M-SM2-CC-NA	793.969		CK-M-UI-CC-UC-SB	812.446
HW-L-SM2-CC-MC	506.935		SR-VL-PR2-CD-C	519.804		HW-L-LTR-W-MC	536.441		HW-L-PR1-CC-C	514.209		CK-M-UI-CC-C	505.823		MS-VL-LTR-W-C	791.868		HW-MH-SHB-CC-C-LB	810.916
GR-VL-PR1-W-C	505.78		CK-MH-SHB-CC-MC	515.725		HW-L-PR1-CL-C	536.132		SR-VL-PR2-CD-UC	513.163		MR-L-PR2-CL-UC	505.814		SR-L-PR2-CC-NA	789.706		CK-L-SSGW-CC-UC-SC	809.142
HW-M-SSGW-CL-UC	504.898		MR-L-SHB-CW-UC	513.857		MR-L-PR2-CC-C	534.367		MR-L-SHB-C-UC	511.764		HW-M-SSGW-CL-UC	501.99		CK-VL-PR1-CC-NA	787.595		SR-VL-SHB-W-UC-CG	805.619
SR-VL-PR2-CD-C	503.36		CK-M-SSGW-CC-UC	509.675		HW-L-PR1-CW-MC	532.957		CK-VL-SM2-CD-UC	511.505		MR-L-PR2-CC-C	501.167		MR-VL-PR2-CC-C	786.398		HW-M-PR1-C-C-SC	803.703
MR-L-PR2-CC-C	499.079		GR-VL-PR1-W-C	504.254		MR-L-SHB-CW-UC	532.04		SR-VL-LTR-W-MC	511.01		SR-VL-PR2-CD-C	500.704		MR-L-PR1-C-UC	782.107		HW-H-SHB-CC-MC-SB	802.4
HW-M-PR1-W-UC	495.096		SR-VL-LTR-W-MC	501.187		HW-VH-PR2-CD-MC	531.275		MR-VL-PR2-CD-C	510.497		GR-VL-PR1-W-C	500.681		MR-VL-SHBF-CC-UC	781.339		HW-M-LTR-W-UC-SC	801.482
MR-L-PR2-CL-UC	493.367		CK-L-PR1-CC-MC	497.182		CK-VL-SSGW-CD-UC	527.65		GR-VL-PR1-W-C	505.78		HW-M-PR1-W-UC	493.786		CK-L-SM2-CC-NA	778.656		MR-VL-PR2-CC-UC-SB	799.508
CK-M-SSGW-CC-UC	492.933		HW-L-SHB-CW-MC	495.487		HW-MH-PR1-CW-MC	527.034		LR-VL-PR1-W-C	502.657		CK-MH-PR1-CC-C	491.805		HW-VL-PR2-CD-NA	774.187		MR-VL-LTR-W-C-CG	794.419
CK-MH-PR1-CC-C	489.307		MR-VL-SHB-CL-C	494.036		HW-M-SM2-CD-MC	522.697		MR-VL-PR1-C-MC	497.77		SR-L-SHB-CW-C	488.451		HW-VL-PR2-CC-NA	774.121		HW-M-SSGW-C-UC-CG	793.666
MR-VL-SHB-CL-C	488.295		HW-M-SSGW-CL-UC	490.696		SR-VL-PR2-CL-C	521.971		CK-H-PR2-CD-UC	492.736		MR-VL-SHB-CL-C	486.712		SR-VL-PR2-C-C	772.114		HW-L-UI-C-UC-SC	788.808
SR-L-SHB-CW-C	482.666		CK-L-LTR-W-MC	488.116		CK-VL-LTR-CW-UC	520.321		HW-M-SM2-CC-C	488.937		CK-M-SSGW-CC-UC	480.504		HW-VL-SSGW-CC-UC	768.09		SR-VL-SHB-W-UC-SC	788.454
MR-VL-PR1-W-MC	472.297		CK-MH-PR1-CC-C	483.991		MR-VL-PR2-CL-C	520.13		HW-MH-SSGW-CD-UC	488.793		CK-MH-SHB-CC-MC	478.22		HW-L-PF-W-C	764.442		CK-VL-SHB-C-UC-LC	786.721
SR-L-UI-CL-UC	470.954		CK-L-SSGW-CD-C	480.225		SR-L-SHB-CW-C	517.674		CK-L-SHB-CC-MC	488.701		CK-L-PR1-CC-MC	472.232		CK-VL-PF-C-NA	758.78		CK-VL-PR2-CD-UC-SB	784.656
CK-L-SSGW-CD-C	470.649		HW-L-PR1-CC-C	478.213		MR-L-PR2-CL-UC	516.267		HW-VL-SM2-CC-UC	486.172		MR-VL-PR1-W-MC	468.228		HW-MH-SSGW-CD-UC	757.678		SR-L-PR1-W-UC-CG	783.351
CK-L-PR1-CC-MC	469.835		CK-M-PR1-CW-MC	473.936		HW-MH-SHB-CW-C	516.221		CK-VL-PR1-W-MC	484.169		CK-L-SSGW-CD-C	467.351		SR-VL-SSGW-CC-UC	749.037		CK-VL-PR1-W-C-CG	778.557
CK-MH-SHB-CC-MC	466.947		MR-L-PR2-CL-UC	472.046		CK-L-SHB-CC-MC	515.999		HW-MH-SHB-CD-UC	482.59		CK-L-SSGW-CC-MC	467.317		CK-L-PR2-C-C	747.767		SR-L-SHB-C-UC-SB	775.208
HW-L-SHB-CW-MC	464.108		MR-L-PR2-CC-C	469.591		MR-VL-SHB-CW-C	514.209		MR-VL-SSGW-CC-UC	477.616		HW-L-SHB-CW-MC	461.492		HW-H-PR2-CC-MC	747.292		HW-M-PR1-C-UC-SG	775.049
HW-L-PR1-W-C	461.226		SR-L-SHB-CW-C	467.4		HW-L-IF2-CW-UC	513.595		CK-L-SSGW-CD-C	472.673		HW-L-PR1-W-C	461.111		MR-VL-SHBF-C-C	744.788		HW-M-SHB-CD-UC-LC	774.102
CK-M-PR1-CW-C	460.639		MR-VL-PR1-W-MC	466.722		HW-VL-SSGW-CD-C	512.16		HW-L-PR2-CD-MC	469.796		HW-M-UI-CW-MC	459.885		SR-VL-LTR-W-MC	742.784		HW-VL-SHB-W-UC-SC	771.459
HW-M-UI-CW-MC	459.885		CK-M-PR1-CW-C	466.327		SR-VL-LTR-W-MC	502.947		HW-MH-SM2-CD-MC	467.548		CK-M-PR1-CW-MC	459.137		MR-VL-PR1-W-MC	739.165		SR-VL-PR1-C-C-SB	771.176
CK-L-SSGW-CC-MC	458.483		SR-L-PR1-W-C	460.897		HW-L-LTR-CW-C	499.377		CK-L-SSGW-CD-MC	466.972		HW-MH-SHB-CW-UC	456.698		HW-VL-PR2-CC-C	736.186		CK-VL-PR1-CC-UC-SB	770.157
HW-MH-SHB-CW-UC	456.073		SR-L-UI-CL-UC	459.871		HW-MH-UI-CL-UC	497.784		CK-VL-SM2-C-C	461.601		HW-MH-UI-CL-UC	455.917		MR-L-PR2-C-UC	732.898		HW-L-PR2-CC-UC-LC	769.536
HW-MH-UI-CL-UC	455.917		HW-H-SHB-CC-UC	458.343		HW-H-PR2-CC-UC	494.531		HW-VL-PR2-C-C	456.785		CK-M-PR1-CW-C	455.124		HW-L-SSGW-CC-C	732.108		CK-VL-PR1-C-UC-SC	767.943
CK-M-PR1-CW-MC	455.442		CK-L-SSGW-CC-MC	456.294		MR-VL-SHB-CL-C	492.464		CK-M-PR1-CD-C	453.977		SR-L-UI-CL-UC	450.847		CK-VL-PR1-C-MC	731.303		HW-VL-PR1-C-C-LC	767.798
LR-VL-PR1-CL-UC	447.843		HW-L-SM2-CC-MC	455.953		HW-M-IF2-CL-C	484.326		CK-VL-UI-C-C	452.68		LR-VL-PR1-CL-UC	450.391		CK-MH-PR2-CC-C	730.916		CK-L-LTR-W-C-SG	765.649
HW-VL-SSGW-CD-C	440.427		HW-M-UI-CW-MC	455.792		HW-L-SHB-CW-MC	484.071		SR-VL-SSGW-CC-C	449.15		SR-L-PR1-W-C	447.975		CK-VL-PF-W-UC	730.85		CK-M-PR2-CC-C-LBB	765.337
MR-VL-SHB-CW-C	437.641		HW-M-UI-W-UC	452.063		CK-L-SSGW-CD-C	483.492		SR-L-PR2-C-MC	447.444		CK-MH-PR1-CL-C	440.419		HW-M-LTR-C-C	730.273		HW-M-LTR-C-UC-CG	757.822
SR-L-PR1-W-C	436.276		HW-M-SSGW-CD-MC	445.411		SR-VL-PR2-CD-C	483.14		HW-L-PR1-W-MC	445.385		HW-VL-SSGW-CD-C	439.346		SR-L-PR2-CD-UC	729.718		HW-L-PR2-CC-C-SB	757.196
MR-L-PR1-W-UC	434.846		CK-M-UI-CC-C	443.299		CK-M-UI-CC-MC	482.904		CK-L-SM2-C-UC	444.101		MR-L-PR1-W-UC	439.297		CK-L-PF-CC-MC	728.824		HW-MH-PR1-CD-C-SB	752.868
HW-L-PR1-CC-C	432.913		LR-VL-PR1-CL-UC	438.935		HW-H-SHB-CC-UC	480.36		CK-MH-SHB-C-C	442.051		MR-VL-SHB-CW-C	435.649		CK-VL-SM2-CD-UC	723.905		HW-MH-SHB-C-MC-LB	752.328
CK-MH-PR1-CL-C	432.274		MR-L-PR1-W-UC	436.98		HW-L-SM2-CC-MC	477.484		CK-L-SHB-W-MC	433.489		SR-L-PR1-CL-MC	433.459		HW-M-SSGW-CC-C	721.889		HW-M-PR1-CC-MC-LC	750.32
HW-M-SSGW-CD-MC	422.643		SR-L-LTR-W-UC	435.731		CK-L-LTR-W-MC	477.455		CK-MH-PR1-C-C	432.236		HW-L-PR1-CC-C	429.465		HW-H-PR1-CC-NA	717.956		HW-VL-PR2-CD-UC-SB	749.402
CK-VL-SM2-CC-MC	422.385		CK-VL-SM2-CC-MC	434.612		LR-VL-PR1-CL-UC	470.807		HW-M-PR1-CD-C	431.393		HW-M-SSGW-CD-MC	426.434		CK-VL-SHBF-CC-C	715.679		CK-VL-UI-C-UC-LB	741.288
MS-VL-PR1-CW-C	414.207		HW-L-PR1-W-C	433.334		CK-MH-SHB-CC-MC	465.19		SR-L-SSGW-C-UC	429.932		CK-L-SM2-CD-C	416.034		HW-H-PF-C-NA	712.934		GR-VL-PR1-W-UC-LC	738.741
SR-L-PR1-CL-MC	412.213		CK-MH-PR1-CL-C	429.054		HW-MH-SSGW-CD-MC	458.461		SR-M-SHB-C-UC	425.021		CK-VL-SM2-CC-MC	411.32		GR-VL-PR1-W-UC	712.274		HW-L-SSGW-CD-UC-SB	734.986
MR-VL-PR1-CC-UC	411.528		MR-VL-SHB-CW-C	428.854		HW-H-SHB-CL-UC	455.077		SR-M-PR2-CD-MC	424.421		MS-VL-PR1-CW-C	409.988		CK-M-SSGW-CC-UC	709.533		CK-VL-PR1-W-UC-SB	732.875
CK-L-SM2-CD-C	405.667		HW-VL-SSGW-CD-C	427.794		LR-VL-PR1-W-C	454.767		HW-L-SM2-CC-C	423.72		MR-VL-PR1-CC-UC	406.454		SR-VL-SHBF-W-NA	706.468		SR-VL-LTR-W-UC-SC	729.954
HW-H-PR2-CL-C	403.24		SR-L-PR1-CL-MC	424.54		HW-M-SSGW-CL-MC	454.129		MR-L-PR1-CC-UC	417.818		SR-VL-PR2-CC-MC	405.013		SR-L-PF-C-UC	704.248		CK-L-SM2-CC-UC-SB	729.838
MR-VL-SSGW-CD-UC	397.572		MR-VL-SSGW-CD-UC	424.357		CK-L-PR1-W-C	448.95		SR-M-PR2-CC-MC	416.309		HW-H-PR2-CL-C	403.026		HW-M-LTR-CC-UC	701.335		HW-M-UI-C-UC-SC	726.886
HW-VL-SSGW-CD-UC	397.525		CK-VL-PR1-CL-MC	422.5		SR-VL-UI-W-UC	443.924		CK-M-PR2-C-C	414.424		LR-VL-PR1-W-C	399.158		CK-VL-PR2-CD-NA	700.407		CK-M-UI-C-C-SB	723.75
SR-VL-PR2-CC-MC	396.453		CK-L-SM2-CD-C	417.487		HW-L-SSGW-CC-C	443.912		CK-L-UI-CC-MC	406.378		HW-VL-SSGW-CD-UC	398.524		MR-L-PR2-CC-UC	696.632		CK-VL-UI-W-UC-LC	722.314
CK-MH-SHB-CC-UC	395.367		HW-VL-SSGW-CD-UC	413.117		HW-M-LTR-CD-UC	443.546		SR-L-LTR-W-UC	404.969		CK-VL-PR1-CL-MC	396.686		CK-H-PR2-CD-NA	687.624		HW-M-SSGW-CC-UC-LC	719.762
CK-L-SSGW-CD-MC	390.075		SR-L-SHB-CC-C	411.37		CK-L-SSGW-CC-MC	442.523		CK-L-PR2-C-C	404.268		CK-MH-SHB-CC-UC	392.949		HW-L-IF2-C-C	686.703		HW-M-PR2-CD-C-LBB	718.862
SR-L-SHB-CC-C	389.089		SR-VL-SSGW-CD-UC	408.617		HW-VH-PR1-CL-C	440.582		CK-M-SM2-CC-C	403.634		MR-VL-SSGW-CD-UC	391.912		HW-M-SM2-CD-C	685.93		HW-L-SHB-C-UC-LB	718.729
CK-VL-PR1-CW-MC	387.889		SR-VL-PR2-CC-MC	407.136		MR-VL-PR1-W-MC	434.899		SR-L-PR2-CD-C	403.268		MR-L-PR2-CC-MC	391.174		HW-S-PR2-C-C	684.788		HW-L-PR1-CC-UC-SC	717.234
CK-VL-PR1-CL-MC	386.561		MR-VL-PR1-CC-UC	406.893		HW-L-PR1-W-C	429.864		MR-VL-SSGW-CD-UC	401.386		CK-VL-LTR-CW-UC	390.435		CK-L-SHBF-CD-UC	680.888		CK-VL-PR2-CD-C-LBB	713.723
HW-L-SSGW-CD-C	386.311		HW-H-PR2-CL-C	406.248		HW-L-SSGW-CW-UC	426.647		SR-VL-SHB-CC-C	399.899		SR-L-LTR-W-UC	387.577		HW-VL-SM2-CC-UC	678.461		HW-M-PR2-C-UC-SB	712.065
HW-H-SHB-CC-UC	385.61		HW-S-SHB-CC-MC	405.883		CK-L-SM2-CD-C	425.577		SR-L-PR2-CC-MC	397.889		HW-L-SSGW-CD-C	387.194		HW-VL-SHBF-CC-C	677.39		HW-L-SHB-CC-UC-SC	709.541
CK-VL-LTR-CW-UC	384.578		CK-VL-LTR-CW-UC	400.976		HW-VL-SSGW-CD-UC	419.956		MR-VL-PR2-C-C	397.05		SR-L-SHB-CC-C	387.014		HW-H-PF-C-UC	676.544		SR-L-PR2-CD-UC-LB	709.009
LR-VL-PR1-W-C	380.238		CK-VL-PR1-CW-MC	400.358		CK-H-PR2-CD-UC	419.695		MR-VL-SSGW-W-C	392.491		HW-H-SHB-CC-UC	385.247		HW-L-SHBF-CD-C	668.686		CK-L-PR2-CD-UC-LB	706.796
MR-L-SSGW-CC-UC	379.742		MS-VL-PR1-CW-C	399.909		CK-VL-UI-CC-C	415.781		HW-H-SM2-CD-UC	390.444		CK-VL-PR1-CW-MC	384.911		CK-MH-SHBF-CC-UC	668.55		CK-M-UI-C-UC-LB	703.496
SR-M-PR2-CD-MC	376.479		MR-L-PR2-CC-MC	399.839		CK-M-PR1-CW-C	413.881		MR-L-SHB-CC-UC	384.908		MR-L-SSGW-CC-UC	379.553		SR-VL-PR2-C-NA	666.979		SR-VL-PR1-W-UC-SG	702.065
CK-L-SSGW-CC-C	375.019		MR-L-SSGW-CC-UC	397.61		MR-L-PR1-W-UC	413.247		HW-L-SM2-CD-MC	383.047		CK-L-SSGW-CC-C	377.527		CK-L-LTR-W-NA	665.499		CK-VL-SHB-W-UC-LC	700.006
HW-VH-SHB-CC-MC	367.223		LR-VL-PR1-W-C	397.029		SR-L-SHB-CC-C	410.034		CK-M-PR1-W-UC	382.866		CK-L-SSGW-CD-MC	375.483		CK-VL-SM2-CC-NA	665.139		HW-MH-PR1-C-C-LC	699.946
SR-L-LTR-W-UC	367.061		HW-L-SSGW-CD-C	393.958		SR-L-PR1-CL-MC	410.033		SR-L-SHB-CC-C	382.704		HW-VH-SHB-CC-MC	367.223		MR-VL-SM2-C-UC	665.129		CK-M-SHB-C-UC-CG	698.2
CK-M-SM2-CC-C	365.694		HW-VL-UI-W-UC	387.486		CK-VL-PR2-CC-MC	406.494		MS-VL-PR1-CC-UC	378.273		HW-VL-SHB-W-UC	366.389		HW-L-PR1-CC-MC	662.623		SR-L-SHB-C-UC-LB	690.704
MR-L-PR2-CC-MC	363.757		HW-L-SHB-CL-MC	383.257		HW-M-PR1-CD-C	405.605		MR-L-SM2-C-UC	372.046		HW-M-IF2-CL-C	360.889		CK-M-SHBF-CD-UC	662.394		MR-VL-SHB-W-UC-LC	689.627
HW-VL-SM2-CD-C	363.71		CK-L-SSGW-CD-MC	375.579		CK-M-PR1-CW-MC	405.429		MS-VL-SSGW-CC-UC	368.078		CK-M-SM2-CC-C	359.66		MR-VL-PR1-CC-UC	659.593		HW-M-SHB-W-UC-SG	689.544
HW-VL-SHB-W-UC	363.164		SR-L-PR2-CD-C	373.643		HW-MH-SHB-CD-UC	404.172		CK-L-SSGW-CC-MC	365.454		SR-M-PR2-CD-MC	358.54		SR-VL-SM2-CC-UC	656.029		CK-VL-PR1-C-C-SB	687.002
SR-L-PR2-CD-C	361.857		HW-H-SHB-CL-UC	370.495		CK-VL-LTR-CW-C	402.34		HW-H-SHB-C-UC	364.916		SR-L-PR2-CD-C	357.819		CK-VL-SHBF-W-MC	655.7		HW-MH-PR1-CC-C-LBB	686.282
HW-M-IF2-CL-C	360.889		HW-M-IF2-CL-C	358.414		HW-L-SSGW-CD-C	399.889		CK-L-SSGW-CC-C	364.763		HW-VL-SM2-CD-C	356.41		HW-L-PF-W-NA	655.352		HW-L-UI-W-UC-SC	680.814
MS-L-PR2-CC-UC	359.939		SR-M-SM2-CC-UC	358.278		MS-VL-PR1-CW-C	399.48		HW-M-SSGW-CD-MC	362.496		MS-L-PR2-CC-UC	353.791		SR-VL-PF-W-UC	652.898		CK-VL-SHB-W-C-CG	676.973
LR-VL-LTR-W-UC	359.62		HW-VL-SHB-W-UC	357.617		MR-L-PR2-CC-MC	397.197		CK-MH-PR1-CC-C	362.074		HW-VL-UI-W-UC	351.898		HW-L-LTR-C-C	650.637		HW-M-SSGW-CD-UC-LB	675.257
HW-VL-UI-W-UC	353.115		HW-VL-SM2-CD-C	355.254		CK-L-SSGW-CD-MC	394.319		CK-L-UI-CC-C	359.843		LR-VL-LTR-W-UC	348.41		HW-M-PR2-C-NA	650.352		SR-L-PR2-C-UC-LB	674.796
MR-M-PR2-CC-UC	349.77		LR-VL-LTR-W-UC	352.578		CK-VL-SM2-CC-MC	394.135		HW-L-SSGW-CC-C	358.609		MR-M-PR2-CC-UC	342.603		HW-MH-PF-C-MC	647.525		CK-VL-SHB-C-UC-SB	670.249
MS-VL-PR1-CL-C	346.787		CK-VL-UI-CL-C	348.691		CK-H-PR2-CC-C	394.085		MR-VL-SM2-CC-UC	354.466		CK-M-UI-CC-MC	341.22		SR-VL-PR1-C-MC	646.758		CK-M-PR2-CC-MC-LB	669.779
HW-M-LTR-CC-UC	336.529		MS-VL-PR1-CL-C	348.607		HW-M-SHB-CD-MC	392.854		CK-M-PR2-C-MC	348.526		MS-VL-PR1-CL-C	340.661		CK-L-PR2-CC-MC	643.982		HW-MH-UI-C-UC-SB	668.865
HW-MH-SSGW-CD-MC	336.495		SR-VL-PR1-W-MC	342.717		CK-L-PR2-CL-UC	392.694		LR-VL-LTR-W-UC	348.41		HW-MH-SSGW-CD-MC	340.039		HW-L-SM2-CC-C	639.857		CK-L-PR1-CC-MC-SB	668.771
SR-VL-SSGW-CD-UC	335.826		MR-M-PR2-CC-UC	341.216		SR-L-PR2-CD-C	392.386		HW-VL-SM2-CD-UC	347.061		SR-M-SM2-CC-UC	338.65		HW-VL-PF-C-C	635.043		SR-VL-PR1-CC-UC-LC	668.575
HW-L-SHB-W-UC	333.739		HW-M-SM2-CC-MC	336.816		MR-VL-SSGW-CD-UC	391.912		MR-VL-UI-C-UC	345.642		HW-M-LTR-CC-UC	335.315		MR-VL-PR2-CC-NA	630.788		CK-L-SSGW-CD-UC-SB	667.47
CK-M-UI-CC-MC	331.564		HW-M-LTR-CC-UC	335.867		SR-L-LTR-W-UC	386.728		HW-MH-PR2-C-MC	344.648		CK-VL-UI-CL-C	330.761		MS-VL-PR2-CC-UC	629.406		CK-L-SSGW-CC-UC-LB	666.724
HW-L-SHB-CC-MC	329.284		CK-M-SM2-CC-C	333.45		HW-M-SM2-CD-C	380.872		HW-M-IF2-CC-C	343.946		HW-VH-PR2-CL-C	327.261		SR-VL-SHBF-CC-UC	628.392		HW-M-LTR-W-UC-SG	666.516
SR-M-SM2-CC-UC	328.133		SR-M-SHB-CC-UC	330.849		HW-M-LTR-W-UC	378.792		SR-M-SHB-C-C	343.299		HW-L-SHB-W-UC	326.796		CK-M-PR2-C-NA	624.275		CK-M-PR2-CC-MC-LBB	661.44
HW-VH-PR2-CL-C	327.361		MS-L-PR2-CC-UC	330.449		LR-VL-LTR-W-UC	378.779		SR-VL-SSGW-C-UC	340.233		SR-VL-PR1-W-MC	325.539		HW-L-PF-CC-MC	623.005		HW-VL-PR2-CC-UC-SB	661.086
MR-VL-UI-W-UC	326.273		CK-MH-SHB-CC-UC	328.677		HW-MH-IF2-CC-C	376.394		HW-MH-SSGW-CD-MC	335.442		SR-VL-SSGW-CD-UC	324.474		SR-VL-PR2-CC-C	620.526		HW-VL-PR1-W-C-CG	660.822
CK-VL-UI-CL-C	323.673		CK-L-SSGW-CC-C	325.399		HW-M-UI-CD-UC	375.626		SR-L-SHB-CC-MC	335.068		MR-VL-UI-W-UC	319.023		GR-VL-SHBF-W-C	615.761		CK-M-PR2-CC-MC-SB	660.686
SR-M-SHB-CC-UC	323.022		SR-L-SM2-CC-C	324.458		HW-M-SSGW-CD-C	370.246		HW-M-PR1-CD-MC	334.878		SR-L-SM2-CC-C	318.848		HW-M-PR2-C-C	615.69		SR-VL-PR2-CC-C-SB	660.678
HW-M-SHB-CD-MC	316.82		HW-VL-LTR-CW-C	323.316		SR-L-PR1-W-C	366.502		MR-VL-PR2-CD-UC	334.823		HW-L-SHB-CC-MC	318.388		CK-VL-SSGW-CD-C	608.25		MR-VL-UI-W-UC-LC	660.493
HW-VL-LTR-CW-C	316.645		CK-L-PR2-CD-MC	320.351		MR-VL-SM2-CL-UC	366.345		CK-M-PR1-CD-UC	332.577		HW-M-SHB-CD-MC	316.162		CK-M-PR2-C-C	607.753		CK-VL-PR1-W-C-SG	656.698
HW-M-LTR-W-UC	315.661		MR-VL-UI-W-UC	320.059		MR-VL-UI-W-UC	365.238		CK-L-PR2-C-MC	332.259		HW-M-LTR-W-UC	315.515		GR-VL-PR1-W-C	603.809		HW-MH-SHB-CC-UC-LB	655.934
SR-VL-PR1-W-MC	315.246		HW-L-PR1-CL-MC	319.837		HW-L-PR1-CC-MC	364.309		MS-VL-PR1-W-MC	330.396		HW-VL-LTR-CW-C	314.358		SR-VL-SSGW-CD-UC	599.891		MR-VL-PR1-W-C-LC	652.781
SR-VL-SSGW-CD-C	310.543		HW-S-PR2-CL-C	319.764		CK-MH-PR1-CL-C	361.805		CK-H-PR2-CC-C	328.474		SR-VL-SSGW-CD-C	314.08		SR-L-SSGW-CD-UC	598.686		CK-VL-SM2-CC-UC-LC	646.121
SR-M-SHB-CC-C	307.607		HW-L-SHB-W-UC	318.244		CK-L-LTR-CC-UC	360.679		MS-L-PR2-CC-UC	328.357		SR-M-SHB-CC-UC	309.102		HW-VL-PR1-CC-C	593.858		CK-M-SHB-CC-C-SB	644.537
HW-H-SM2-CD-C	306.905		HW-L-PR2-CD-MC	311.561		MR-VL-SHB-CC-UC	358.76		SR-L-UI-W-UC	326.275		SR-M-SHB-CC-C	306.496		HW-L-SM2-CD-NA	593.41		CK-L-SHB-CC-UC-LB	644.485
HW-L-SM2-CD-C	302.741		SR-M-SHB-CC-C	310.165		HW-M-LTR-CC-MC	355.146		HW-M-PR2-C-MC	325.691		HW-H-SM2-CD-C	306.442		HW-H-SHBF-C-NA	592.878		HW-L-SHB-CC-UC-SB	644.11
MS-VL-UI-W-UC	302.722		SR-M-PR2-CD-MC	308.191		HW-M-IF2-CL-UC	354.985		SR-L-PR1-W-MC	321.175		HW-M-SSGW-CD-C	300.545		CK-VL-SSGW-CC-C	587.567		HW-MH-PR1-C-C-LBB	643.844
HW-M-SSGW-CD-C	300.72		HW-L-SHB-CC-MC	305.606		CK-VL-PR1-CW-MC	351.906		SR-VL-SSGW-W-C	316.238		HW-MH-SHB-CW-C	299.27		HW-VL-PR1-CD-UC	586.643		HW-M-SM2-CC-UC-LC	640.382
MR-VL-SSGW-CC-C	299.584		HW-MH-SSGW-CD-MC	304.478		SR-M-PR2-CD-MC	351.341		MS-VL-UI-W-UC	311.894		MS-VL-UI-W-UC	299.124		HW-MH-SHBF-CD-C	583.47		HW-M-SHB-CC-C-LC	639.852
HW-MH-SHB-CW-C	299.343		HW-H-SM2-CD-C	303.746		CK-VL-PR1-CL-MC	350.834		CK-MH-SHB-CC-MC	308.584		MS-VL-SM2-CC-UC	297.117		MR-VL-PR2-C-C	581.584		SR-L-PR1-W-UC-SC	637.161
SR-VL-PR1-CL-MC	297.888		HW-M-SSGW-CD-C	300.928		MS-L-PR2-CC-UC	349.611		SR-L-PR2-C-C	308.484		SR-L-SHB-CC-MC	296.52		HW-M-PR1-CD-MC	581.543		SR-L-UI-C-UC-LC	635.907
HW-VH-PR1-CL-MC	295.691		MS-VL-UI-W-UC	299.614		MR-M-PR2-CC-UC	349.269		SR-L-SM2-CD-UC	307.448		MR-VL-SSGW-CC-C	296.436		CK-M-SM2-CC-UC	576.771		SR-VL-SHB-C-UC-LC	633.912
MS-VL-SSGW-CC-UC	293.777		SR-VL-PR1-CL-MC	298.489		CK-L-IF2-CL-UC	348.369		MR-VL-SM2-C-C	304.576		HW-VH-PR1-CL-MC	295.691		HW-M-SSGW-CD-NA	576.714		MR-VL-SHB-W-UC-SC	633.44
SR-L-SM2-CC-C	292.434		MR-VL-SSGW-CC-C	298.218		CK-MH-SHB-CC-UC	346.713		MR-VL-PR1-CC-C	303.933		SR-VL-PR1-CL-MC	294.395		HW-H-SHBF-CC-NA	575.161		CK-L-SSGW-CD-UC-LB	633.31
CK-H-PR2-CC-C	292.259		MS-VL-SM2-CC-UC	296.998		HW-VH-SHB-CC-MC	344.663		HW-L-SSGW-CD-C	301.192		HW-L-SM2-CD-C	292.374		MS-VL-PR1-C-NA	571.487		CK-VL-SHB-W-C-SG	631.584
HW-MH-SHB-CD-C	291.875		SR-L-SHB-CC-MC	294.666		SR-M-SHB-CC-UC	344.339		CK-VL-SM2-C-UC	300.103		HW-MH-SHB-CD-C	291.875		HW-H-SHBF-C-MC	569.229		CK-L-SHB-C-MC-SB	629.659
SR-L-SHB-CC-MC	291.708		SR-VL-SSGW-CD-C	294.593		CK-M-SM2-CD-C	342.566		HW-L-PR2-CC-MC	299.265		MR-VL-PR2-CC-MC	288.191		SR-L-PR1-C-MC	567.442		MR-VL-PR2-CC-C-SB	629.37
MS-VL-SM2-CC-UC	291.683		CK-M-UI-CC-MC	293.23		SR-VL-PR2-CC-MC	339.026		SR-VL-SSGW-CD-C	298.463		HW-H-SHB-CL-UC	287.675		CK-L-SSGW-C-UC	561.542		HW-VL-SHB-C-UC-LC	626.877
CK-L-PR2-CD-MC	289.509		SR-VL-UI-CW-C	291.349		SR-VL-PR1-W-MC	338.861		HW-L-SM2-CC-MC	297.274		MS-VL-SSGW-CC-UC	284.879		HW-H-SM2-CD-NA	560.934		CK-VL-PR2-CC-C-LBB	626.182
HW-H-SHB-CL-UC	285.872		HW-M-SHB-CD-MC	289.022		CK-MH-SM2-CD-UC	338.608		CK-VL-PR2-CC-MC	297.262		CK-L-PR2-CD-MC	281.594		HW-MH-PR1-CD-C	560.035		CK-M-SHB-CD-UC-SB	625.223
HW-L-SHB-CL-MC	282.566		HW-L-SM2-CD-C	286.645		HW-M-SSGW-CL-C	337.496		MS-VL-SHB-CC-UC	294.05		CK-VL-PR2-CL-C	279.418		SR-L-SSGW-CC-UC	557.262		HW-S-SHB-C-C-SB	624.683
CK-VL-PR2-CL-C	282.178		CK-H-PR2-CC-C	285.878		HW-H-SM2-CD-UC	332.264		HW-VL-PR1-W-MC	289.524		HW-M-SM2-CC-MC	278.734		HW-MH-PR2-C-C	556.366		HW-VL-PR1-W-C-SB	623.65
HW-L-SSGW-CC-C	280.052		MR-VL-PR2-CC-MC	281.146		HW-L-PR2-CC-MC	331.953		SR-M-PR1-C-C	288.958		HW-L-SHB-CL-MC	278.72		SR-VL-SM2-C-UC	555.054		MS-VL-PR1-C-UC-LC	623.625
MR-VL-PR2-CC-MC	278.319		MR-VL-SSGW-W-C	277.75		HW-MH-SM2-CD-MC	331.692		CK-L-SSGW-W-UC	286.92		HW-L-SSGW-CC-C	277.525		SR-L-SHBF-CC-C	554.605		LR-VL-SHB-W-C-LC	623.365
MS-VL-PR1-W-MC	276.6		CK-VL-PR2-CL-C	275.591		HW-MH-SSGW-CL-UC	324.554		MR-L-PR2-CC-MC	285.528		SR-VL-UI-CW-C	274.859		HW-S-PR1-CC-UC	549.706		HW-L-SSGW-CC-UC-LC	617.642
CK-M-SHB-CW-MC	276.24		HW-M-SM2-CC-C	274.868		MS-VL-PR1-CL-C	323.95		CK-M-SHB-CD-MC	284.918		CK-H-PR2-CC-C	272.291		SR-L-PR1-W-NA	542.761		SR-VL-PR1-W-UC-LB	614.214
SR-M-PR1-CL-C	273.427		CK-M-SM2-CC-MC	272.885		HW-MH-LTR-CC-C	322.178		SR-VL-SM2-C-C	284.408		MR-VL-SSGW-W-C	271.276		SR-VL-PR2-CD-UC	542.639		HW-L-SHB-CC-UC-CG	614.016
HW-M-SM2-CC-MC	273.159		HW-L-SSGW-CC-C	271.92		CK-VL-UI-CW-C	320.118		SR-VL-PR1-CC-C	280.217		CK-M-SHB-CW-MC	270.447		SR-VL-PF-W-C	541.176		CK-L-SSGW-CC-UC-SB	613.358
CK-M-SM2-CC-MC	268.785		MS-VL-SSGW-CC-UC	271.52		HW-MH-SHB-CW-MC	319.841		SR-VL-PR2-CC-MC	280.005		HW-L-PR1-CL-MC	267.563		HW-M-SHBF-W-MC	541.016		HW-MH-SHB-C-MC-LC	613.324
MR-VL-SSGW-W-C	266.84		LR-VL-SHB-CW-UC	270.917		HW-VL-SM2-CD-C	319.463		HW-L-PR2-C-UC	276.836		HW-L-PR2-CD-MC	267.058		HW-L-PR1-CD-NA	537.118		HW-MH-SHB-CC-MC-LB	612.831
HW-L-PR1-CL-MC	263.744		HW-S-PR1-CL-MC	269.403		SR-VL-SSGW-CD-UC	313.805		SR-M-PR1-C-UC	275.153		SR-M-PR1-CL-C	266.586		SR-VL-SM2-CC-NA	537.04		HW-L-SSGW-CC-UC-SB	612.702
SR-VL-UI-CW-C	262.964		MS-VL-PR1-W-MC	268.765		CK-VL-UI-CL-C	312.171		MS-VL-SM2-C-UC	270.103		MS-VL-PR2-CC-C	263.742		CK-L-SHBF-CC-NA	536.84		HW-M-SHB-C-C-CG	610.46
HW-H-SM2-CD-MC	262.513		HW-MH-SHB-CW-C	267.537		HW-L-SSGW-CC-MC	311.597		HW-H-SM2-CD-C	269.74		CK-M-SM2-CC-MC	263.21		CK-L-PR2-CD-MC	533.831		HW-VL-PR1-W-UC-SG	606.427
MR-L-SHB-W-UC	259.454		HW-L-UI-CL-C	265.119		HW-L-SHB-CL-MC	310.111		HW-H-SHB-CC-UC	268.066		LR-VL-SHB-CW-UC	263.175		CK-VL-PR2-C-C	533.05		LR-VL-PR1-W-UC-LC	605.259
HW-L-PR2-CD-MC	259.143		SR-L-LTR-W-C	263.261		MR-L-SSGW-CC-UC	308.718		MS-VL-SHB-C-C	267.855		MS-VL-PR1-W-MC	259.798		HW-MH-PR2-C-NA	529.005		CK-M-PR2-CC-C-LB	601.54
CK-M-SM2-CD-MC	257.12		CK-M-SHB-CW-MC	262.285		CK-M-SHB-CW-MC	308.065		HW-M-UI-CD-MC	267.084		MR-L-SHB-W-UC	257.871		SR-VL-LTR-W-NA	528.706		HW-L-SSGW-CD-UC-LB	601.101
MS-VL-PR2-CC-C	256.632		CK-VL-PR1-CC-MC	261.212		HW-M-LTR-CL-UC	307.31		CK-M-SHB-W-UC	263.363		MS-L-PR2-CL-UC	256.793		HW-H-SHBF-CD-UC	527.817		HW-MH-UI-C-C-LBB	596.838
HW-M-SM2-CC-C	254.387		MS-VL-PR2-CC-C	260.087		SR-L-SHB-CC-MC	307.219		CK-M-SM2-CD-MC	262.84		CK-M-SM2-CD-MC	256.21		SR-L-PR2-CD-C	525.255		HW-M-PR1-W-UC-SB	596.514
MS-L-PR2-CL-UC	252.991		SR-L-SHB-CW-MC	258.2		HW-M-PR1-W-UC	306.076		HW-MH-UI-CD-C	262.049		HW-H-SM2-CD-MC	255.992		HW-VL-SM2-CD-UC	519.84		MS-VL-SHB-W-UC-LC	595.981
SR-VL-SHB-CC-C	252.802		MR-L-SHB-W-UC	258.02		CK-VL-PR1-CC-MC	305.271		HW-H-PR1-CC-UC	256.456		HW-M-SM2-CC-C	255.797		LR-VL-PR1-C-UC	518.114		SR-VL-SHB-C-UC-SB	595.791
CK-VL-PR1-CC-MC	251.021		HW-H-UI-CC-MC	253.843		MS-VL-UI-W-UC	304.738		MR-VL-SSGW-CC-C	254.056		SR-VL-SHB-CC-C	252.538		CK-VL-PF-CC-NA	516.867		HW-H-PR1-CD-C-SB	595.18
MS-VL-PR2-CL-C	249.962		CK-VL-SM2-CD-C	253.073		SR-VL-SSGW-CD-C	303.922		MR-VL-PR2-CC-MC	251.803		CK-VL-PR1-CC-MC	249.902		SR-VL-PF-C-C	516.614		MR-VL-PR2-C-UC-SB	594.298
MS-VL-SHB-CL-C	241.988		SR-M-PR1-CL-C	250.569		HW-MH-PR1-CD-UC	303.378		CK-VL-SHB-C-MC	249.217		SR-L-SHB-CW-MC	249.027		SR-L-PR2-C-NA	516.292		SR-VL-LTR-W-UC-SG	591.452
CK-L-PR2-CL-UC	241.504		HW-VL-PR2-CC-MC	250.206		MS-VL-SM2-CC-UC	303.264		HW-MH-UI-CC-UC	248.294		HW-VL-PR2-CC-MC	242.117		HW-VL-PR1-C-NA	515.92		CK-L-SHB-CD-UC-LC	590.801
HW-VL-PR2-CC-MC	241.375		HW-MH-SHB-CW-MC	249.927		HW-MH-PR1-CD-MC	303.213		MR-L-PR2-C-MC	243.565		SR-L-LTR-W-C	241.649		CK-M-SSGW-CD-C	511.805		SR-VL-SHB-W-C-SG	590.386
HW-L-UI-CL-C	240.513		CK-M-SM2-CD-MC	249.741		SR-M-SM2-CC-UC	300.151		SR-L-LTR-W-C	242.658		SR-VL-PR1-CC-C	238.943		CK-VL-SM2-CC-C	509.189		HW-M-PR1-C-MC-CG	590.281
SR-L-SHB-CW-MC	239.836		HW-H-SM2-CD-MC	248.348		HW-VL-PR1-W-MC	299.948		MR-VL-SM2-CC-C	242.609		CK-L-PR2-CL-UC	234.581		HW-MH-PF-CD-UC	500.185		HW-VL-SHB-W-C-CG	590.147
CK-MH-SM2-CD-UC	236.175		CK-MH-SHB-CL-C	247.683		MR-L-SHB-W-UC	299.623		MS-VL-PR2-CC-C	240.309		HW-L-UI-CL-C	233.958		CK-VL-SHBF-C-MC	499.815		CK-M-PR1-C-UC-SC	589.701
CK-VL-UI-CW-C	236.104		MS-L-PR2-CL-UC	247.319		HW-VL-UI-CC-C	299.202		CK-MH-SHB-C-UC	238.91		MS-VL-SHB-CL-C	231.898		HW-M-PR1-W-MC	498.936		SR-L-PR1-C-C-SB	588.221
SR-VL-PR1-CC-C	236.062		HW-L-SHB-CD-UC	246.987		CK-VL-PR2-CL-C	299.102		HW-M-SSGW-CD-C	238.881		CK-VL-SM2-CD-C	230.691		SR-L-SM2-CC-UC	497.664		GR-VL-PR2-CC-UC-SB	587.15
LR-VL-SHB-CW-UC	235.474		HW-MH-SHB-CD-C	243.776		CK-M-LTR-CC-UC	299.046		CK-M-SM2-CC-MC	238.44		MS-VL-PR2-CL-C	230.277		CK-M-SHBF-CC-MC	494.694		CK-L-PR1-CD-UC-LC	586.382
SR-L-LTR-W-C	234.14		SR-VL-SHB-CC-C	240.483		HW-VL-UI-W-UC	297.383		SR-VL-SHB-C-MC	238.207		CK-MH-SM2-CD-UC	228.304		CK-VL-PF-C-MC	493.623		CK-M-SHB-CC-MC-SB	584.892
SR-VL-SHB-CL-MC	231.673		HW-L-UI-CL-MC	239.961		HW-VH-PR1-CD-C	297.183		SR-VL-SM2-CD-C	236.599		HW-M-UI-W-UC	228.278		MS-VL-PR2-C-UC	493.397		GR-VL-SHB-W-C-LC	584.133
HW-M-UI-W-UC	228.181		MS-VL-SHB-CL-C	239.187		SR-L-LTR-W-C	296.831		MR-L-PR2-CC-C	234.591		SR-VL-SHB-CL-MC	228.216		HW-H-PR1-CD-C	491.253		HW-M-PR1-CD-MC-SB	583.604
HW-MH-SHB-CW-MC	226.347		HW-L-PR1-CD-UC	238.866		SR-M-SHB-CC-C	296.196		SR-VL-PR2-C-MC	232.019		HW-MH-SHB-CW-MC	226.347		CK-VL-PF-W-C	489.118		CK-M-SHB-CC-UC-LBB	583.415
CK-VL-PR1-W-MC	224.282		MS-VL-PR2-CL-C	238.464		CK-MH-SHB-CL-C	296.071		CK-MH-SHB-C-MC	231.25		CK-MH-SHB-CL-C	224.743		SR-VL-PR1-CC-C	485.977		CK-M-SHB-C-UC-LBB	583.038
CK-VL-SM2-CD-C	223.279		HW-MH-SHB-CD-MC	235.828		SR-VL-PR1-CL-MC	294.424		HW-VH-SHB-C-MC	230.823		HW-VL-PR1-CW-MC	221.717		SR-VL-SHBF-CC-C	485.653		CK-L-PR2-CC-C-SB	580.899
CK-MH-SHB-CL-C	222.794		HW-M-SHB-CD-C	233.285		HW-L-LTR-CC-UC	291.494		HW-VL-UI-C-C	228.456		SR-VL-SSGW-CW-C	221.478		MS-VL-SHBF-C-UC	481.614		CK-M-PR1-CC-MC-SB	579.347
SR-VL-SSGW-CW-C	222.727		CK-L-PR2-CL-UC	230.741		HW-L-SM2-CD-C	288.408		SR-M-SM2-CC-UC	226.819		CK-VL-PR1-W-MC	220.745		MR-L-PR1-W-UC	476.136		MR-VL-SHB-W-UC-CG	577.89
HW-VL-PR1-CW-MC	220.889		SR-VL-SHB-CL-MC	230.342		CK-VL-SSGW-CW-UC	287.481		SR-L-PR1-CC-C	226.524		SR-VL-PR2-CD-UC	218.521		HW-H-PR2-C-NA	475.678		SR-VL-PR1-W-C-SG	575.576
SR-VL-PR2-CD-UC	219.219		SR-M-SHB-CL-C	230.034		HW-MH-SHB-CD-C	286.349		CK-VL-PR1-CC-MC	226.191		MS-VL-SHB-CW-C	217.095		MR-VL-SHBF-W-NA	474.202		CK-M-UI-C-MC-SB	575.017
MR-VL-SSGW-CD-C	216.152		CK-VL-UI-CW-C	229.535		MR-VL-PR2-CC-MC	283.793		CK-MH-SHB-CC-UC	225.4		SR-M-PR1-CL-UC	217.047		SR-M-PR2-CD-C	471.835		SR-VL-PR2-CC-UC-LBB	572.69
HW-H-UI-CC-MC	216.081		CK-VL-PR1-W-MC	226.717		MS-VL-PR2-CC-C	278.072		HW-MH-SM2-CC-MC	224.432		HW-H-UI-CC-MC	216.081		CK-VL-SM2-C-UC	471.59		HW-MH-SHB-CD-C-SB	569.778
SR-M-PR1-CL-UC	215.983		SR-VL-PR1-CC-C	224.947		SR-VL-SHB-CC-C	277.473		CK-VL-PR2-CD-MC	224.035		SR-M-SHB-CL-C	212.359		CK-MH-SHBF-CC-C	470.259		MR-VL-PR1-C-UC-LB	567.591
MS-VL-SHB-CW-C	215.639		SR-VL-PR2-CD-UC	224.537		SR-VL-SM2-CL-UC	276.815		CK-MH-SM2-CD-UC	223.236		MR-VL-SSGW-CD-C	211.866		CK-L-PF-CD-C	469.905		CK-VL-SHB-C-UC-SC	565.562
MS-L-SHB-CL-UC	212.404		MS-VL-SHB-CW-C	218.744		LR-VL-SHB-CW-UC	274.992		HW-VL-PR2-C-UC	221.142		CK-VL-UI-CW-C	211.848		SR-M-PR2-CC-C	468.943		HW-H-PR1-CC-MC-SB	564.466
HW-M-LTR-CW-C	211.934		CK-L-LTR-CW-C	218.311		HW-H-SHB-CD-C	274.442		MS-VL-SSGW-C-UC	221.05		HW-M-LTR-CW-C	211.802		MS-VL-PR2-CC-C	466.321		HW-L-SSGW-CD-UC-SC	563.189
HW-MH-PR2-CL-C	211.32		SR-VL-SSGW-CW-C	217.597		SR-M-PR1-CL-C	272.151		MR-L-PR2-CD-UC	219.931		CK-L-LTR-CW-C	211.261		MS-VL-SHBF-C-C	466.078		SR-VL-SHB-W-UC-SG	561.965
SR-L-SM2-CC-MC	209.512		HW-MH-SHB-CD-UC	217.517		HW-L-UI-CL-C	270.866		HW-L-SHB-CC-MC	218.114		HW-MH-PR2-CL-C	209.642		HW-VL-PR1-C-MC	457.291		HW-VL-SHB-C-C-LC	561.337
HW-L-PR1-CD-UC	208.76		HW-VL-PR1-CW-MC	214.54		CK-M-SSGW-CD-MC	267.906		SR-VL-SM2-CD-UC	217.428		SR-L-SM2-CC-MC	209.512		HW-S-SHBF-CC-MC	454.094		SR-VL-PR1-W-UC-SB	560.783
HW-MH-SHB-CD-MC	207.657		SR-VL-SM2-CC-MC	213.796		MS-L-PR2-CL-UC	266.733		MS-L-PR2-C-UC	217.201		MS-L-SHB-CL-UC	207.74		HW-VL-PF-CC-C	452.923		SR-M-PR2-CC-UC-LB	559.83
CK-M-SSGW-CD-MC	207.194		MR-VL-SSGW-CD-C	213.662		MS-VL-SM2-CL-UC	266.146		MR-L-PR1-W-C	216.826		HW-MH-SHB-CD-MC	207.657		CK-L-SHBF-CC-MC	452.039		CK-L-PR2-C-UC-LBB	558.976
MR-L-SSGW-CD-UC	206.096		SR-M-PR1-CL-UC	211.718		HW-VL-UI-CW-C	263.569		HW-MH-PR1-CD-MC	216.169		CK-L-UI-CW-C	204.794		SR-M-PR2-C-UC	450.642		GR-VL-PR1-C-UC-LC	552.704
CK-L-LTR-CW-C	204.03		CK-VL-SSGW-CC-MC	211.128		HW-MH-SHB-CD-MC	258.879		HW-L-SHB-CD-C	215.033		HW-L-PR1-CD-UC	203.608		CK-M-SHBF-CD-C	449.319		HW-L-LTR-W-C-CG	552.14
SR-M-SHB-CL-C	204.023		CK-M-SSGW-CD-MC	210.514		HW-L-PR1-CL-MC	256.225		HW-M-LTR-CD-UC	214.996		CK-M-SSGW-CD-MC	203.403		CK-VL-SM2-CD-NA	449.267		CK-L-SM2-CD-UC-LB	551.023
CK-L-UI-CW-C	201.048		HW-MH-PR2-CL-C	208.215		CK-VL-PR1-W-MC	256.159		HW-H-SHB-CD-MC	214.675		MR-VL-SHB-CL-MC	203.352		MR-VL-PF-W-UC	447.825		HW-L-LTR-W-C-SG	550.588
HW-L-SHB-CD-UC	200.491		HW-M-LTR-CW-C	206.613		CK-L-SSGW-CW-C	255.626		MS-VL-PR2-C-C	213.522		MR-L-SSGW-CD-UC	201.747		MR-VL-PR1-C-MC	444.831		HW-VL-SHB-W-C-SC	547.248
CK-VL-SHB-CW-MC	199.422		CK-VL-SHB-CW-MC	206.315		HW-M-LTR-CC-C	255.129		MR-L-SSGW-C-UC	210.037		HW-L-SHB-CD-UC	198.237		HW-H-PF-CC-C	442.129		HW-S-PR1-CC-C-LBB	546.32
GR-VL-SHB-CW-UC	197.811		CK-MH-SM2-CD-UC	205.336		CK-L-PR2-CD-MC	255.097		MR-L-PR2-C-C	208.749		CK-VL-SHB-CW-MC	197.819		SR-L-SM2-C-UC	439.226		CK-M-SHB-C-C-SB	544.647
MS-VL-SM2-CL-UC	197.657		CK-H-PR1-CL-C	203.937		HW-M-UI-CW-C	252.235		HW-L-SSGW-C-UC	207.894		HW-MH-SHB-CD-UC	197.332		HW-S-PR2-CD-NA	439.066		HW-M-SSGW-CC-UC-SB	542.41
HW-MH-SHB-CD-UC	197.332		HW-L-PR1-CC-MC	202.589		MS-VL-SHB-CL-C	250.931		SR-VL-UI-C-C	207.477		HW-M-SHB-CD-C	197.062		HW-M-SM2-CC-C	438.229		CK-M-SSGW-CD-UC-LC	541.72
HW-M-UI-CW-C	195.154		MR-VL-SHB-CL-MC	201.975		CK-M-SM2-CC-MC	250.833		MR-VL-SHB-CC-C	207.415		CK-VL-SSGW-CC-MC	196.7		CK-L-PF-W-C	432.93		SR-VL-PR2-C-UC-LBB	541.283
CK-L-SSGW-CW-C	194.035		CK-M-SHB-CW-C	200.848		CK-VL-PR2-CL-UC	250.436		CK-VL-SM2-CC-MC	206.808		HW-M-UI-CW-C	194.948		SR-L-LTR-W-UC	431.128		SR-VL-LTR-W-UC-LC	539.809
MR-L-SHB-CL-C	194.005		MR-M-PR2-CC-C	198.698		CK-VL-SSGW-CC-MC	244.603		LR-VL-PR1-W-MC	205.906		SR-L-PR2-CL-MC	193.582		MR-L-SHBF-C-UC	430.472		CK-M-SHB-CC-UC-LB	539.783
CK-VL-SSGW-CC-MC	192.223		CK-L-SM2-CD-MC	198.413		HW-MH-SM2-CD-C	243.371		HW-VH-SHB-CC-MC	205.838		CK-L-SSGW-CW-C	192.4		LR-VL-PR1-W-NA	429.18		HW-M-PR1-CC-UC-SC	538.362
HW-L-SSGW-CC-MC	191.657		MR-VL-PR1-CL-MC	198.117		MS-VL-PR2-CL-C	243.368		MR-L-PR2-CD-C	205.693		CK-L-SM2-CD-MC	189.901		CK-L-PF-CD-UC	427.18		CK-M-PR1-CC-C-LBB	537.686
MR-VL-SHB-CL-MC	191.313		MS-L-SHB-CL-UC	195.541		SR-L-SHB-CW-MC	243.177		MS-L-PR1-C-UC	205.553		CK-M-SHB-CW-C	189.534		CK-L-SSGW-CC-MC	426.677		HW-L-LTR-C-UC-SG	534.626
HW-M-SHB-CD-C	191.103		HW-M-UI-CW-C	194.351		CK-L-SHB-W-C	241.843		HW-VL-PR1-C-MC	205.498		MR-VL-PR1-CL-MC	188.414		HW-H-PR1-C-MC	425.85		HW-L-SM2-CD-UC-SB	532.951
SR-L-PR2-CL-MC	188.545		CK-L-SSGW-CW-C	193.13		CK-L-LTR-CW-C	241.78		HW-MH-SM2-CC-C	203.466		MR-M-PR2-CC-C	187.475		HW-MH-PF-CC-MC	424.687		HW-MH-SHB-C-C-LC	530.126
MS-VL-SSGW-CL-UC	187.805		HW-S-PR2-CC-MC	187.424		SR-VL-UI-CW-C	240.541		HW-M-LTR-CC-UC	202.905		MS-VL-SSGW-CL-UC	186.724		HW-MH-PR1-CD-NA	423.428		MR-VL-SHB-C-UC-SB	529.331
CK-M-SHB-CW-C	187.763		CK-L-UI-CW-C	186.252		MS-VL-PR1-W-MC	239.926		SR-VL-SHB-W-MC	202.748		MR-L-SHB-CL-C	184.867		SR-L-PR1-W-MC	423.032		MR-VL-LTR-W-UC-CG	528.53
MR-VL-PR1-CL-MC	187.641		MS-VL-SSGW-CL-UC	185.994		CK-M-SM2-CC-C	239.913		HW-MH-PR2-C-UC	202.157		SR-VL-SHB-CW-MC	184.771		HW-L-SHBF-CC-NA	422.096		HW-M-UI-CD-UC-LB	528.111
CK-L-SM2-CD-MC	187.638		SR-M-SHB-CL-UC	185.638		CK-VL-SM2-CD-C	239.036		CK-VL-SSGW-CC-MC	201.974		SR-M-SHB-CL-UC	182.389		MR-L-PR2-CC-C	421.994		HW-M-SHB-CD-MC-SB	528.098
MR-M-PR2-CC-C	185.971		HW-MH-UI-CD-C	180.252		CK-L-UI-CC-C	237.259		HW-H-SM2-CD-MC	200.317		MR-VL-LTR-W-MC	181.834		GR-VL-PR1-C-C	418.361		CK-M-PR2-C-UC-LBB	527.923
SR-M-SHB-CL-UC	185.928		HW-VL-PR1-W-MC	179.555		HW-H-UI-CD-C	234.615		MR-L-SSGW-CD-UC	199.897		MS-VL-SM2-CC-C	181.252		MR-VL-SM2-CC-UC	417.29		MR-VL-PR1-C-C-SB	524.301
SR-L-UI-CW-MC	182.886		MS-L-SHB-W-UC	179.535		HW-M-LTR-CW-C	234.341		CK-H-PR1-C-C	198.522		SR-L-UI-CW-MC	180.572		HW-M-PF-W-C	416.732		SR-L-SHB-W-UC-LC	524.191
MS-VL-SM2-CC-C	180.988		MR-L-PR1-CW-MC	179.305		HW-M-SHB-CD-C	232.564		HW-VH-PR1-C-MC	197.185		MR-L-SHB-CL-MC	178.68		MR-VL-PR2-CD-UC	415.543		MS-VL-PR1-W-UC-CG	523.95
MS-VL-LTR-W-MC	180.802		MS-VL-SM2-CC-C	178.772		HW-M-SHB-W-UC	231.934		HW-L-UI-C-C	197.094		MS-VL-LTR-W-MC	178.369		SR-M-SHBF-C-UC	414.245		HW-M-UI-CD-UC-SB	522.183
MS-VL-SSGW-CC-C	179.738		CK-VL-SHB-CC-MC	177.89		HW-L-SHB-CC-MC	229.553		SR-L-SM2-CC-C	197.065		HW-L-SSGW-CC-MC	178.114		MR-L-PR1-W-C	412.665		HW-H-PR1-C-UC-SB	521.449
SR-VL-SHB-CW-MC	177.41		MS-VL-LTR-W-MC	177.811		HW-L-SHB-W-C	228.056		HW-VL-PR2-CC-MC	195.687		CK-VL-SHB-CC-MC	176.557		HW-VL-SHBF-C-MC	411.045		CK-L-UI-C-C-SB	518.47
MR-L-SHB-CL-MC	176.322		MR-VL-LTR-W-MC	177.655		HW-L-SSGW-CD-MC	224.264		MR-VL-SSGW-C-C	194.848		HW-L-SM2-CD-MC	176.231		HW-VL-SHBF-W-MC	411.001		CK-MH-PR2-CC-C-LB	518.196
HW-L-SM2-CD-MC	176.231		SR-VL-UI-CW-MC	176.823		HW-M-LTR-CW-MC	220.221		CK-VL-UI-C-MC	194.701		HW-L-PR1-CC-MC	174.782		HW-VL-PF-W-UC	410.906		MS-VL-PR1-C-UC-SB	516.866
MR-L-PR2-CL-MC	175.6		MR-L-PR2-CL-MC	176.773		SR-L-SM2-CC-C	220.152		HW-VH-PR1-CC-MC	194.063		CK-VL-PR2-CL-UC	174.087		CK-L-SSGW-W-UC	409.131		HW-VL-SHB-W-UC-LC	514.9
HW-M-SSGW-CL-MC	175.153		SR-L-PR2-CL-C	176.549		MS-VL-SSGW-CC-UC	219.007		SR-M-PR2-C-C	193.381		MS-L-PR1-CL-UC	173.874		HW-S-PR1-C-UC	408.199		CK-M-PR2-C-UC-SB	514.299
CK-VL-SHB-CC-MC	175.123		MS-VL-SSGW-CC-C	176.368		HW-H-UI-CC-MC	218.643		CK-VL-SHB-W-MC	193.358		MS-VL-SSGW-CC-C	172.514		CK-M-SM2-CD-C	408.168		MR-VL-PR2-CC-UC-LB	514.113
HW-L-UI-CL-MC	174.948		SR-L-PR2-CL-MC	175.186		MS-VL-SHB-CW-C	218.47		MR-L-PR1-C-C	193.191		CK-M-IF2-CL-C	171.791		SR-VL-SHBF-W-MC	408.147		SR-L-PR1-CC-UC-SB	513.779
CK-VL-SSGW-CW-C	173.793		MR-VL-PR2-CD-UC	173.801		SR-VL-SHB-CL-MC	218.21		GR-VL-SHB-C-UC	192.464		CK-VL-SSGW-CW-C	171.065		SR-L-PR1-CC-NA	406.547		HW-M-SSGW-CC-UC-LB	511.815
HW-L-PR1-CC-MC	173.142		MR-L-SHB-CL-MC	173.022		HW-L-PR2-CD-MC	218.196		MS-VL-SM2-CC-UC	191.866		CK-L-SHB-W-C	170.648		HW-L-PR1-CD-MC	404.536		CK-VL-SSGW-CD-UC-LC	511.102
MS-VL-SSGW-CD-UC	172.99		MR-VL-PR2-CL-MC	171.847		HW-MH-SSGW-CD-C	217.507		CK-M-SHB-CD-C	190.516		CK-H-PR1-CC-C	170.187		HW-M-IF2-C-C	404.362		CK-M-PR2-CD-C-SB	511.031
MR-VL-LTR-W-MC	172.084		HW-VL-UI-CL-C	171.315		SR-M-SHB-CL-C	212.488		HW-VL-PR2-CD-MC	190.074		HW-L-UI-CL-MC	169.686		MR-VL-SHBF-W-MC	402.264		MS-VL-LTR-W-C-CG	510.724
MR-L-UI-CW-UC	171.917		MR-L-SHB-CL-C	171.255		SR-VL-PR2-CD-UC	212.322		SR-M-SHB-CC-C	189.908		HW-M-SSGW-CL-MC	169.618		CK-L-SM2-C-UC	401.88		CK-L-PR1-W-UC-LB	510.4
CK-M-IF2-CL-C	171.791		SR-VL-SHB-CW-MC	171.209		CK-M-SHB-CW-C	211.866		MS-L-SHB-C-UC	187.483		MR-VL-PR2-CD-UC	169.395		CK-L-SSGW-CD-MC	401.288		MR-VL-PR1-W-C-CG	508.136
CK-L-SHB-W-C	171.312		CK-L-UI-CW-MC	170.247		MR-VL-SSGW-CD-C	211.866		MR-VL-SHB-C-MC	184.705		HW-VL-PR2-CD-MC	169.191		HW-H-PR1-CC-MC	400.565		CK-M-PR2-CC-C-SB	503.867
CK-VL-PR2-CL-UC	171.123		MR-L-SSGW-CD-UC	169.302		HW-MH-LTR-CC-MC	210.388		HW-L-PR1-CC-MC	183.825		HW-H-UI-CD-C	169.033		MR-VL-PF-W-C	400.156		CK-VL-SSGW-CC-UC-LC	503.61
HW-VL-PR2-CD-MC	170.85		LR-VL-SHB-CL-UC	168.302		HW-M-SM2-CC-MC	210.109		CK-H-SHB-C-C	181.629		CK-H-PR1-CL-C	168.427		GR-VL-PR1-C-UC	400.057		CK-L-SHB-W-C-SG	502.966
HW-VL-UI-CL-C	170.814		SR-L-UI-CW-MC	168.196		SR-M-PR1-CL-UC	209.923		CK-MH-PR1-C-MC	181.077		HW-VL-UI-CL-C	167.518		CK-L-SHBF-CD-C	399.312		CK-MH-PR2-CD-UC-LBB	502.398
MR-VL-PR2-CD-UC	169.649		HW-VL-PR2-CD-MC	168.132		SR-VL-UI-CW-MC	209.519		HW-M-SSGW-C-MC	180.824		SR-VL-SM2-CC-MC	167.266		HW-M-SHBF-CD-NA	396.442		CK-MH-PR2-CD-MC-LBB	502.37
HW-H-UI-CD-C	169.033		CK-VL-PR2-CL-UC	168.04		SR-L-SM2-CC-MC	209.473		MS-VL-LTR-W-MC	180.296		MS-VL-SM2-CL-UC	166.522		CK-M-PR1-CD-C	394.92		MR-L-PR1-C-UC-LC	501.094
MS-L-PR1-CL-UC	167.456		HW-M-SSGW-CL-MC	167.626		HW-VH-SHB-CL-MC	205.229		HW-VL-SM2-C-C	178.796		SR-VL-UI-CW-MC	166.403		HW-VL-SM2-CC-NA	394.866		CK-MH-PR2-CC-MC-LB	500.297
CK-M-SSGW-CD-C	166.627		HW-L-SM2-CD-MC	165.185		CK-VL-SHB-CW-MC	203.478		HW-VL-SHB-CD-UC	178.451		CK-H-SHB-CC-MC	166.074		HW-L-IF2-C-UC	393.147		SR-VL-PR1-C-MC-SB	497.998
MR-VL-PR2-CL-MC	166.068		SR-L-UI-W-UC	164.506		LR-VL-SHB-CL-UC	202.755		MR-VL-LTR-W-MC	178.214		SR-L-PR2-CL-C	165.799		SR-M-PR2-CD-NA	392.661		HW-MH-SHB-C-UC-SC	497.849
CK-H-SHB-CC-MC	165.514		HW-L-UI-CC-MC	164.445		MR-VL-SSGW-CC-C	202.216		SR-L-PR1-CC-MC	177.664		MR-L-UI-CW-UC	165.734		LR-VL-PR2-CC-UC	392.66		CK-H-SHB-CC-C-LB	497.305
SR-VL-UI-CW-MC	164.701		MR-L-UI-CW-UC	164.323		MR-L-SSGW-CD-UC	201.747		CK-VL-PR2-C-MC	177.548		HW-VL-PR1-W-MC	164.487		MS-VL-PR1-C-C	392.573		HW-MH-PR1-CD-C-LBB	495.395
SR-VL-SM2-CC-MC	164.488		MR-L-PR1-CW-C	164.292		MS-L-SHB-CL-UC	198.675		MS-L-SHB-W-UC	177.208		CK-M-SSGW-CD-C	164.424		HW-L-SHBF-CC-MC	391.759		SR-L-SHB-C-UC-LC	493.606
HW-VL-PR1-W-MC	164.487		CK-H-PR1-CC-C	163.283		SR-VL-PR1-CC-C	196.185		HW-L-UI-CC-C	176.064		HW-M-LTR-CW-MC	163.81		HW-L-SM2-CC-NA	385.314		HW-H-SHB-CC-MC-LBB	491.223
MR-L-PR2-CD-UC	163.081		MS-VL-SSGW-CD-UC	163.078		HW-M-PR2-CL-C	195.59		MS-VL-PR1-C-MC	173.954		MS-VL-SSGW-CD-UC	163.498		SR-L-SHBF-W-NA	384.836		CK-L-UI-CC-C-SB	488.924
SR-L-PR2-CL-C	162.772		CK-M-SSGW-CD-C	162.445		CK-L-SM2-CD-MC	194.389		MR-L-SSGW-CC-UC	173.807		MR-VL-PR2-CL-MC	162.323		CK-M-SHBF-CC-NA	383.03		HW-L-SHB-C-C-CG	488.483
MR-L-PR1-W-C	162.374		CK-VL-SSGW-CW-C	162.062		CK-L-IF2-CW-UC	192.191		HW-L-SSGW-CD-MC	173.239		HW-MH-UI-CD-C	162.278		HW-VL-SSGW-CC-C	381.669		CK-L-SM2-CC-UC-LB	488.201
CK-MH-PR1-CC-MC	161.464		CK-MH-SM2-CD-C	160.851		HW-VH-SHB-CD-C	190.851		SR-L-SM2-CD-C	172.49		LR-VL-SHB-CL-UC	161.289		SR-VL-PF-C-NA	380.371		HW-M-SHB-CD-UC-LB	487.331
MS-L-SHB-W-UC	160.408		CK-VL-SHB-CL-MC	160.566		CK-MH-PR1-CD-C	190.035		CK-VL-SHB-CD-UC	172.272		MS-L-SHB-W-UC	160.466		HW-M-IF2-C-UC	379.768		CK-VL-PR1-C-C-LC	487.236
HW-MH-UI-CD-C	159.78		MR-L-PR2-CD-UC	160.388		MR-VL-PR2-CL-MC	189.45		MR-M-PR2-C-UC	171.507		CK-MH-PR1-CC-MC	160.319		MR-VL-SSGW-CC-UC	378.919		CK-VL-SHB-C-C-SB	486.37
HW-M-LTR-CW-MC	159.77		HW-L-SSGW-CC-MC	159.717		MR-VL-PR1-CC-UC	189.145		HW-MH-PR1-CD-UC	168.928		CK-L-UI-CW-MC	159.826		MR-L-SHBF-W-UC	378.515		MR-VL-PR2-C-UC-LB	485.882
LR-VL-PR1-CW-MC	157.635		SR-L-SM2-CC-MC	159.674		HW-VH-PR2-CC-MC	186.974		HW-H-UI-CC-MC	168.733		GR-VL-SHB-CW-UC	158.293		SR-VL-PR2-CD-C	375.04		CK-VL-PR1-W-C-SC	483.376
CK-L-UI-CW-MC	157.512		SR-L-PR2-CD-MC	158.428		MR-L-UI-CW-UC	186.177		CK-VL-SSGW-C-UC	168.246		HW-L-LTR-CC-UC	156.19		CK-M-PR1-W-UC	374.719		HW-VL-SHB-W-C-LC	481.683
CK-H-PR1-CL-C	157.357		MS-VL-PR1-CW-MC	158.328		HW-MH-UI-CD-C	185.661		CK-M-SSGW-CD-MC	167.606		MR-L-PR2-CL-MC	155.589		SR-VL-SSGW-CC-C	373.956		HW-M-PR2-C-MC-SB	479.289
CK-H-PR1-CC-C	155.345		GR-VL-SHB-CW-UC	158.293		HW-VL-SHB-CW-MC	185.451		HW-VL-SHB-CD-C	167.408		MR-L-PR2-CD-UC	155.463		MR-L-PR1-C-NA	373.642		CK-M-UI-CC-UC-LB	478.758
HW-VH-PR2-CC-MC	155.257		LR-VL-PR1-CW-MC	157.635		HW-MH-PR2-CL-MC	184.793		CK-MH-PR1-CD-C	166.498		HW-VH-PR2-CC-MC	155.257		HW-VL-SSGW-CD-C	373.383		CK-L-PR1-C-MC-LB	477.702
HW-L-LTR-CC-UC	155.162		CK-MH-PR1-CL-MC	157.503		HW-VL-SM2-CD-UC	183.798		CK-VL-SSGW-W-C	166.357		MR-L-PR1-CW-C	153.326		SR-L-PF-C-C	373.173		HW-H-PR2-CC-C-LB	476.734
HW-M-SSGW-CL-C	152.591		HW-L-LTR-CC-UC	157.234		MS-VL-SM2-CC-C	183.5		HW-H-PR2-C-MC	165.952		HW-M-SSGW-CL-C	152.591		MS-VL-PR2-C-C	372.909		HW-VL-SHB-C-UC-CG	475.867
MR-L-PR1-CW-C	152.557		HW-L-LTR-CW-MC	157.165		CK-L-UI-CW-C	183.155		HW-L-UI-C-MC	165.345		LR-VL-PR1-CW-C	152.173		HW-H-PF-CC-NA	372.323		HW-MH-PR1-C-MC-LC	475.799
LR-VL-SHB-CL-UC	152.327		SR-L-SHB-W-C	156.272		HW-M-PR2-CL-UC	181.661		MR-L-PR1-C-MC	164.719		SR-L-UI-W-UC	152.147		MR-L-PR2-C-C	372.076		HW-M-SHB-CD-C-SB	475.411
HW-L-LTR-CW-MC	151.74		CK-L-UI-CC-MC	155.244		MR-M-PR2-CC-C	180.505		MR-L-SHB-C-C	164.434		SR-L-SHB-W-C	151.936		CK-M-PR1-CD-NA	370.802		HW-MH-PR1-CD-MC-SB	475.324
SR-L-SHB-W-C	151.046		MR-L-PR1-W-C	155.065		HW-H-SM2-CD-MC	180.454		HW-L-SHB-W-MC	164.21		CK-VL-LTR-CW-C	150.871		SR-L-SHBF-C-NA	369.841		HW-L-SSGW-CC-UC-SC	474.632
SR-L-UI-W-UC	150.496		HW-L-SSGW-CD-MC	153.687		MR-VL-PR1-CL-MC	180.235		SR-L-PR2-CD-MC	161.198		HW-L-SSGW-CD-MC	150.054		GR-VL-PR2-CC-UC	366.486		CK-M-UI-CC-MC-SB	474.587
#N/A	149.433		HW-M-LTR-CW-MC	152.92		SR-L-PR2-CL-MC	179.621		CK-M-SSGW-C-UC	159.425		MR-VL-SHB-CC-UC	148.755		GR-VL-PR1-C-NA	366.105		CK-M-SM2-CD-UC-SB	473.821
HW-VL-SHB-CW-MC	149.275		HW-VL-SHB-CW-MC	151.385		CK-VL-SHB-CC-MC	178.283		MR-L-SM2-CC-UC	158.899		HW-L-LTR-CW-MC	148.688		CK-M-SHBF-W-UC	365.682		CK-L-PR2-CD-C-SB	472.362
MS-VL-PR1-CW-MC	148.659		CK-L-SHB-W-C	150.658		MS-VL-LTR-W-MC	178.064		HW-H-SM2-CC-UC	158.636		MR-L-PR1-W-C	148.291		SR-L-PR1-CC-C	361.561		MS-VL-PR2-CC-UC-SB	469.487
LR-VL-PR1-CW-C	147.932		MS-VL-SM2-CL-UC	149.774		CK-L-IF2-CL-C	176.727		SR-M-SHB-CC-UC	157.787		HW-VL-SHB-CW-MC	148.064		HW-MH-SM2-CD-UC	360.577		HW-MH-SHB-C-C-LBB	466.787
MS-VL-PR2-CL-MC	147.535		HW-H-UI-CD-C	148.387		MR-VL-SHB-CL-MC	176.459		SR-L-UI-C-MC	155.965		CK-VL-SHB-CL-MC	146.801		HW-M-PF-W-NA	360.456		HW-VL-SHB-C-UC-SC	466.506
CK-VL-UI-CL-MC	146.789		HW-MH-SSGW-CD-C	148.286		CK-VL-UI-CL-MC	176.052		HW-VL-SHB-C-MC	155.783		CK-VL-UI-CL-MC	146.789		SR-VL-SM2-C-C	360.202		MR-L-PR2-C-UC-LB	463.992
CK-VL-LTR-CW-C	146.546		LR-VL-PR1-CW-C	147.932		SR-VL-SHB-CW-MC	175.819		HW-L-PR2-C-C	154.759		HW-MH-SSGW-CD-C	145.773		CK-MH-SM2-CD-NA	359.815		MR-VL-LTR-W-C-SC	463.531
HW-MH-SSGW-CD-C	145.828		MS-L-PR1-CL-UC	145.887		HW-L-IF1-CC-UC	175.747		HW-L-SSGW-CC-MC	154.612		HW-VL-SM2-CD-UC	144.629		CK-VL-SHBF-C-NA	359.613		SR-L-SHB-W-UC-CG	463.332
HW-VL-SM2-CD-UC	145.206		CK-H-SHB-CC-MC	145.472		SR-M-SHB-CL-UC	175.651		HW-M-LTR-W-C	152.953		HW-L-SSGW-CW-UC	143.912		HW-L-SSGW-C-UC	357.958		CK-VL-PR1-C-UC-CG	462.432
MR-L-PR1-CC-UC	144.343		CK-VL-LTR-CW-C	142.407		MR-L-SHB-CL-C	174.082		MR-L-SHB-C-MC	152.747		MR-L-PR1-CW-MC	142.495		MS-VL-PR1-W-NA	354.756		CK-M-PR1-CC-UC-LB	461.533
CK-VL-SHB-CL-MC	142.816		CK-L-UI-CC-C	142.066		HW-L-UI-CC-C	174.019		LR-VL-SHB-C-UC	152.43		HW-VH-SHB-CD-C	139.864		CK-L-SSGW-C-C	351.848		MR-VL-PR1-W-C-LB	460.837
MS-VL-SSGW-W-C	142.253		SR-L-PR1-CC-C	139.112		MS-VL-SSGW-CD-UC	172.99		CK-M-IF2-CC-C	151.113		CK-L-PR1-W-MC	139.67		HW-L-SSGW-CD-NA	351.746		HW-L-SM2-CD-UC-LB	460.597
CK-MH-PR1-CL-MC	141.42		MR-VL-SSGW-CW-C	138.369		HW-VL-PR1-CW-MC	172.955		SR-L-UI-C-C	146.304		MR-L-PR1-CC-UC	139.634		CK-M-PR1-CC-MC	349.546		HW-MH-SHB-CD-UC-SB	460.017
MR-L-PR1-CW-MC	140.752		HW-S-SHB-CD-C	138.071		HW-M-LTR-CL-MC	172.938		HW-M-SHB-W-MC	146.03		MR-VL-SSGW-CW-C	139.358		HW-L-PF-CD-MC	349.524		SR-L-SHB-W-UC-SC	459.065
HW-VH-SHB-CD-C	139.856		HW-L-LTR-CC-C	136.699		HW-VL-LTR-CL-C	172.386		MR-M-PR2-CC-UC	145.286		HW-L-LTR-CC-C	138.557		SR-L-PR2-CD-NA	349.27		CK-M-UI-CC-UC-LC	458.472
HW-L-SSGW-CW-UC	139.06		SR-M-PR2-CL-UC	136.551		CK-M-SM2-CD-MC	172.327		HW-M-UI-CD-C	144.691		MR-L-PR1-CL-C	137.684		HW-M-LTR-CC-C	349.21		CK-MH-PR2-CC-UC-LB	457.979
HW-L-LTR-CC-C	138.557		HW-VL-SM2-CD-UC	136.524		HW-L-LTR-CW-MC	171.694		MS-VL-SSGW-CC-C	143.932		CK-MH-PR1-CL-MC	136.491		SR-M-SHBF-C-C	348.705		CK-MH-SHB-CC-C-LB	457.564
CK-L-PR1-W-MC	137.813		CK-VL-UI-CL-MC	136.485		HW-H-PR1-CC-UC	171.571		MS-L-PR1-W-UC	143.708		CK-MH-SM2-CD-C	135.708		SR-L-SSGW-CD-C	348.667		CK-VL-UI-C-UC-SB	457.541
HW-L-SSGW-CD-MC	137.709		HW-M-SSGW-CL-C	136.116		HW-VL-SSGW-CW-C	170.538		HW-MH-SSGW-CD-C	143.528		MS-VL-PR1-CW-MC	134.991		HW-MH-SSGW-CD-C	346.886		HW-L-PR1-CD-UC-SC	456.11
MR-VL-SSGW-CW-C	135.495		MR-L-PR1-CC-UC	134.202		HW-VL-PR1-CC-MC	170.53		MR-VL-PR2-C-MC	143.366		MS-VL-PR2-CL-MC	134.417		CK-VL-SM2-CD-C	345.898		HW-VL-PR1-C-UC-CG	455.66
HW-L-PR1-W-MC	135.396		SR-M-SHB-CW-UC	134.01		HW-MH-LTR-CL-C	170.306		SR-VL-SHB-CC-MC	142.647		HW-L-PR1-W-MC	133.539		MR-VL-SM2-C-NA	345.058		HW-M-SM2-CC-UC-LB	454.893
MR-L-PR1-CL-C	134.425		HW-VL-SM2-CC-MC	132.973		HW-H-SHB-CD-MC	170.214		HW-VH-PR2-CC-MC	141.455		HW-VL-SM2-CC-MC	133.006		HW-M-SSGW-CD-MC	344.396		MS-VL-LTR-W-UC-CG	454.714
SR-L-PR1-CC-C	133.748		MR-L-PR1-CL-C	132.508		HW-VL-UI-CL-C	170.004		SR-M-SHB-C-MC	140.979		MS-VL-SSGW-W-C	132.846		HW-VL-SM2-CC-C	341.53		HW-VL-SM2-CC-UC-LC	454.467
CK-MH-SM2-CD-C	132.874		MR-VL-SHB-CC-UC	132.407		CK-MH-PR1-CC-MC	169.665		HW-H-UI-C-MC	140.691		SR-L-UI-CW-C	131.981		HW-H-SHBF-CD-C	340.969		HW-MH-PR2-CC-UC-LB	454.311
MR-VL-SHB-CC-UC	132.557		SR-VL-PR2-CL-MC	132.184		CK-M-SSGW-CD-C	169.593		HW-L-UI-CC-MC	140.089		HW-H-PR1-CC-UC	131.298		MR-VL-SSGW-C-UC	340.9		CK-L-SHB-CC-UC-CG	453.013
SR-L-UI-CW-C	132.164		CK-VL-PR2-CD-MC	131.551		MR-VL-PR2-CD-UC	169.389		HW-H-UI-CD-C	137.816		HW-MH-PR1-CD-C	131.013		MS-VL-PR2-CC-NA	340.011		SR-L-SHB-CC-UC-SB	452.63
HW-H-PR1-CC-UC	131.094		HW-L-SSGW-CW-UC	130.678		MR-L-SHB-CL-MC	168.409		CK-VL-SHB-CC-MC	137.784		GR-VL-SHB-CL-UC	129.91		HW-VL-SM2-CD-NA	339.438		HW-S-PR2-CD-MC-LBB	452.569
HW-MH-PR1-CD-C	131.013		MS-L-PR1-CW-UC	129.81		MR-VL-UI-CL-UC	168.225		HW-VL-UI-CC-C	137.314		SR-L-PR1-CC-C	129.732		CK-VL-SSGW-C-UC	339.242		HW-MH-SM2-CD-UC-LBB	452.137
HW-VL-SM2-CC-MC	129.241		CK-MH-PR1-CC-MC	129.11		MR-VL-LTR-W-MC	168.15		HW-M-SSGW-C-C	136.251		SR-M-PR2-CL-UC	128.763		CK-L-PR1-CD-C	336.694		HW-L-UI-W-UC-SB	452.098
CK-VL-PR2-CD-MC	126.051		MS-VL-PR2-CL-MC	129.05		MR-L-PR2-CL-MC	167.416		GR-VL-PR2-C-UC	136.216		CK-VL-SSGW-CD-MC	128.564		HW-MH-LTR-CC-UC	334.819		HW-S-SHB-C-C-LB	450.699
SR-M-PR2-CL-UC	125.823		MS-VL-SSGW-W-C	129.033		CK-M-SSGW-CW-UC	166.679		HW-MH-UI-CD-MC	135.964		CK-VL-PR2-CD-MC	127.799		HW-S-PR1-CD-UC	327.109		HW-MH-PR1-CC-C-LB	449.969
GR-VL-SHB-CL-UC	125.142		HW-VL-UI-CW-C	129.027		CK-VL-SSGW-CW-C	164.764		CK-VL-SM2-CD-MC	133.558		HW-VL-UI-CW-C	127.121		SR-VL-SM2-CC-C	325.851		CK-M-PR2-C-C-SB	449.618
LR-VL-SM2-CC-C	123.629		CK-L-PR1-W-MC	126.667		HW-M-LTR-CL-C	163.851		MS-VL-SSGW-W-C	132.846		MR-M-PR2-CC-MC	126.643		MS-VL-PR1-W-MC	321.824		HW-M-PR1-W-UC-SG	447.981
HW-VL-UI-CW-C	123.023		CK-VL-SSGW-CD-MC	125.266		HW-VL-PR2-CC-MC	163.35		CK-H-PR1-CC-C	132.042		LR-VL-PR1-CW-MC	124.742		SR-M-PR1-C-UC	321.164		CK-VL-LTR-W-MC-CG	446.764
HW-L-UI-CC-MC	122.773		CK-VL-SM2-CD-UC	124.962		HW-H-SM2-CD-C	163.067		HW-M-SSGW-CC-MC	131.366		LR-VL-SM2-CC-C	124.67		MR-VL-PR1-CC-C	320.554		HW-S-SHB-CC-C-SB	445.878
SR-VL-PR2-CL-MC	122.471		LR-VL-SM2-CC-C	124.67		MS-L-PR1-CL-UC	162.68		HW-L-SHB-CD-MC	131.182		SR-M-SHB-CW-UC	122.923		HW-L-PR2-CD-MC	320.356		CK-L-SHB-C-C-SB	444.679
CK-VL-SSGW-CD-MC	121.653		CK-M-IF2-CL-C	124.666		HW-L-SHB-CD-C	162.245		HW-VL-SHB-W-MC	130.406		HW-MH-LTR-CC-C	122.572		CK-MH-SHBF-C-UC	320.102		SR-VL-PR2-C-C-SB	444.297
SR-M-PR1-CC-UC	120.996		HW-M-SSGW-CW-UC	123.757		MR-L-PR1-CL-C	161.625		SR-M-PR2-C-MC	129.669		SR-VL-PR2-CL-MC	122.248		CK-H-SHBF-CC-UC	319.942		SR-VL-PR1-CC-UC-SB	444.054
HW-VL-UI-CC-C	120.648		MR-VL-SHB-CW-MC	122.958		CK-L-IF2-W-UC	160.61		CK-M-PR1-CD-MC	128.856		SR-M-PR1-CC-UC	119.939		MR-L-PR1-C-C	318.403		CK-M-SM2-CD-UC-LC	443.128
CK-VL-UI-CW-MC	118.797		SR-L-SSGW-CD-C	122.55		MS-L-SHB-W-UC	160.528		HW-M-LTR-C-C	127.918		HW-VL-UI-CC-C	119.185		HW-S-PR1-CC-C	318.306		CK-M-SM2-CC-UC-LB	442.749
MR-L-SM2-CC-C	118.725		SR-M-PR1-CW-UC	122.319		CK-L-PR1-W-MC	160.302		HW-VL-LTR-C-C	127.462		SR-L-PR2-CD-MC	117.209		MR-VL-LTR-W-MC	317.631		SR-VL-PR1-C-UC-SC	441.563
MR-VL-SHB-CW-MC	118.402		CK-M-UI-CW-UC	122.054		SR-L-SHB-W-C	158.931		HW-M-LTR-W-MC	127.27		HW-VL-LTR-CL-C	116.735		HW-M-LTR-W-NA	317.443		CK-L-LTR-W-C-CG	440.53
SR-M-SHB-CW-UC	118.306		HW-VL-SHB-CC-MC	121.219		LR-VL-PR1-CW-MC	157.635		MS-VL-PR2-CC-MC	126.579		HW-L-UI-CC-MC	116.242		MR-VL-PR2-C-NA	317.311		CK-L-PR2-CD-C-LBB	440.452
HW-MH-LTR-CC-C	118.265		HW-H-PR1-CC-UC	120.984		CK-L-IF1-CC-UC	157.47		LR-VL-PR1-CC-UC	126.264		HW-H-PR1-CW-C	115.862		CK-MH-PR2-CC-NA	315.833		CK-VL-SHB-CC-UC-LC	439.975
MR-M-PR2-CC-MC	118.137		GR-VL-SHB-CL-UC	120.758		SR-VL-SM2-CC-MC	156.808		SR-M-PR1-CC-UC	126.126		CK-VL-SM2-CD-UC	115.821		HW-M-SSGW-CC-NA	315.056		MR-VL-SM2-C-UC-SB	439.073
SR-L-PR2-CD-MC	117.209		HW-H-PR1-CW-C	119.961		HW-MH-LTR-CD-UC	155.903		HW-VL-SM2-C-UC	125.606		CK-VL-UI-CW-MC	115.507		CK-MH-SHBF-C-C	310.082		CK-VL-SHB-W-C-LC	438.752
SR-M-PR1-CW-UC	116.891		HW-H-UI-CL-MC	118.788		MR-L-PR2-CD-UC	155.463		HW-M-UI-W-MC	125.09		SR-M-PR1-CW-UC	115.42		CK-VL-PR1-CC-MC	309.815		MR-VL-LTR-W-UC-SC	437.803
HW-VL-LTR-CL-C	115.892		CK-L-IF2-CL-C	118.06		CK-VL-SHB-CL-MC	155.233		MR-M-PR2-CD-UC	124.847		CK-L-UI-CC-MC	114.671		HW-M-SSGW-C-MC	309.289		MS-VL-PR1-W-C-CG	437.167
SR-L-SSGW-CW-UC	115.282		HW-L-UI-CC-C	117.601		CK-L-UI-CW-MC	154.509		LR-VL-SM2-C-C	124.67		SR-M-SHB-CC-MC	114.293		SR-L-PR2-CC-MC	309.124		HW-L-SSGW-CC-UC-LB	436.047
CK-VL-SM2-CD-UC	115.244		HW-L-PR1-W-MC	116.555		MS-VL-PR1-CW-MC	153.744		HW-L-LTR-CD-UC	123.786		MR-L-SM2-CC-C	113.961		CK-MH-PR1-C-UC	308.749		CK-VL-LTR-W-MC-SG	435.843
HW-H-PR1-CW-C	112.685		SR-L-UI-CW-C	115.491		MS-VL-SSGW-CC-C	153.469		CK-L-SHB-CD-C	123.224		MS-L-PR1-CW-UC	113.591		HW-VL-PR1-CC-NA	307.431		GR-VL-PR1-W-C-LC	435.766
MR-L-SHB-CC-UC	110.834		MR-L-SM2-CC-C	114.893		HW-H-SHB-CD-UC	153.462		SR-VL-SSGW-W-UC	122.973		MR-VL-SHB-CW-MC	112.367		HW-VL-SM2-CD-C	306.349		CK-VL-SHB-C-UC-CG	433.865
HW-M-SSGW-CW-UC	110.472		MR-L-SHB-CC-UC	114.643		HW-L-UI-CL-MC	153.051		HW-M-SSGW-CC-C	122.729		MR-VL-SM2-CC-MC	112.013		CK-VL-SSGW-W-UC	305.853		HW-M-UI-W-UC-LB	430.623
HW-VL-SHB-CC-MC	110.104		HW-MH-LTR-CC-C	114.399		HW-M-SM2-CC-C	152.481		CK-L-UI-CD-UC	121.7		MS-VL-PR1-CL-MC	111.454		CK-H-PR2-CD-MC	304.843		MR-VL-PR1-W-C-SG	429.238
MS-L-SHB-CW-UC	109.006		SR-M-PR1-CC-UC	114.046		CK-L-SHB-CD-UC	151.738		MR-L-UI-C-UC	120.452		MR-VL-PR2-CD-C	109.813		SR-M-PR2-CC-NA	301.348		HW-VL-PR1-C-UC-SC	428.995
CK-L-UI-CC-MC	108.14		SR-VL-SSGW-CD-MC	113.548		CK-L-UI-CC-MC	151.256		SR-L-SHB-W-MC	120.421		HW-M-SSGW-CW-UC	109.208		MR-L-SHBF-C-C	300.269		MS-VL-PR2-CC-UC-LBB	426.899
MS-L-PR1-CW-UC	107.756		HW-VL-UI-CC-C	113.515		SR-L-PR2-CL-C	151.157		CK-VL-SSGW-CD-MC	119.795		HW-VL-SHB-CC-MC	106.975		HW-L-SHBF-CD-NA	300.064		HW-M-LTR-C-UC-SC	425.998
MR-VL-PR2-CD-C	107.331		MS-L-SHB-CW-UC	113.496		CK-H-PR1-CL-C	149.694		CK-MH-SM2-CD-C	119.459		MS-L-SHB-CW-UC	106.925		SR-VL-SSGW-C-UC	299.651		SR-VL-SHB-C-UC-LB	425.986
MS-VL-PR1-CL-MC	107.109		HW-MH-PR1-CD-C	112.571		CK-M-SHB-CD-UC	149.62		MR-L-PR1-W-MC	118.583		HW-H-UI-CL-MC	106.674		LR-VL-PR2-CC-NA	299.635		HW-VL-LTR-W-UC-SB	425.398
HW-H-UI-CL-MC	106.674		HW-VL-LTR-CL-C	112.479		MR-L-PR1-CW-C	148.876		MR-VL-SHB-W-MC	118.478		CK-M-SSGW-CL-UC	106.635		SR-VL-PR2-CD-NA	299.582		CK-L-PR2-CC-UC-LC	425.368
MR-L-PR1-CL-MC	106.153		CK-VL-SSGW-CW-UC	112.275		HW-VL-PR2-CD-MC	148.819		MR-L-SHB-CC-MC	117.284		MR-L-PR1-CL-MC	105.706		HW-VL-SHBF-CD-UC	299.408		CK-MH-PR2-CD-C-LBB	425.168
CK-VL-SSGW-CW-UC	105.223		SR-M-SHB-CC-MC	112.156		MR-L-SHB-CC-UC	148.613		HW-VL-UI-W-C	117.139		MR-VL-UI-CW-C	104.622		HW-S-PR2-CC-NA	298.071		HW-H-PR2-CC-UC-SB	423.826
CK-M-SSGW-CL-UC	103.727		HW-VL-PR1-CC-MC	111.42		LR-VL-PR1-CW-C	147.96		CK-L-SSGW-W-C	116.864		MR-L-SHB-CC-UC	104.57		SR-L-SM2-CC-NA	298.007		CK-L-PR1-W-C-SG	423.745
SR-M-SHB-CC-MC	103.6		MR-VL-PR2-CD-C	108.871		MR-L-PR1-CW-MC	147.049		MR-L-SHB-CC-C	115.806		MS-L-PR1-W-UC	104.57		CK-H-SHBF-CC-C	297.733		HW-L-PR2-CD-UC-LC	423.382
HW-VL-PR1-CC-MC	103.277		HW-S-SHB-CL-MC	108.455		SR-L-UI-CW-C	146.812		MS-VL-SM2-CC-C	113.689		HW-VL-PR1-CC-MC	103.998		HW-M-LTR-W-MC	296.531		HW-M-PR1-W-UC-LB	423.253
CK-MH-PR1-CL-UC	102.766		HW-H-SHB-CD-C	106.942		HW-L-SSGW-CW-C	145.855		CK-M-SSGW-CD-C	113.142		MS-VL-SSGW-CD-C	103.839		MR-L-SHBF-CC-UC	296.209		HW-MH-UI-C-C-LB	422.565
SR-L-PR1-W-MC	102.687		CK-VL-UI-CW-MC	105.213		CK-MH-PR1-CL-MC	145.495		LR-VL-SHB-CC-UC	112.86		CK-VL-SSGW-CW-UC	102.952		HW-L-PR2-CC-MC	295.4		SR-L-PR1-CC-UC-LC	422.021
MS-VL-SSGW-CD-C	100.622		MS-L-PR1-W-UC	105.01		HW-H-UI-CL-MC	144.592		SR-VL-SSGW-C-C	112.325		LR-VL-SHB-CW-C	102.718		HW-S-PR2-CD-MC	295.093		LR-VL-SHB-W-UC-LC	417.628
SR-L-SSGW-CD-C	100.302		MR-M-PR2-CC-MC	104.76		HW-MH-UI-CD-MC	144.56		HW-MH-LTR-C-C	111.425		SR-L-SSGW-CW-UC	102.687		MR-VL-SM2-C-C	294.083		MR-VL-PR1-W-UC-SG	417.506
MS-L-PR1-W-UC	99.932		CK-MH-SHB-CL-UC	103.837		CK-M-SSGW-CL-UC	142.307		MS-L-SHB-CC-UC	111.165		SR-L-SSGW-CD-C	102.364		SR-L-SHBF-C-MC	293.494		MR-VL-PR1-CC-UC-LC	417.262
SR-VL-SSGW-W-C	99.196		MS-VL-SSGW-CD-C	103.56		MS-VL-PR2-CL-MC	138.777		MS-VL-SSGW-C-C	110.707		HW-VL-SSGW-CW-C	99.087		MS-VL-SHBF-W-NA	293.212		SR-VL-PR2-CC-UC-LB	416.112
GR-VL-SHB-CW-C	98.997		LR-VL-SHB-CW-C	102.718		CK-M-PR2-CL-UC	138.61		CK-VL-UI-W-C	110.567		SR-L-PR1-W-MC	98.757		CK-M-SSGW-CC-C	292.281		HW-H-PR2-CC-UC-LBB	415.536
HW-VL-SSGW-CW-C	98.973		MR-L-PR2-CL-C	102.4		HW-M-UI-W-UC	138.476		SR-VL-UI-W-C	110.372		CK-M-LTR-CW-UC	98.672		LR-VL-PR2-C-UC	290.949		HW-M-IF2-CC-C-SB	414.506
HW-VL-PR1-CL-MC	98.422		HW-VL-SSGW-CW-C	101.98		SR-M-PR2-CL-UC	137.676		MR-VL-SHB-CC-MC	110.362		CK-MH-PR1-CL-UC	98.486		MR-VL-PF-C-UC	290.321		HW-M-PR2-CD-MC-LB	410.837
HW-M-IF2-CW-UC	98.29		SR-M-SSGW-CC-UC	101.739		SR-VL-SSGW-CW-C	134.552		MS-VL-SM2-C-C	109.662		HW-M-IF2-CW-UC	98.29		CK-M-PF-C-MC	288.384		CK-M-PR1-C-MC-LB	409.669
SR-VL-SHB-W-MC	97.315		CK-M-SSGW-CL-UC	101.291		HW-VL-SM2-CC-MC	134.006		CK-VL-UI-CC-C	109.16		CK-MH-SHB-CL-UC	96.473		MR-VL-PR1-CC-NA	287.626		HW-L-SM2-CC-UC-SB	408.972
MR-VL-UI-CW-C	96.359		MR-VL-UI-CW-C	99.9		HW-L-PR1-W-MC	133.886		CK-L-LTR-C-UC	108.971		SR-VL-SHB-W-MC	95.359		SR-L-LTR-W-C	285.132		CK-M-UI-C-UC-LC	408.235
MR-VL-SM2-CC-MC	95.852		CK-MH-SHB-CL-MC	98.436		SR-M-PR1-CC-UC	133.644		CK-M-SSGW-CC-MC	108.817		HW-VH-PR1-CC-MC	95.071		HW-M-SHBF-CD-MC	285.064		CK-VL-PR2-CC-UC-LBB	408.226
MR-M-SM2-CC-UC	95.149		HW-S-PR1-CC-MC	98.098		HW-L-SM2-CD-MC	133.48		CK-MH-SHB-CD-C	107.695		MR-VL-UI-CW-MC	95.035		MR-VL-SSGW-CD-UC	285.035		CK-M-SHB-C-C-LB	406.948
HW-VH-PR1-CC-MC	95.071		SR-L-SSGW-CW-UC	97.33		CK-H-SHB-CC-MC	132.845		HW-VH-PR1-CD-C	107.333		MR-L-PR2-CL-C	94.825		MR-L-SHBF-W-C	284.615		HW-M-PR1-CD-C-SB	405.682
CK-M-LTR-CW-UC	94.716		SR-VL-SHB-W-MC	96.78		HW-H-PR1-CD-MC	132.375		CK-MH-PR1-C-UC	106.966		SR-VL-SSGW-W-C	94.76		HW-H-PR1-CD-NA	284.048		SR-L-SHB-W-UC-SG	404.566
CK-MH-SM2-CC-UC	93.909		MR-L-PR1-CL-MC	96.56		SR-L-UI-CW-MC	131.988		MR-VL-UI-W-C	106.762		CK-MH-SM2-CC-UC	93.909		HW-VL-PR1-CD-C	283.892		MR-L-PR2-CC-UC-LB	403.528
MR-L-SHB-CW-MC	93.64		HW-VL-PR1-CL-MC	96.083		CK-L-LTR-CW-MC	131.734		CK-VL-SHB-CD-C	106.411		LR-VL-SM2-CL-UC	93.666		CK-L-PF-W-NA	283.238		HW-MH-SHB-CC-C-LBB	401.56
MR-VL-UI-CW-MC	93.447		MS-VL-PR1-CL-MC	94.823		CK-M-LTR-CW-UC	131.429		CK-H-SHB-CC-MC	104.724		HW-H-SHB-CD-C	93.241		MR-VL-SHBF-CC-C	281.095		HW-MH-PR1-CD-UC-SB	401.386
CK-L-SSGW-CW-MC	93.25		MR-VL-UI-CW-MC	94.63		HW-VL-IF2-CW-UC	131.345		SR-VL-UI-C-MC	104.479		HW-VL-PR1-CL-MC	91.962		CK-H-PR2-CC-UC	279.958		HW-MH-PR2-C-MC-SB	401.224
HW-H-SHB-CD-C	93.241		SR-L-SSGW-CW-C	94.544		SR-VL-UI-CC-UC	128.751		HW-L-LTR-C-C	103.93		SR-M-PR1-CW-C	91.926		CK-VL-PR2-CC-MC	279.759		CK-L-SHB-W-UC-SB	400.676
MR-L-PR2-CL-C	93.179		SR-M-PR1-CW-C	93.376		HW-H-PR2-CL-MC	127.425		MS-VL-PR2-CD-UC	103.899		MR-M-SM2-CC-UC	91.794		MS-VL-SHBF-CC-UC	278.901		HW-S-PR2-CC-C-SB	398.838
HW-MH-SM2-CC-UC	91.669		HW-L-UI-CW-C	92.519		LR-VL-SM2-CL-UC	126.252		MR-M-PR2-CC-C	103.421		HW-MH-SM2-CC-UC	91.669		SR-VL-PR1-CC-NA	278.171		HW-VL-LTR-W-C-SB	398.62
CK-MH-SHB-CL-UC	91.666		SR-VL-SSGW-W-C	91.531		CK-VL-SSGW-CD-MC	125.756		SR-L-SSGW-W-UC	102.396		SR-L-SSGW-CW-C	91.457		MS-VL-SHBF-W-MC	277.256		HW-S-PR1-CD-C-LBB	398.28
SR-L-SSGW-CW-C	91.369		CK-L-SSGW-CW-MC	91.337		HW-MH-UI-CD-UC	125.234		CK-VL-SSGW-C-C	102.002		CK-L-SSGW-CW-MC	91.337		CK-MH-PR1-CC-UC	275.638		MR-VL-PR2-C-UC-LBB	398.007
HW-H-LTR-CC-C	89.044		HW-VL-LTR-CC-C	91.06		HW-VL-SHB-CD-UC	125.008		MR-L-UI-W-UC	100.714		GR-VL-SHB-W-MC	91.064		SR-VL-SSGW-CD-C	275.602		MR-VL-SHB-W-UC-SG	396.99
HW-L-UI-CW-C	88.527		MS-L-SM2-CC-UC	90.844		CK-M-UI-CW-UC	124.745		MS-VL-SHB-W-MC	100.504		HW-L-UI-CW-C	89.216		HW-M-LTR-CD-UC	275.512		MS-VL-SHB-W-UC-LB	396.941
LR-VL-SHB-CW-C	88.13		LR-VL-SM2-CL-UC	90.311		LR-VL-SM2-CC-C	124.664		SR-VL-SM2-CC-MC	99.189		HW-H-LTR-CC-C	89.044		SR-VL-SHBF-C-MC	275.209		CK-L-SHB-W-UC-LB	396.666
SR-M-PR1-CW-C	88.023		CK-MH-PR1-CL-UC	89.681		SR-VL-SSGW-W-C	124.028		CK-MH-SM2-CC-UC	98.977		LR-L-PR2-CL-UC	88.441		LR-VL-SHBF-W-MC	274.337		CK-H-PR2-CD-UC-LB	394.969
HW-L-UI-CC-C	87.769		HW-M-LTR-CD-UC	89.622		CK-H-SHB-CL-C	123.768		CK-VL-SSGW-W-UC	98.464		MS-L-SM2-CC-UC	88.263		HW-L-SSGW-CC-NA	272.962		HW-MH-SM2-CD-UC-SB	394.875
HW-M-LTR-CD-UC	87.614		CK-M-LTR-CW-UC	89.399		MR-VL-SHB-CC-C	123.134		HW-M-SHB-W-C	98.176		HW-VL-LTR-CC-C	88.061		MR-VL-LTR-W-NA	272.514		CK-M-PR1-C-UC-CG	394.796
HW-VL-LTR-CC-C	87.539		LR-L-PR2-CL-UC	89.188		SR-M-PR1-CC-C	121.165		CK-H-PR2-CC-MC	96.706		LR-VL-PR1-W-MC	88.019		SR-L-SHBF-W-MC	271.702		CK-L-PR2-CC-MC-SB	394.384
CK-M-PR2-CL-UC	87.356		CK-M-PR2-CL-UC	88.746		CK-L-SSGW-CW-MC	121.139		SR-VL-PR1-CC-MC	95.685		HW-M-LTR-CD-UC	87.614		HW-VL-SHBF-C-NA	270.903		SR-M-PR2-CD-C-LB	394.237
CK-M-UI-CW-UC	87.269		GR-VL-SHB-W-MC	88.262		MS-L-PR1-CW-UC	121.12		SR-L-SSGW-W-C	95.472		HW-L-UI-CC-C	87.407		CK-VL-PR2-CD-MC	270.5		HW-M-PR1-CC-UC-CG	392.836
SR-VL-SSGW-CD-MC	86.789		HW-H-PR1-CD-C	88.156		HW-VH-LTR-CD-C	120.817		CK-M-LTR-W-UC	95.471		CK-M-PR2-CL-UC	87.356		HW-VL-LTR-C-UC	267.155		HW-L-LTR-C-UC-SC	391.785
MR-VL-SM2-CL-UC	86.205		HW-L-SHB-CD-C	87.507		HW-M-UI-CD-C	120.816		SR-L-SM2-CC-MC	93.873		MR-VL-SM2-CL-UC	86.205		CK-VL-PF-CC-MC	266.041		HW-VL-PR1-CC-C-LC	390.198
GR-VL-SHB-W-MC	86.048		MR-VL-SM2-CC-MC	85.834		MR-L-PR1-CL-MC	120.587		LR-VL-SM2-CC-UC	93.666		HW-L-SHB-CD-C	85.463		HW-H-PR2-C-MC	265.376		SR-L-PR1-C-MC-SB	389.861
HW-L-SHB-CD-C	85.296		GR-VL-SHB-CW-C	85.412		HW-H-UI-CD-MC	120.525		SR-VL-UI-CC-UC	93.235		HW-VH-SHB-CL-MC	84.439		MR-VL-PR2-CC-MC	262.667		LR-VL-PR2-CC-UC-SB	389.737
MS-L-SM2-CC-UC	84.487		MR-L-SHB-CC-C	85.052		SR-M-SHB-CW-UC	120.045		CK-L-SSGW-C-C	91.052		GR-VL-SHB-CW-C	84.409		SR-VL-SHBF-C-NA	262.423		MR-VL-PR1-CC-UC-SB	388.926
HW-VH-SHB-CL-MC	84.439		HW-VL-SHB-CL-MC	84.983		CK-L-IF2-CL-MC	119.851		HW-MH-UI-CD-UC	89.975		MS-VL-SHB-W-MC	83.917		HW-M-PF-CD-MC	261.959		CK-L-UI-CC-MC-SB	388.364
MS-VL-SHB-CL-MC	83.627		SR-VL-SSGW-CW-UC	84.907		MR-VL-SHB-CW-MC	118.878		CK-VL-SM2-C-MC	89.829		CK-L-UI-CC-C	83.545		HW-M-LTR-CD-C	261.263		CK-VL-PR1-CC-UC-LB	388.228
CK-L-UI-CC-C	83.183		MR-M-SM2-CC-UC	84.666		MR-L-PR1-W-C	118.751		CK-MH-PR1-CC-MC	89.56		MR-L-SHB-CW-MC	83.416		CK-L-IF2-C-C	260.943		HW-L-UI-CC-UC-SB	387.654
LR-L-PR2-CL-UC	82.713		HW-M-IF2-CW-UC	83.683		SR-L-PR1-CC-MC	118.73		HW-VL-SSGW-C-C	89.49		MR-VL-SHB-CC-C	83.171		HW-L-SSGW-CD-MC	259.122		CK-VL-PR1-CC-C-SB	387.033
HW-VL-SHB-CL-MC	82.589		HW-H-LTR-CC-C	83.512		SR-VL-SSGW-CW-UC	118.502		HW-H-LTR-C-C	88.73		HW-MH-PR2-CL-MC	81.521		CK-L-SM2-CD-MC	258.096		MS-VL-LTR-W-C-SG	386.992
MR-VL-SHB-CC-C	82.253		SR-L-SSGW-CC-C	83.122		HW-M-IF2-CL-MC	117.732		SR-M-PR1-CC-C	88.6		SR-L-SM2-CD-C	81.18		MS-VL-SSGW-CC-UC	258.063		CK-VL-SM2-CC-C-SB	386.816
HW-MH-PR2-CL-MC	81.521		SR-L-PR1-W-MC	82.821		HW-VH-UI-CC-C	117.141		MS-L-SM2-C-UC	88.263		SR-VL-SSGW-CW-UC	80.681		HW-L-PF-CD-NA	257.905		HW-MH-SSGW-CD-UC-SB	386.117
SR-L-SM2-CD-C	81.18		MR-VL-SHB-CC-C	82.767		MR-VL-UI-CW-C	116.552		GR-VL-SHB-W-MC	88.262		CK-M-UI-CW-UC	80.229		HW-M-PF-CD-NA	257.578		CK-M-PR1-CD-C-LBB	384.969
GR-VL-PR1-W-MC	80.133		MR-VL-SM2-CL-UC	82.488		MR-VL-SHB-W-MC	116.188		MR-M-PR2-CD-C	88.25		HW-VL-SHB-CL-MC	79.912		HW-H-PF-C-C	256.871		MS-VL-SHB-C-UC-SB	384.732
HW-L-IF2-CL-UC	79.911		SR-L-PR1-CC-MC	80.912		CK-M-PR2-CL-C	115.9		SR-VL-SM2-C-MC	88.101		HW-L-IF2-CL-UC	79.911		LR-VL-PR1-W-MC	256.659		HW-VL-PR1-W-UC-SB	383.628
LR-VL-LTR-W-MC	79.141		CK-VL-SHB-W-MC	80.829		SR-L-PR1-CC-C	115.844		HW-M-LTR-C-MC	87.957		CK-L-LTR-CW-MC	79.892		CK-VL-SM2-C-NA	256.522		CK-M-SHB-C-MC-LB	383.461
HW-H-PR1-CD-C	77.678		GR-VL-PR1-W-MC	80.133		SR-VL-SM2-CL-C	115.617		GR-VL-PR1-W-MC	87.561		MS-VL-SHB-CL-MC	79.761		GR-VL-PR1-W-NA	255.392		HW-MH-PR2-C-C-LBB	383.008
HW-M-PR2-CL-UC	77.373		CK-L-LTR-CW-MC	79.861		SR-L-PR2-CD-MC	115.483		LR-L-PR2-CC-UC	87.013		GR-VL-PR1-W-MC	78.07		HW-M-IF2-CC-NA	254.671		SR-VL-PR1-W-C-LB	382.82
SR-L-PR1-CC-MC	76.92		HW-M-PR1-CD-MC	79.587		HW-VL-LTR-CC-C	114.316		SR-VL-PR2-CD-MC	86.323		HW-H-PR1-CD-C	77.638		SR-L-SM2-C-C	253.339		MS-VL-PR2-C-UC-SB	382.631
CK-L-LTR-CW-MC	76.84		HW-MH-SM2-CC-UC	79.242		CK-VL-PR2-CD-MC	114.222		SR-M-PR1-C-MC	86.298		HW-M-PR2-CL-UC	77.373		HW-VL-PF-W-C	252.001		HW-L-PR1-W-UC-LB	382.225
SR-VL-SM2-CL-UC	75.707		HW-L-IF2-CL-UC	78.11		SR-M-PR1-CW-UC	114.033		HW-L-IF2-C-UC	85.944		SR-VL-SSGW-CD-MC	77.272		GR-VL-PR2-CC-C	251.888		HW-H-SHB-C-MC-LBB	380.492
MS-VL-SHB-W-MC	74.615		MS-VL-SHB-CL-MC	78.084		HW-L-UI-CC-MC	113.928		CK-H-SHB-CD-C	85.726		LR-VL-SHB-W-MC	76.122		LR-VL-SHBF-W-NA	250.286		GR-VL-SHB-W-C-LB	380.114
CK-H-SHB-CL-C	74.35		SR-VL-SHB-CC-MC	78.043		MR-M-PR2-CC-MC	113.445		SR-M-SM2-CD-UC	84.625		CK-H-SHB-CL-C	76.046		MR-VL-PR2-CD-C	249.209		SR-VL-SM2-C-UC-LC	379.874
SR-L-SSGW-CC-C	74.222		CK-MH-PR1-CC-UC	77.461		SR-VL-SHB-CC-MC	112.354		CK-L-SSGW-C-MC	83.985		SR-VL-SM2-CL-UC	75.707		HW-M-IF2-W-UC	248.971		HW-VL-UI-CD-UC-LC	379.1
LR-VL-SHB-W-MC	74.005		MS-VL-SHB-W-MC	77.402		SR-L-UI-W-UC	111.842		CK-M-UI-CD-UC	82.938		SR-VL-SSGW-CC-MC	75.264		CK-L-SSGW-CD-NA	248.008		CK-M-PR1-C-C-LBB	377.132
SR-VL-SSGW-CW-UC	73.578		CK-M-SSGW-CC-C	76.932		HW-L-UI-CW-C	111.537		HW-H-SM2-CC-MC	82.389		MR-L-SHB-CC-C	74.547		HW-S-SHBF-CD-C	247.56		HW-M-PR1-CC-C-LC	377.034
CK-M-SSGW-CC-MC	73.135		MR-L-SHB-CW-MC	75.759		CK-VL-SM2-CD-UC	110.322		HW-L-UI-W-C	81.896		CK-VL-UI-CC-C	74.334		LR-VL-LTR-W-C	246.845		SR-L-SSGW-CD-UC-SC	373.563
CK-VL-UI-CC-C	72.871		SR-M-SM2-CC-MC	75.021		CK-M-PR1-CD-C	110.277		MR-M-PR2-C-C	81.301		SR-L-SSGW-CC-C	74.241		SR-M-PR2-C-C	246.185		HW-L-SHB-CD-UC-LB	371.381
MR-M-PR2-CD-C	72.449		SR-VL-SSGW-CC-MC	74.591		MR-VL-PR2-CD-C	109.813		HW-H-SHB-CD-UC	81.176		SR-L-PR1-CC-MC	74.205		MR-VL-SM2-CC-NA	244.832		HW-L-SM2-CC-UC-LB	371.261
LR-VL-PR1-W-MC	72.356		SR-VL-SM2-CL-UC	74.086		HW-MH-LTR-CC-UC	109.558		CK-M-SSGW-CC-C	80.935		SR-L-SSGW-CD-MC	74.137		HW-S-SHBF-C-MC	244.509		HW-VL-SHB-C-C-SB	370.673
MR-L-SHB-CC-C	72.122		LR-VL-PR1-W-MC	73.951		MS-L-SHB-CW-UC	108.352		MR-VL-SSGW-CD-C	79.239		CK-M-SSGW-CC-MC	73.135		HW-L-SSGW-C-C	242.859		HW-L-PR2-CD-UC-LB	370.178
HW-VL-UI-W-C	71.966		MR-M-PR2-CD-C	73.512		CK-M-IF2-CL-C	107.393		HW-M-UI-W-C	79.129		SR-M-SM2-CC-C	73.121		HW-L-PF-W-MC	242.775		CK-VL-SM2-CC-C-LC	368.041
SR-L-SSGW-CD-MC	71.89		SR-VL-SM2-CD-UC	72.577		SR-L-UI-CC-UC	107.089		SR-L-SSGW-CC-C	78.92		SR-VL-SHB-CC-MC	72.403		HW-L-PR2-C-UC	242.726		GR-VL-PR1-C-UC-LB	366.911
CK-L-IF2-CL-C	70.935		CK-M-PR1-W-UC	71.991		CK-VL-UI-CW-MC	106.891		MR-M-PR2-CC-MC	78.75		HW-VL-UI-W-C	72.075		LR-VL-PR2-C-C	241.409		LR-VL-PR1-W-UC-LB	366.412
HW-M-PR1-CD-MC	70.675		HW-M-PR2-CL-UC	71.693		HW-M-UI-CD-MC	106.801		CK-MH-SM2-CD-MC	78.702		SR-M-SSGW-CC-UC	71.941		HW-H-PF-CD-UC	241.046		HW-H-SHB-C-UC-SB	365.681
CK-MH-SHB-CL-MC	70.656		HW-M-IF2-CL-MC	71.585		HW-VH-PR1-CL-MC	106.62		SR-VL-SSGW-CC-MC	77.754		CK-L-IF2-CL-C	70.935		CK-VL-PR1-CD-UC	238.063		MR-VL-PR1-W-MC-LC	364.927
CK-VL-SHB-W-MC	70.51		HW-VL-SSGW-CC-MC	71.265		SR-M-SHB-CC-MC	106.62		CK-L-SM2-C-C	77.682		MR-M-PR2-CD-C	70.749		SR-VL-PR2-CC-MC	237.306		MR-VL-SHB-W-C-SG	363.865
SR-VL-SSGW-CC-MC	70.489		SR-VL-PR1-CC-MC	71.243		SR-VL-SSGW-W-UC	105.187		MR-VL-SM2-C-MC	77.231		HW-M-PR1-CD-MC	70.675		MR-VL-SHBF-C-MC	236.606		CK-VL-LTR-W-UC-SB	363.598
HW-VL-SSGW-CC-MC	70.407		CK-VL-UI-CC-C	71.051		HW-VH-UI-CL-C	104.203		MR-M-SHB-C-UC	77.148		CK-VL-SHB-W-MC	70.475		HW-VL-PR1-CC-MC	235.515		CK-L-SHB-CC-UC-SC	363.32
SR-VL-SM2-CD-UC	69.961		HW-VL-UI-W-C	70.723		MS-VL-SSGW-CD-C	103.839		SR-L-SSGW-CD-C	76.688		SR-VL-PR1-CC-MC	70.184		CK-L-SSGW-W-C	235.425		HW-VL-PR1-C-UC-SB	362.056
SR-VL-PR1-CC-MC	69.786		HW-M-SSGW-CC-MC	70.274		MR-VL-SM2-CL-C	103.669		SR-VL-UI-W-MC	76.436		SR-VL-SM2-CD-UC	69.961		CK-VL-SHBF-CD-UC	235.398		LR-VL-SHB-W-UC-SB	361.315
SR-M-SSGW-CC-UC	69.761		SR-M-SM2-CC-C	69.907		HW-VL-SHB-CD-C	103.422		CK-L-SM2-C-MC	75.535		HW-L-SSGW-CW-C	69.194		HW-MH-SM2-CC-NA	235.31		HW-MH-SHB-CD-MC-SB	360.722
SR-VL-PR2-CD-MC	69.328		CK-M-SSGW-CC-MC	69.73		CK-M-LTR-CC-MC	103.2		MR-L-SHB-W-C	75.261		HW-M-LTR-CL-UC	68.642		CK-L-SM2-CC-MC	234.357		SR-L-SM2-C-UC-SB	360.229
HW-M-LTR-CL-UC	68.642		SR-L-SM2-CD-C	69.347		SR-VL-SSGW-CC-MC	103.063		MR-VL-SM2-CD-C	74.642		SR-VL-PR2-CD-MC	68.642		HW-MH-PR2-C-MC	234.159		HW-M-LTR-CC-MC-SB	359.734
SR-M-SM2-CC-C	68.101		CK-H-SHB-CL-C	69.293		MS-L-PR1-W-UC	102.757		MR-M-SHB-C-C	74.054		SR-M-SM2-CC-MC	67.759		SR-M-PR1-C-C	233.816		MR-VL-SHB-W-C-CG	359.547
SR-M-SM2-CC-MC	67.759		MR-L-SHB-CW-C	68.581		MS-VL-PR1-CL-MC	102.736		MS-VL-PR2-C-MC	73.114		CK-MH-SHB-CL-MC	67.613		HW-L-SM2-CD-MC	233.534		CK-L-PR1-C-C-LB	357.305
MR-L-SHB-CW-C	67.633		HW-MH-PR2-CL-MC	68.322		LR-VL-SHB-CW-C	102.69		HW-H-PR2-C-UC	72.762		MR-VL-SHB-W-MC	67.201		SR-L-PR2-C-MC	233.372		CK-M-SHB-CC-C-LB	357.047
HW-L-SSGW-CW-C	67.559		CK-H-PR2-CC-MC	68.264		MS-VL-SHB-W-MC	100.884		MR-VL-UI-W-MC	70.995		LR-L-PR2-CC-UC	67.028		CK-VL-SM2-C-C	230.906		HW-MH-UI-CC-UC-SB	356.869
SR-VL-SHB-CC-MC	66.318		LR-L-SHB-W-UC	68.182		HW-MH-IF2-CL-C	100.505		HW-VL-PR1-CC-MC	70.945		SR-M-PR1-CL-MC	67.025		CK-M-PR1-W-C	230.807		CK-L-SHB-W-C-CG	356.375
SR-M-PR1-CL-MC	65.825		CK-MH-SM2-CC-UC	67.832		CK-MH-PR1-CC-UC	99.682		HW-L-SM2-C-UC	70.768		LR-VL-LTR-W-MC	65.989		SR-VL-SSGW-W-UC	230.474		HW-H-UI-C-C-LBB	355.464
LR-L-PR2-CC-UC	64.306		HW-H-PR1-CW-UC	66.801		SR-M-SSGW-CC-UC	99.671		LR-VL-SHB-W-MC	69.507		HW-VL-SSGW-CC-MC	65.93		GR-VL-SHBF-W-NA	229.492		CK-M-SHB-CC-UC-LC	353.125
HW-M-IF2-CL-MC	64.018		MR-L-LTR-W-UC	66.776		MR-VL-SM2-CC-MC	99.493		HW-M-IF2-W-UC	69.076		HW-M-IF2-CL-MC	65.135		CK-MH-PR2-CC-MC	229.023		LR-VL-SHB-W-UC-SC	351.751
SR-M-SHB-CL-MC	63.74		LR-VL-SHB-W-MC	66.66		HW-MH-SSGW-CL-MC	98.196		HW-VL-SM2-CC-MC	68.858		MS-VL-PR2-CC-MC	64.752		HW-MH-PR1-CD-MC	228.371		HW-VL-PR1-C-C-LB	351.269
MS-L-SM2-CC-C	63.211		HW-VL-SSGW-CD-MC	66.626		CK-L-PR2-CL-MC	98.002		LR-L-PR2-C-UC	68.456		MR-VL-PR1-CC-C	64.712		LR-VL-PR1-C-NA	227.578		CK-L-LTR-W-UC-LC	350.5
HW-VL-SSGW-CD-MC	62.74		SR-M-SHB-CL-MC	66.553		CK-VL-SSGW-W-C	97.839		MR-VL-PR2-CD-MC	68.359		MR-L-SHB-CW-C	63.956		HW-VL-PR2-C-UC	226.96		HW-S-PR2-CC-C-LB	350.323
LR-VL-SM2-CL-UC	62.531		SR-M-PR1-CL-MC	66.086		SR-L-SSGW-CD-C	97.439		HW-VL-LTR-CC-C	68.307		MS-L-SM2-CC-C	63.211		MS-VL-SM2-C-NA	226.28		SR-L-SM2-CC-UC-SB	350.246
HW-H-PR1-CW-UC	62.346		MR-VL-SHB-W-MC	66.073		CK-MH-PR1-CL-UC	96.838		HW-L-LTR-CC-C	68.022		CK-L-PR1-CD-UC	63.015		SR-L-SSGW-C-UC	225.754		HW-VL-SHB-CC-UC-LC	350.156
MR-VL-SHB-W-MC	62.307		LR-VL-LTR-W-MC	65.989		HW-M-PR2-CL-MC	95.977		CK-MH-PR2-C-C	67.271		HW-L-SHB-CD-MC	62.891		MR-VL-SSGW-CC-C	222.728		CK-L-UI-C-MC-SB	349.5
MR-VL-PR1-CC-C	62.131		MS-L-SM2-CC-C	65.705		CK-VL-IF2-CL-UC	95.919		CK-H-SHB-C-MC	67.124		HW-VL-SSGW-CD-MC	62.74		CK-M-SHBF-W-C	221.807		CK-VL-PR2-CD-UC-LBB	349.3
LR-VL-PR2-CC-C	60.123		HW-H-PR1-CW-MC	65.64		HW-VL-IF2-CL-UC	95.732		HW-VL-SHB-CC-MC	67.045		HW-H-PR1-CW-UC	62.24		HW-VL-PR2-CD-MC	218.383		CK-L-PR1-W-C-CG	349.196
HW-H-SSGW-CD-C	59.911		MR-VL-PR1-CC-C	64.838		HW-L-LTR-CC-C	94.785		SR-L-SM2-C-MC	66.927		SR-M-SHB-CL-MC	61.519		HW-M-IF2-W-C	217.071		SR-VL-SHB-W-C-CG	348.68
HW-MH-PR2-CL-UC	59.68		LR-L-PR2-CC-UC	64.712		CK-M-PR1-CD-UC	94.557		MR-L-SM2-CC-C	66.81		CK-M-SHB-CD-UC	60.564		SR-L-PF-C-NA	215.534		CK-L-UI-W-UC-SC	347.791
MS-VL-PR2-CC-MC	59.316		HW-M-LTR-W-MC	64.43		CK-VL-SHB-W-MC	94.388		MR-L-PR2-CD-MC	66.47		CK-MH-PR2-CL-C	60.405		HW-VL-SSGW-C-UC	215.362		HW-L-PR1-W-C-CG	347.448
GR-VL-PR2-CC-UC	58.79		HW-S-PR2-CD-UC	64.427		CK-M-SSGW-CC-MC	94.342		SR-L-SSGW-CC-MC	66.333		LR-VL-PR2-CC-C	60.123		CK-L-SM2-C-C	213.975		HW-VL-PR1-C-C-CG	347.396
CK-MH-PR2-CL-C	58.727		SR-M-PR1-CC-C	64.318		SR-L-SSGW-CC-C	93.73		LR-VL-LTR-W-MC	65.989		HW-H-SSGW-CD-C	59.911		CK-MH-PR1-CC-C	211.441		HW-M-SSGW-CD-UC-SC	347.343
HW-VL-SHB-CD-C	58.342		CK-H-SHB-CC-UC	64.206		MS-L-SM2-CC-UC	93.716		HW-VL-SSGW-W-C	65.822		CK-MH-SM2-CC-MC	59.306		SR-M-SHBF-CC-C	210.448		SR-VL-PR1-C-C-LB	347.29
CK-L-PR1-CD-UC	57.863		HW-L-SHB-CD-MC	64.132		LR-VL-SSGW-CL-UC	93.666		HW-MH-IF2-CC-C	65.184		MR-L-PR2-CD-C	58.183		HW-VL-PF-CC-NA	208.218		CK-VL-PR1-C-C-LB	347.082
CK-L-LTR-CC-UC	57.837		SR-L-SSGW-CC-MC	63.856		HW-VL-SSGW-CW-UC	93.354		HW-VL-SSGW-C-UC	65.159		SR-M-PR1-CC-C	57.817		MS-VL-PR1-CC-UC	208.112		SR-VL-PR2-CC-C-LBB	346.964
CK-L-SHB-W-MC	57.663		MR-L-SM2-CC-MC	63.835		SR-VL-PR2-CL-MC	92.876		HW-VL-SSGW-CC-MC	64.583		CK-L-SHB-W-MC	57.663		HW-L-SHBF-CD-MC	207.506		HW-M-SSGW-CC-UC-SC	346.948
HW-M-LTR-CC-MC	57.606		HW-M-LTR-W-C	63.213		HW-M-SSGW-CC-MC	91.859		MS-L-PR2-CD-UC	63.629		HW-M-LTR-CC-MC	57.606		HW-VL-PR2-CC-MC	206.84		HW-M-UI-CC-MC-LC	346.408
HW-M-SSGW-CC-MC	57.587		MS-L-SSGW-CC-UC	62.861		SR-VL-SSGW-CD-MC	91.796		MS-VL-PR1-CC-C	63.22		HW-M-SSGW-CC-MC	57.587		HW-VL-PF-CD-UC	205.359		SR-VL-LTR-W-C-LC	346.053
SR-M-PR1-CC-C	57.398		SR-VL-PR2-CD-MC	61.991		CK-H-PR1-CC-C	91.628		MS-VL-SHB-C-MC	63.153		HW-VL-SHB-CD-C	57.102		HW-MH-PF-CD-C	205.085		CK-VL-SM2-CD-C-LC	344.654
CK-M-SHB-CD-UC	56.972		HW-H-SSGW-CD-C	61.706		HW-VL-UI-W-C	91.327		HW-M-IF2-CC-MC	62.717		GR-VL-PR2-CL-C	56.846		MS-L-PR2-CC-UC	203.978		HW-S-PR2-C-C-SB	344.116
GR-VL-PR2-CL-C	56.846		CK-L-SHB-CD-UC	61.666		CK-MH-SHB-CL-MC	91.165		HW-VL-SSGW-CD-MC	61.782		CK-L-LTR-CC-UC	56.809		HW-M-SM2-CD-MC	203.895		SR-L-SSGW-CC-UC-SB	344.025
CK-MH-SM2-CC-MC	55.78		CK-M-SSGW-CW-UC	60.434		MR-L-PR1-CC-UC	90.62		SR-MH-PR2-CD-C	61.624		SR-L-SM2-CD-UC	56.567		MR-VL-PR2-CD-NA	202.784		HW-M-PR2-CD-C-LB	342.563
HW-L-SHB-CD-MC	55.642		LR-VL-PR2-CC-C	60.123		SR-M-PR1-CW-C	90.306		HW-L-LTR-CD-C	61.603		CK-L-SHB-CD-UC	56.099		CK-VL-SSGW-CC-MC	201.521		MR-VL-UI-C-UC-LC	342.163
CK-VL-UI-W-C	55.573		SR-MH-PR2-CC-C	59.821		GR-VL-SHB-W-MC	90.214		CK-VL-UI-CC-MC	60.782		HW-MH-PR2-CL-UC	56.024		MS-VL-LTR-W-MC	201.188		HW-MH-PR1-C-UC-SC	341.838
SR-L-SM2-CD-UC	55.28		MR-M-SHB-CL-UC	59.744		CK-VL-UI-W-C	89.885		LR-VL-PR2-C-C	60.281		LR-VL-SSGW-CL-UC	55.839		CK-L-SSGW-CC-NA	201.183		HW-M-LTR-CC-UC-SB	341.605
MR-M-SHB-CL-UC	55.28		HW-L-SSGW-CW-C	58.975		SR-L-PR1-W-MC	88.934		SR-M-SSGW-CD-UC	60.031		CK-VL-UI-W-C	55.464		HW-M-SSGW-CC-MC	201.029		MR-L-PR1-C-UC-SB	340.553
CK-H-PR2-CL-C	55.235		GR-VL-PR2-CC-UC	58.79		HW-MH-LTR-CL-MC	88.193		CK-L-IF2-C-C	59.93		CK-H-PR2-CL-C	55.449		CK-L-LTR-C-UC	199.655		HW-M-SSGW-C-UC-LC	340.323
HW-H-PR1-CW-MC	54.865		CK-M-SHB-CD-UC	58.149		HW-H-PR1-CW-C	88.059		SR-M-PR1-W-UC	59.67		HW-H-PR1-CW-MC	54.865		SR-VL-SSGW-W-C	199.33		MR-VL-PR2-CC-UC-LBB	340.237
HW-M-UI-CD-UC	54.354		MS-VL-PR2-CC-MC	56.86		MR-L-SHB-CC-C	87.766		HW-H-SSGW-CD-C	59.379		HW-M-UI-CD-UC	54.354		LR-VL-LTR-W-UC	197.015		LR-VL-PR1-C-UC-CG	340.106
SR-M-PR2-CL-C	54.059		GR-VL-PR2-CL-C	56.846		SR-L-SM2-CD-UC	87.207		MR-L-PR1-CC-C	59.215		LR-VL-SM2-CL-C	53.927		HW-S-SHBF-CD-UC	196.723		CK-L-PR2-C-C-SB	339.614
LR-VL-SM2-CL-C	53.927		CK-MH-SM2-CC-MC	56.561		GR-VL-SHB-CL-UC	87.106		HW-L-SSGW-C-C	58.227		MR-M-SHB-CL-UC	53.269		SR-L-SM2-CD-UC	195.218		HW-L-SM2-CD-UC-SC	339.484
CK-L-SHB-CD-UC	53.845		LR-VL-SSGW-CL-UC	55.771		SR-VL-LTR-CW-UC	86.939		SR-L-SM2-CD-MC	57.884		SR-M-PR2-CL-C	53.007		CK-M-SM2-CC-C	194.619		MS-VL-PR1-W-UC-SC	338.096
SR-M-UI-CL-UC	53.8		MR-L-PR2-CD-C	55.186		MR-L-SHB-CW-MC	86.826		MS-L-SM2-CC-C	57.686		GR-VL-PR2-CC-UC	52.219		HW-M-PR2-C-MC	194.467		CK-M-PR1-CC-UC-LC	338.072
MR-L-SHB-CC-MC	52.302		SR-MH-PR2-CD-C	55.18		CK-VL-IF2-CL-C	86.322		CK-L-PR1-CD-C	56.991		MS-L-PR2-CC-C	51.823		LR-VL-PR1-C-C	194.275		HW-L-SHB-C-C-LC	337.949
MR-M-PR2-CD-UC	51.62		HW-VL-SHB-CD-C	55.026		CK-VL-LTR-CL-C	84.763		CK-H-PR2-CC-UC	56.877		SR-MH-SHB-CC-C	51.718		CK-M-PF-CC-MC	192.714		HW-MH-SHB-CC-UC-LC	337.416
HW-MH-IF2-CL-C	51.53		CK-VL-UI-W-C	54.865		GR-VL-SHB-CW-C	84.36		SR-VL-SSGW-CD-MC	56.872		HW-MH-IF2-CL-C	51.53		CK-VL-SHBF-CC-MC	192.028		HW-VL-UI-W-UC-LC	336.827
LR-L-SHB-W-UC	51.081		MR-M-SSGW-CC-UC	54.507		HW-H-LTR-CC-C	84.356		GR-VL-PR2-CC-C	56.846		LR-VL-SSGW-W-C	51.47		MR-VL-SM2-CC-C	191.434		HW-L-SHB-CD-UC-SB	336.04
MR-VL-SSGW-W-UC	50.894		HW-M-LTR-CC-MC	54.377		MR-VL-UI-CW-MC	84.172		MR-VL-SM2-CD-UC	56.089		MR-M-PR2-CD-UC	51.178		HW-S-SHBF-CC-NA	190.284		CK-VL-SSGW-CD-C-LC	334.836
MS-VL-SSGW-CC-MC	50.739		SR-L-SM2-CD-UC	53.951		SR-VL-SM2-CD-UC	84.097		MS-VL-SSGW-CD-C	55.993		SR-MH-PR2-CC-C	51.036		HW-MH-SSGW-C-UC	190.125		CK-M-SHB-CC-C-LBB	333.529
HW-L-UI-W-C	50.547		HW-M-LTR-CL-UC	53.875		HW-MH-SSGW-CL-C	83.959		SR-M-UI-C-UC	55.941		HW-L-UI-W-C	50.763		HW-L-IF2-C-MC	188.9		SR-L-PR1-W-UC-LB	332.731
MS-L-PR2-CC-C	50.471		SR-VL-LTR-CW-UC	53.708		SR-L-SM2-CL-UC	83.6		MS-VL-SSGW-CD-UC	55.465		CK-M-LTR-CC-UC	50.092		MR-L-SHBF-CC-C	187.831		MR-VL-SHB-CC-UC-SB	331.785
MR-L-PR2-CD-C	50.375		MS-L-PR2-CL-MC	53.425		CK-VL-IF1-CC-UC	83.308		LR-VL-SSGW-CC-UC	55.463		SR-L-SSGW-CC-MC	50.049		SR-M-SHBF-CC-UC	185.733		CK-VL-UI-C-C-LC	331.038
HW-M-PR2-CL-C	49.981		MR-M-PR1-CL-UC	53.406		CK-VL-SHB-CD-UC	82.438		HW-VL-PR1-CD-C	55.395		MR-L-LTR-W-UC	49.889		GR-VL-SHBF-W-MC	185.39		HW-H-SHB-CC-UC-SB	330.22
SR-MH-PR2-CC-C	49.976		HW-M-PR1-W-C	53.093		HW-VL-SSGW-CC-MC	82.35		LR-VL-SHB-C-C	55.063		HW-M-PR2-CL-C	49.384		CK-L-PR2-C-MC	184.95		HW-MH-PR2-CC-MC-LB	328.388
MR-M-SHB-CL-C	49.839		CK-L-LTR-CC-UC	53.001		HW-VL-SHB-CC-MC	81.855		MS-L-PR2-CC-C	54.801		HW-L-UI-CW-MC	49.271		HW-H-PR1-CD-MC	184.81		CK-VL-SM2-CD-UC-LC	327.699
SR-MH-SHB-CC-C	49.316		MS-L-PR2-CC-C	52.84		CK-VL-IF2-CW-C	81.698		SR-L-UI-CC-UC	54.579		CK-MH-PR1-CC-UC	48.981		HW-L-SM2-CC-MC	184.657		MR-VL-SHB-W-UC-SB	326.703
HW-L-UI-CW-MC	49.271		HW-MH-PR2-CL-UC	52.723		MR-L-PR2-CL-C	80.81		LR-VL-SM2-CC-C	53.927		MS-M-PR2-CC-UC	48.901		SR-L-SSGW-CC-C	184.375		HW-MH-PR2-CC-C-LB	326.152
SR-M-SSGW-CD-UC	49.135		MS-M-PR2-CC-UC	52.555		HW-VL-SHB-CL-MC	80.71		HW-H-PR1-CD-MC	53.744		LR-L-SHB-CL-UC	48.775		HW-S-PR1-C-C	184.085		CK-M-SHB-CC-MC-LBB	325.087
CK-M-LTR-CC-UC	48.878		CK-MH-SM2-CD-MC	52.488		MR-M-SM2-CC-UC	80.574		SR-M-SM2-CD-C	53.409		SR-M-UI-CL-UC	48.678		SR-VL-PR2-C-MC	183.782		CK-VL-SHB-C-UC-LB	323.685
LR-VL-SSGW-CL-UC	48.865		CK-M-LTR-CC-UC	52.061		MS-VL-UI-CW-UC	79.887		HW-VL-UI-CD-UC	53.151		SR-VL-LTR-CW-UC	48.6		HW-L-LTR-C-MC	183.141		CK-M-PR1-C-C-LB	323.075
SR-VL-LTR-CW-UC	48.633		CK-S-PR2-CD-C	52.02		SR-L-SSGW-CW-UC	79.809		MR-M-PR2-C-MC	52.741		LR-L-SHB-W-UC	48.388		HW-MH-SSGW-CC-UC	182.575		HW-S-PR1-CC-C-SB	322.809
MS-L-PR2-CL-MC	48.453		CK-L-IF2-CL-MC	51.69		HW-MH-PR2-CL-UC	79.435		MR-M-PR1-C-UC	52.691		MS-VL-SHB-CW-MC	48.214		CK-L-IF2-C-NA	182.552		CK-M-SSGW-CD-UC-SB	322.515
CK-MH-PR1-CC-UC	47.958		LR-VL-SSGW-W-C	51.47		MR-L-SHB-CW-C	79.118		GR-VL-SHB-CC-UC	52.343		HW-MH-IF2-CC-C	46.694		HW-VL-SHBF-CC-NA	181.816		HW-M-LTR-CD-UC-SB	321.946
CK-H-PR2-CC-MC	47.537		CK-M-PR2-CL-C	51.311		CK-VL-IF2-W-UC	78.231		HW-VL-SM2-CD-MC	51.994		MR-M-PR2-CD-MC	46.227		MR-L-SM2-C-UC	181.348		HW-MH-UI-CC-C-LB	321.146
MR-M-PR2-CD-MC	47.531		HW-M-PR2-CL-C	51.218		GR-VL-PR1-W-MC	78.181		HW-L-LTR-CC-UC	51.484		CK-M-SHB-CD-MC	46.113		CK-VL-SM2-CC-MC	180.161		HW-H-UI-CC-C-LBB	319.86
HW-MH-IF2-CC-C	46.694		LR-VL-SM2-CL-C	51.197		LR-VL-PR1-W-MC	78.119		LR-VL-SSGW-W-C	51.47		SR-MH-PR2-CD-UC	45.942		HW-M-IF2-CC-C	179.287		MR-VL-PR1-C-MC-SB	319.803
MR-L-LTR-W-UC	46.19		HW-MH-IF2-CC-C	51.181		HW-L-PR2-CL-UC	77.696		SR-L-UI-W-MC	51.389		GR-VL-PR1-CW-MC	45.897		CK-M-PR2-C-MC	179.233		HW-M-SHB-CC-MC-SC	319.79
CK-H-PR1-CL-MC	46.108		SR-M-PR2-CL-C	50.277		LR-L-PR2-CL-UC	77.101		MR-L-LTR-W-UC	51.335		MS-L-PR2-CL-MC	45.896		MR-VL-SSGW-CD-C	178.66		CK-L-SSGW-C-UC-SG	319.541
SR-MH-PR2-CD-UC	46.039		CK-H-PR2-CL-C	50.27		CK-L-IF2-CW-C	77.054		CK-H-SHB-CC-UC	50.477		HW-MH-UI-CW-UC	45.872		MR-L-PR2-CD-UC	177.266		MR-VL-LTR-W-C-SG	319.202
MS-L-PR2-CL-C	45.908		HW-MH-IF2-CL-C	50.013		HW-H-SSGW-CD-MC	76.987		HW-L-SSGW-C-MC	49.929		CK-L-IF2-CL-MC	45.78		SR-L-PR2-CD-MC	176.95		HW-M-UI-C-C-LC	318.743
HW-MH-UI-CW-UC	45.872		CK-MH-PR2-CL-C	49.829		SR-VL-PR1-CC-MC	76.971		LR-L-SHB-W-UC	49.867		HW-M-LTR-W-C	45.515		HW-S-PR2-C-MC	175.433		CK-VL-SHB-C-C-LC	318.151
CK-L-IF2-CL-MC	45.78		MR-M-SHB-CL-C	49.789		MR-L-SM2-CC-C	76.682		MR-M-SM2-CC-UC	49.413		CK-MH-SM2-CD-MC	45.16		CK-MH-PR1-CD-UC	175.329		SR-L-PR1-C-MC-LB	317.571
CK-M-IF2-CL-MC	45.657		HW-M-UI-CD-UC	49.731		SR-VL-LTR-CW-C	76.666		CK-M-PR1-W-C	49.033		HW-H-PR2-CL-MC	44.927		HW-VL-PF-C-MC	173.858		CK-VL-UI-CC-UC-SB	317.547
HW-M-LTR-W-C	45.461		SR-MH-PR2-CD-UC	49.645		CK-H-PR2-CC-MC	76.542		CK-M-UI-CD-C	48.721		MR-VL-SSGW-CC-MC	44.657		SR-VL-SM2-CD-C	173.697		CK-L-UI-C-MC-LB	316.286
CK-M-SHB-CD-MC	45.455		CK-H-PR1-CL-MC	49.59		SR-VL-IF2-W-UC	76.488		HW-MH-PR1-W-UC	48.616		CK-M-IF2-CL-MC	44.54		HW-S-SHBF-C-NA	172.32		SR-L-UI-C-UC-LB	316.189
SR-L-SSGW-CC-MC	45.34		CK-S-SHB-CC-C	49.577		SR-M-SM2-CC-MC	76.336		MR-VL-SSGW-W-UC	48.403		HW-L-SHB-W-C	44.471		SR-M-PR2-CC-MC	171.632		CK-L-PR2-CC-C-LBB	315.299
MS-VL-SHB-CW-MC	45.003		SR-M-SHB-CW-C	49.502		CK-L-PR2-CL-C	76.106		SR-M-SHB-CC-MC	48.378		SR-MH-PR2-CD-C	43.909		HW-H-PF-CC-MC	170.693		HW-L-UI-W-UC-LB	314.928
HW-H-PR2-CL-MC	44.927		CK-M-PR2-CL-MC	49.103		HW-L-SSGW-CL-UC	75.883		LR-VL-PR1-C-C	48.369		CK-H-PR2-CC-MC	43.362		CK-VL-SHBF-CD-C	170.299		LR-VL-PR1-W-UC-CG	313.671
HW-L-SHB-W-C	44.471		HW-MH-PR1-CD-UC	48.127		SR-L-SSGW-CD-MC	75.456		MS-VL-PR2-CD-C	47.904		MR-M-PR1-CW-UC	43.309		HW-S-PR2-CC-MC	170.166		CK-VL-PR1-W-UC-LB	313.358
SR-MH-PR2-CD-C	44.281		HW-H-SSGW-CD-MC	48.044		CK-MH-SM2-CD-C	74.57		CK-MH-UI-CC-C	47.143		MR-L-SHB-CC-MC	43.255		CK-L-IF2-W-C	168.429		MR-VL-SHB-W-UC-LB	313.322
CK-MH-SM2-CD-MC	43.949		MR-M-PR2-CL-UC	48.035		HW-VL-SHB-W-MC	74.556		HW-VL-LTR-C-UC	46.841		MS-VL-SSGW-CC-MC	43.1		MR-L-PR1-CC-UC	168.352		SR-M-PR2-CD-MC-LB	313.031
MR-VL-SHB-CC-MC	43.2		HW-L-UI-CW-MC	47.946		HW-VH-PR1-CC-MC	74.319		SR-L-SSGW-CD-MC	46.75		MR-VL-SSGW-W-UC	42.948		CK-MH-PR2-C-UC	167.797		HW-M-PR1-C-C-CG	312.945
MR-M-SSGW-CC-UC	43.031		CK-M-SHB-CD-MC	47.843		CK-M-IF2-CL-MC	74.264		CK-L-SHB-CD-MC	46.681		MR-M-SSGW-CC-UC	42.629		MS-VL-SM2-CC-UC	166.942		HW-L-PR1-CC-UC-CG	312.936
CK-L-PR2-CL-C	42.997		MS-L-SSGW-CD-UC	47.647		CK-MH-SHB-CL-UC	74.162		MR-VL-PR1-CC-MC	46.552		CK-M-SSGW-CW-UC	42.532		HW-L-IF2-W-C	166.785		MS-VL-PR1-W-UC-LB	312.558
MR-L-SM2-CC-MC	42.882		HW-M-LTR-CC-C	47.542		CK-L-SHB-W-MC	73.999		LR-VL-PR1-C-MC	46.488		MR-M-SHB-CW-UC	42.499		CK-VL-PF-W-NA	166.649		HW-M-PR2-CC-C-LBB	312.156
MR-M-SHB-CW-UC	42.864		CK-L-SHB-W-MC	47.119		HW-H-SSGW-CD-UC	73.206		SR-M-SM2-C-UC	46.471		CK-L-PR2-CL-C	42.474		SR-VL-SM2-C-NA	166.459		CK-L-PR1-C-MC-LC	311.684
MS-M-PR2-CC-UC	42.416		HW-L-UI-W-C	46.979		SR-VL-SHB-W-MC	73.102		MS-L-PR2-CC-MC	46.423		SR-VL-SSGW-W-UC	42.292		HW-VL-PR2-C-NA	166.296		HW-L-PR1-C-C-LC	311.639
SR-VL-SSGW-W-UC	42.292		CK-L-PR1-CD-UC	46.922		MR-VL-SSGW-W-C	73.09		CK-MH-PR1-CC-UC	46.056		MR-M-SHB-CL-C	42.199		CK-VL-SSGW-CD-NA	166.163		SR-L-PR1-CC-UC-LB	311.638
MR-M-PR1-CW-UC	42.191		HW-H-PR2-CL-MC	46.884		CK-VL-IF2-CW-UC	72.887		SR-M-SM2-CC-MC	45.785		GR-VL-PR2-CL-MC	42.144		HW-VL-SHBF-CD-C	165.623		CK-L-PR1-C-UC-SG	310.485
HW-MH-SSGW-CL-UC	42.138		MR-VL-SSGW-CC-MC	46.79		SR-M-SM2-CC-C	72.812		MR-VL-SSGW-C-MC	45.592		HW-MH-SSGW-CL-UC	42.138		MR-M-PR2-CC-UC	165.072		HW-MH-SM2-CD-UC-LB	310.215
MS-VL-SM2-CL-C	42.099		GR-VL-PR2-CL-MC	46.589		MS-VL-SHB-CL-MC	72.609		GR-VL-PR1-C-MC	45.568		MS-VL-SM2-CL-C	42.099		HW-L-SSGW-CC-MC	164.922		LR-VL-PR1-C-UC-SB	309.737
LR-VL-SSGW-W-C	42.063		CK-H-PR2-CC-UC	45.19		CK-M-PR1-CD-MC	72.555		HW-H-SM2-CC-C	45.383		MR-L-PR1-W-MC	41.871		HW-L-IF2-W-UC	162.914		HW-M-UI-W-UC-SC	307.978
CK-L-PR2-CL-MC	41.762		CK-M-LTR-W-UC	45.057		MR-M-PR2-CD-C	72.547		MR-L-SHB-W-MC	45.204		MR-L-SM2-CC-MC	41.866		HW-VL-PF-C-NA	162.453		HW-S-SHB-CD-C-LB	307.447
HW-VH-PR2-CD-UC	41.76		MS-VL-SHB-CW-MC	45.003		HW-L-UI-CW-MC	70.891		HW-M-IF2-C-C	45.045		HW-VH-PR2-CD-UC	41.802		HW-H-SSGW-CD-UC	162.411		HW-L-SHB-C-C-SC	307.226
HW-L-SSGW-CW-MC	41.651		SR-M-UI-CL-UC	44.93		CK-MH-SM2-CD-MC	70.165		SR-MH-SHB-C-C	44.874		MS-L-PR2-CL-C	41.758		CK-L-PF-W-MC	161.274		MR-VL-SHB-C-UC-LC	307.115
CK-M-SSGW-CW-UC	41.153		SR-L-LTR-W-MC	44.675		HW-H-LTR-CD-C	70.117		CK-MH-SHB-CD-UC	44.353		HW-L-SSGW-CW-MC	41.651		CK-VL-SSGW-W-C	159.905		SR-VL-SHB-W-UC-SB	306.973
HW-M-PR1-CD-C	40.64		MR-L-SHB-CC-MC	44.65		HW-H-SSGW-CD-C	69.639		CK-L-IF2-W-UC	43.998		MS-L-SSGW-CC-UC	41.029		CK-VL-SSGW-CD-MC	159.898		CK-VL-PR1-W-C-SB	306.968
CK-MH-UI-CD-C	40.521		CK-M-UI-CD-C	43.858		HW-VL-PR1-CL-MC	69.052		CK-M-LTR-C-UC	43.929		GR-VL-PR1-CL-MC	39.618		MS-VL-PR1-C-MC	159.453		MR-VL-SHB-C-UC-LB	306.585
MR-VL-SSGW-CC-MC	40.072		HW-M-PR1-CD-C	43.609		SR-VL-PR2-CD-MC	69.047		CK-VL-PR1-CD-C	43.684		CK-H-PR1-CL-MC	39.556		CK-MH-PR1-C-C	159.02		HW-VL-SSGW-CD-UC-LC	306.327
MR-M-SHB-CC-C	39.172		MR-M-PR1-CW-UC	43.251		HW-M-IF2-CC-C	69.018		CK-M-PR1-W-MC	42.994		MR-M-SM2-CC-MC	39.494		SR-VL-SM2-CD-UC	158.833		HW-M-PR2-CC-MC-LBB	305.742
LR-L-PR1-CW-UC	39.152		CK-L-PR2-CL-C	43.211		HW-VL-SSGW-W-C	68.287		LR-L-PR1-C-UC	42.934		CK-M-PR1-CD-C	39.444		SR-M-PR2-CD-MC	158.734		SR-M-PR2-CC-C-LB	305.692
CK-M-SHB-CD-C	39.132		MR-M-SHB-CW-UC	42.744		HW-M-SSGW-CC-C	67.259		HW-L-PR1-CD-MC	42.175		HW-H-SSGW-CD-MC	38.979		CK-VL-SHBF-CC-NA	158.006		SR-VL-PR1-C-MC-LB	304.743
HW-H-SSGW-CD-MC	38.979		HW-L-IF2-CW-UC	42.558		LR-L-PR2-CC-UC	67.017		MS-L-PR1-CC-UC	41.832		HW-H-SHB-CD-MC	38.756		HW-VL-SM2-C-UC	157.967		CK-VL-PR1-W-C-LB	304.234
GR-VL-PR2-CL-MC	38.795		HW-M-PR2-CL-MC	42.525		SR-L-SSGW-CC-MC	66.984		CK-MH-PR2-C-UC	41.823		CK-VL-SHB-CD-UC	38.384		HW-VL-SSGW-W-UC	157.845		HW-L-SHB-W-C-CG	303.35
HW-H-SHB-CD-MC	38.756		MS-VL-SM2-CL-C	42.472		HW-MH-UI-CW-C	66.73		HW-MH-PR1-W-C	41.597		CK-MH-PR2-CL-MC	38.293		CK-M-SSGW-C-UC	157.819		CK-M-SM2-CC-UC-SB	303.131
CK-VL-SHB-CD-UC	38.39		MS-L-SM2-CL-UC	42.19		MS-VL-SSGW-W-C	66.641		MS-L-SSGW-CC-UC	41.472		MR-M-SHB-CC-C	38.149		SR-VL-SHBF-CC-NA	157.747		MS-VL-PR2-CC-UC-LB	302.381
MR-M-SM2-CC-MC	38.333		MR-M-PR2-CD-MC	41.758		CK-MH-LTR-CD-UC	66.199		HW-MH-SSGW-CC-UC	41.234		CK-MH-UI-CD-C	38.023		SR-L-SM2-CC-C	157.728		CK-VL-SHB-W-C-SC	302.379
CK-MH-PR2-CL-MC	38.293		SR-M-UI-CW-UC	41.758		HW-MH-UI-CW-UC	66.013		CK-H-PR2-C-C	41.133		CK-H-SHB-CC-UC	37.984		SR-VL-PF-C-MC	157.023		HW-M-IF2-C-UC-LC	301.574
MR-M-PR2-CL-UC	38.018		MR-VL-SSGW-W-UC	41.56		LR-VL-LTR-W-MC	65.989		HW-VL-SM2-C-MC	40.897		MS-L-SSGW-CD-UC	37.819		HW-VL-PF-CD-C	156.784		CK-VL-LTR-W-C-SB	301.25
MS-L-SSGW-CD-UC	37.819		HW-L-SSGW-CL-UC	41.552		HW-VH-PR2-CL-MC	65.867		MR-M-PR1-C-C	39.856		HW-M-PR1-CD-C	37.708		HW-M-LTR-CD-NA	155.941		HW-M-UI-W-UC-SB	301.238
CK-H-SHB-CC-UC	37.621		HW-M-SHB-W-UC	41.453		CK-M-PR2-CL-MC	64.976		MR-M-PR2-CD-MC	39.528		CK-M-PR2-CL-C	36.842		CK-M-LTR-C-UC	155.481		HW-VL-SM2-CD-UC-LC	300.874
CK-MH-SSGW-CD-UC	37.259		HW-L-SHB-W-C	41.122		HW-MH-UI-CW-MC	64.122		SR-M-SSGW-CC-UC	39.476		SR-L-SM2-CL-UC	36.072		MR-L-SM2-C-C	154.236		MR-VL-PR1-C-UC-SC	299.582
SR-VL-UI-CL-C	37.029		HW-MH-UI-CW-UC	40.503		HW-H-LTR-CD-MC	63.774		HW-VH-PR2-CD-UC	39.424		SR-M-PR1-CC-MC	35.838		SR-VL-SSGW-CC-MC	153.831		MR-VL-PR2-CC-C-LB	298.753
MR-L-PR1-W-MC	37.018		SR-M-PR2-CL-MC	40.482		MS-L-SM2-CC-C	63.216		LR-L-PR1-W-UC	39.093		HW-MH-UI-CW-C	35.823		HW-VL-PF-CC-MC	153.137		HW-VL-PR1-C-C-SC	298.703
SR-M-PR1-CC-MC	36.766		LR-L-SHB-CL-UC	39.961		SR-M-PR1-CL-MC	62.986		GR-VL-PR2-CC-MC	38.795		SR-L-LTR-W-MC	35.712		HW-MH-SHBF-CD-MC	153.12		SR-L-PR1-W-UC-SB	298.342
SR-M-SHB-CW-C	36.593		CK-MH-SSGW-CD-UC	39.582		CK-L-PR1-CD-UC	62.525		SR-M-PR1-CC-MC	38.229		MS-VL-UI-CW-UC	35.356		HW-M-IF2-CC-UC	152.251		MS-VL-PR1-C-C-SB	298.027
CK-M-PR1-CD-C	36.512		CK-M-PR1-CD-C	39.355		LR-VL-SHB-W-MC	62.492		HW-VH-PR2-C-MC	37.67		HW-MH-SM2-CC-C	35.326		CK-M-SHBF-CD-NA	151.327		CK-L-SM2-CC-UC-SC	298.005
CK-M-PR2-CL-C	36.245		MS-VL-SSGW-CC-MC	39.246		HW-H-IF2-CC-C	61.414		MS-L-PR1-W-C	37.465		GR-L-PR2-CL-UC	35.234		HW-VL-SHBF-CC-MC	150.727		CK-L-SHB-CD-UC-SB	297.969
MS-VL-UI-CW-UC	36.177		MR-L-PR1-W-MC	38.725		HW-H-PR1-CW-UC	61.406		CK-MH-PR1-CD-MC	37.377		HW-VL-SHB-CD-UC	35.133		SR-M-PR1-CC-UC	150.549		SR-L-SHB-CC-UC-LB	297.248
SR-L-SM2-CL-UC	36.072		CK-M-IF2-CL-MC	38.63		CK-VL-UI-CC-MC	61.395		CK-H-PR1-C-MC	37.31		SR-M-SSGW-CD-UC	35.109		MR-M-PR2-C-UC	150.505		CK-L-PR1-CD-UC-SB	296.375
LR-L-SHB-CL-UC	35.96		MR-L-SHB-W-C	38.531		MR-L-SHB-W-C	60.252		HW-VL-LTR-CD-C	37.216		HW-MH-PR1-CD-UC	35.108		HW-MH-SSGW-C-C	150.394		CK-M-SSGW-CC-UC-SB	295.784
HW-MH-UI-CW-C	35.823		MS-L-PR2-CL-C	37.808		LR-VL-PR2-CC-C	60.129		HW-H-SSGW-CD-MC	37.063		MR-M-PR2-CL-UC	35.078		MS-VL-PR1-CC-NA	149.409		HW-VL-LTR-W-MC-CG	295.75
HW-M-LTR-CC-C	35.775		MR-M-PR2-CD-UC	37.712		MR-M-SSGW-CC-UC	60.109		MS-M-PR2-CC-UC	36.936		HW-M-LTR-CC-C	34.97		MS-VL-PR2-C-NA	149.38		MR-L-SM2-C-UC-SB	295.532
CK-H-SHB-CL-UC	35.742		SR-L-SM2-CL-UC	37.614		HW-M-SSGW-CW-C	59.849		CK-L-SSGW-W-MC	36.877		HW-MH-UI-CW-MC	34.966		SR-VL-PF-CC-UC	148.979		SR-VL-SM2-CC-UC-SB	294.838
SR-L-LTR-W-MC	35.712		MS-VL-UI-CW-UC	37.48		HW-MH-IF2-CC-MC	59.165		SR-L-LTR-W-MC	35.712		LR-L-PR1-CW-UC	34.78		HW-L-LTR-C-NA	148.957		CK-VL-PR1-C-C-CG	294.584
HW-MH-SM2-CC-C	35.326		HW-H-SSGW-CD-UC	37.289		SR-VL-SSGW-CL-UC	59.049		LR-VL-PR2-CC-MC	35.377		CK-L-PR2-CL-MC	34.527		LR-VL-PR2-CC-C	148.9		SR-L-SSGW-CD-UC-SB	294.373
HW-VL-SHB-CD-UC	35.127		MS-M-PR2-CC-C	37.12		SR-M-PR1-CC-MC	58.813		SR-M-SHB-W-UC	35.364		HW-M-SSGW-CC-C	34.488		SR-VL-PF-W-NA	148.663		HW-S-PR1-C-C-LBB	294.275
HW-MH-PR1-CD-UC	35.108		CK-L-SSGW-CL-UC	36.986		GR-VL-PR2-CC-UC	58.797		LR-L-SHB-CC-UC	34.846		SR-L-PR2-CW-UC	34.43		MR-L-SM2-C-NA	148.29		CK-M-SHB-C-C-LBB	293.375
HW-MH-UI-CW-MC	34.966		HW-VL-SM2-CD-MC	36.662		HW-VH-UI-CD-C	58.709		MS-VL-SHB-CC-MC	34.686		MR-M-PR1-CL-UC	34.301		CK-H-PR2-CC-C	147.973		HW-VL-PR1-CD-UC-LC	293.323
LR-VL-PR2-CL-MC	34.86		MR-L-UI-CL-UC	36.53		HW-VL-SSGW-CD-MC	57.971		HW-L-PR2-C-MC	34.506		HW-M-PR2-CL-MC	34.27		SR-L-PF-W-C	147.544		HW-VL-PR1-CD-UC-SB	292.803
CK-M-PR2-CL-MC	34.754		HW-H-SHB-CD-MC	36.484		HW-L-SSGW-CW-MC	57.966		SR-L-SM2-C-C	34.151		SR-M-SHB-CW-C	34.237		GR-VL-PR2-CC-NA	146.61		CK-VL-SSGW-CC-C-LC	292.608
MS-L-SSGW-CC-UC	34.557		LR-L-PR1-CW-UC	35.485		MS-VL-PR2-CC-MC	57.941		MR-M-SM2-C-UC	33.887		CK-H-SHB-CL-UC	33.877		MR-L-PR2-CD-C	146.608		HW-MH-SHB-CC-MC-LBB	292.415
MR-M-PR1-CL-UC	34.53		HW-MH-LTR-CC-MC	35.208		SR-MH-PR2-CC-C	57.926		SR-M-PR1-W-C	33.844		CK-MH-SSGW-CD-UC	33.86		MS-L-PR2-C-UC	146.388		SR-VL-PR1-W-MC-LC	290.71
SR-L-PR2-CW-UC	34.43		SR-VL-UI-CL-C	35.199		SR-M-SHB-CL-MC	57.255		MS-L-SSGW-C-UC	33.739		HW-MH-LTR-CC-MC	33.641		SR-VL-PF-W-MC	143.348		HW-L-PR2-CD-MC-SB	290.523
HW-M-SSGW-CC-C	34.255		CK-MH-UI-CC-C	35.076		GR-VL-PR2-CL-C	56.846		MS-VL-SHB-CC-C	33.553		HW-VL-PR1-CD-UC	33.576		HW-MH-IF2-CC-NA	143.217		HW-L-PR2-CC-UC-LB	289.902
CK-L-SSGW-CL-UC	34.179		SR-L-UI-CL-MC	35.06		CK-MH-UI-CC-MC	56.738		MR-M-SHB-C-MC	33.096		LR-VL-PR2-CL-MC	33.475		HW-VL-PR1-CD-NA	142.97		MS-VL-SHB-W-UC-SC	289.093
CK-VL-PR2-CL-MC	34.124		HW-MH-UI-CW-MC	35.03		CK-H-SM2-CD-UC	56.334		HW-MH-IF2-C-C	33.04		MR-L-SHB-W-C	33.394		CK-M-PR1-CD-MC	142.655		MS-VL-LTR-W-UC-SG	288.531
HW-MH-LTR-CC-MC	33.641		LR-VL-PR2-CL-MC	34.86		GR-VL-SHB-CW-UC	56.108		CK-L-PR1-CD-MC	32.739		CK-VL-PR2-CL-MC	33.252		CK-VL-IF2-C-NA	142.281		MS-VL-SHB-W-UC-SB	288.118
MR-L-SHB-W-C	33.62		MR-M-PR1-CL-C	34.83		CK-MH-UI-CC-C	55.953		HW-L-PR1-CD-C	32.664		SR-VL-UI-CL-C	33.237		HW-M-SM2-CC-MC	142.098		MR-VL-PR1-W-UC-SB	288.061
GR-L-PR2-CL-UC	33.168		SR-VL-SSGW-W-UC	34.775		CK-MH-SSGW-CD-UC	55.878		MR-M-PR1-W-UC	32.506		CK-M-SHB-CD-C	33.173		CK-M-SSGW-C-C	142.043		HW-VL-PR1-W-C-SG	287.837
HW-VL-PR1-CD-UC	32.991		CK-VL-PR2-CL-MC	34.599		HW-MH-SM2-CC-UC	55.809		CK-MH-PR2-C-MC	32.036		HW-M-UI-CD-MC	32.729		CK-VL-PR2-C-MC	141.725		SR-M-PR2-CC-UC-LBB	287.81
LR-L-PR1-CL-UC	32.873		MR-VL-SSGW-CD-MC	34.373		MR-L-PR2-CD-C	55.555		CK-L-UI-W-MC	31.999		MR-L-UI-CL-UC	32.691		HW-M-LTR-CC-MC	141.102		SR-VL-UI-C-UC-LB	287.451
HW-M-UI-CD-MC	32.729		SR-VL-SM2-CD-C	34.226		CK-M-LTR-CC-C	55.345		CK-MH-SSGW-CD-UC	31.761		MR-VL-SHB-CC-MC	32.562		SR-VL-PR1-CC-MC	140.511		CK-M-SHB-CC-MC-LB	287.151
MR-L-UI-CL-UC	32.691		GR-L-PR2-CL-UC	34.215		MR-VL-SSGW-W-UC	55.311		SR-MH-PR2-CC-UC	31.57		MR-VL-UI-CL-UC	32.539		HW-VL-LTR-C-C	139.578		CK-L-IF2-W-UC-SG	287.111
LR-VL-LTR-W-C	32.414		LR-L-PR1-CL-UC	33.39		MR-M-SHB-CL-UC	55.31		MS-L-PR2-C-C	31.493		MS-M-PR2-CC-C	32.464		HW-MH-LTR-CC-C	139.169		CK-VL-SHB-CC-UC-SB	286.582
SR-L-UI-CL-C	32.274		HW-H-SHB-CW-C	33.332		MS-L-PR2-CC-C	54.588		HW-M-IF2-C-UC	31.232		HW-MH-PR1-CD-MC	32.292		HW-MH-IF2-CC-UC	138.864		CK-VL-LTR-W-MC-SC	286.497
MR-VL-SSGW-CL-UC	32.05		CK-VL-SHB-CD-UC	33.281		HW-VL-LTR-CC-UC	54.098		MS-M-SHB-C-UC	31.109		SR-L-UI-CL-C	32.274		CK-M-PF-CD-UC	138.051		SR-M-PR2-C-UC-LB	285.156
MR-VL-UI-CL-UC	32.041		SR-L-PR2-CW-UC	33.262		LR-VL-SSGW-CL-C	53.927		HW-M-LTR-CC-MC	30.904		SR-M-PR2-CL-MC	32.022		HW-VL-PF-W-NA	138.039		CK-VL-PR1-C-MC-SB	285.1
SR-M-PR2-CL-MC	32.022		CK-H-SHB-CL-UC	33.03		CK-M-SSGW-CC-C	53.874		CK-L-IF2-C-MC	30.742		CK-L-SSGW-CL-UC	31.834		SR-M-SM2-CC-NA	137.979		SR-M-PR2-CC-MC-LB	284.916
HW-M-PR1-W-C	31.526		SR-M-PR1-CW-MC	32.761		HW-L-UI-W-C	53.456		HW-M-LTR-CC-C	30.585		CK-M-PR2-CL-MC	31.643		CK-M-PR1-W-NA	137.713		HW-VL-SSGW-CD-C-LC	283.763
SR-VL-LTR-CW-C	31.279		MR-M-SM2-CC-MC	32.638		HW-L-SHB-CD-MC	53.149		MR-L-PR1-CC-MC	30.52		HW-M-PR1-W-C	31.526		HW-L-LTR-CD-UC	137.15		SR-L-PR2-CD-UC-LBB	282.92
CK-H-PR2-CC-UC	31.213		MR-L-PR1-CC-C	32.57		CK-MH-PR2-CL-C	52.507		CK-M-IF2-CC-MC	30.359		LR-VL-SHB-CL-MC	31.521		CK-L-IF2-W-UC	136.856		HW-MH-IF2-CC-C-SB	280.652
HW-M-PR2-CL-MC	31.159		SR-M-SSGW-CD-UC	32.568		CK-M-SHB-CD-MC	52.201		SR-MH-PR2-CD-UC	30.298		MS-L-PR1-W-C	30.957		HW-MH-SSGW-CD-MC	136.733		CK-M-PR2-C-MC-SB	280.627
CK-M-UI-CD-MC	30.91		HW-MH-SSGW-CL-UC	32.548		HW-L-IF2-W-UC	51.934		MR-VL-UI-C-MC	30.154		CK-H-PR2-CC-UC	30.942		MR-L-PR2-C-NA	135.948		CK-M-SHB-C-MC-LBB	280.334
GR-VL-PR1-CL-MC	30.518		HW-M-SSGW-CC-C	32.399		MR-L-LTR-W-UC	51.695		HW-L-IF2-W-UC	29.95		CK-M-UI-CD-MC	30.91		MR-VL-PR2-C-MC	135.555		GR-VL-PR1-C-UC-SB	280.263
MS-VL-SSGW-CL-C	30.425		HW-M-SSGW-CW-MC	32.354		SR-MH-SHB-CC-C	51.676		LR-VL-LTR-W-C	29.903		MS-VL-SSGW-CL-C	30.425		MS-VL-SM2-C-UC	135.268		HW-M-SM2-CD-UC-LBB	280.068
HW-L-LTR-CD-C	30.335		HW-VL-SHB-CD-UC	32.165		SR-L-SM2-CD-C	51.538		CK-MH-LTR-CD-UC	29.898		HW-L-LTR-CD-C	30.335		CK-VL-LTR-C-UC	134.853		CK-L-IF2-C-UC-LC	279.995
CK-MH-LTR-CD-UC	29.898		MR-VL-SHB-CC-MC	31.535		MS-VL-SM2-CL-C	51.235		CK-VL-UI-W-MC	29.88		MR-L-PR1-CC-C	29.931		MS-VL-PF-W-C	134.143		CK-MH-PR2-CC-UC-LBB	279.497
CK-M-SSGW-CC-C	29.886		HW-S-PR1-CL-UC	31.316		MR-L-SHB-CC-MC	50.964		HW-VH-LTR-CD-C	29.719		LR-VL-LTR-W-C	29.903		HW-MH-SM2-CD-C	134.058		HW-H-PR2-CC-MC-LB	279.449
SR-M-PR1-CW-MC	29.755		HW-VL-LTR-CW-MC	31.211		LR-VL-SSGW-W-C	50.854		CK-M-SSGW-C-MC	29.608		CK-MH-LTR-CD-UC	29.898		HW-VL-SSGW-CD-NA	133.989		HW-L-PR1-W-C-LC	278.982
HW-VH-LTR-CD-C	29.71		HW-MH-UI-CW-C	31.134		HW-VH-SM2-CD-C	50.822		CK-MH-SM2-CC-C	29.513		HW-VH-LTR-CD-C	29.71		SR-L-SHBF-CC-MC	133.96		HW-M-LTR-CC-C-SB	278.773
MS-M-PR2-CC-C	29.589		MS-L-PR2-CC-MC	31.057		CK-M-LTR-CD-UC	50.718		GR-VL-PR1-CC-UC	29.414		CK-M-SSGW-CC-C	29.653		GR-VL-PR1-W-MC	133.835		HW-L-UI-CD-UC-LB	278.182
CK-L-SHB-CD-C	29.446		CK-M-SHB-CD-C	30.977		MR-M-PR2-CD-UC	50.065		MR-L-SSGW-W-UC	29.376		HW-VL-LTR-CW-MC	29.405		SR-L-SM2-CD-NA	133.617		HW-M-LTR-W-UC-LC	278.164
HW-VL-SM2-CD-MC	29.009		SR-MH-SHB-CC-C	30.749		HW-H-SHB-CW-C	49.876		SR-M-SM2-CC-C	29.215		CK-L-SHB-CD-C	29.279		MR-L-PR1-C-MC	133.287		HW-MH-LTR-CC-C-SB	277.915
MS-M-SHB-CW-UC	28.865		GR-VL-PR1-CL-MC	30.518		LR-L-SHB-W-UC	49.392		MR-L-SM2-CD-C	29.125		SR-VL-LTR-CW-C	29.241		CK-VL-PF-W-MC	133.264		HW-VL-SM2-CD-C-LC	277.727
MR-L-SSGW-CD-MC	28.634		HW-L-SSGW-CW-MC	30.45		MR-L-UI-CL-UC	49.265		HW-MH-SSGW-C-UC	29.088		HW-VL-SM2-CD-MC	28.743		MR-L-PR2-CC-NA	133.248		CK-L-SHB-C-MC-LB	277.706
MR-M-PR1-CL-C	28.498		CK-L-SHB-CD-C	30.426		MR-M-SHB-CC-C	49.128		MR-M-SM2-CC-MC	28.98		MR-L-SSGW-CD-MC	28.634		HW-L-PR2-C-C	133.229		MR-VL-SM2-CC-UC-LC	277.286
HW-H-UI-CC-UC	28.469		MS-VL-SSGW-CL-C	30.425		CK-VL-LTR-CC-C	49.057		SR-M-SSGW-CD-C	28.744		MR-M-PR1-CL-C	28.588		MS-VL-PF-W-UC	132.931		CK-VL-SSGW-CC-UC-SC	276.81
SR-MH-SM2-CC-MC	28.234		SR-L-SSGW-CD-MC	30.415		CK-MH-SM2-CC-MC	48.945		CK-M-UI-W-UC	28.657		HW-H-UI-CC-UC	28.469		CK-L-PR1-CD-NA	132.23		CK-VL-SHB-C-C-CG	276.676
HW-L-IF2-CW-UC	27.951		SR-L-UI-CL-C	30.312		MR-L-SM2-CL-UC	48.922		HW-VL-UI-C-MC	28.249		MS-M-SHB-CW-UC	28.437		HW-MH-LTR-CD-NA	131.995		CK-L-SM2-CC-C-SB	275.739
CK-L-IF2-W-UC	27.891		HW-H-PR2-CL-UC	30.147		HW-M-LTR-CD-MC	48.903		MS-L-SHB-W-C	28.161		SR-M-PR1-CW-MC	28.433		HW-M-PF-W-MC	130.825		HW-L-SHB-CC-UC-LB	275.5
HW-VL-LTR-CW-MC	27.778		LR-VL-LTR-W-C	29.903		HW-M-SSGW-CW-MC	48.759		HW-L-UI-W-MC	27.78		HW-L-IF2-CW-UC	27.951		SR-L-PF-W-UC	130.817		MR-L-PR1-C-UC-LB	274.791
HW-M-PR2-CW-UC	27.653		CK-VL-LTR-CC-C	29.827		HW-L-SHB-W-MC	48.641		MS-L-SHB-C-C	27.579		CK-L-IF2-W-UC	27.891		MS-VL-LTR-W-NA	130.431		CK-M-SHB-C-MC-LC	274.655
CK-VH-SHB-CC-C	27.646		MR-M-SHB-CC-C	29.372		HW-VL-LTR-CL-UC	48.306		GR-L-SHB-W-C	27.525		HW-VL-SHB-W-MC	27.835		CK-VL-SSGW-CC-NA	129.957		HW-VL-SHB-W-C-SB	274.531
MR-L-PR1-CC-C	27.483		SR-VL-LTR-CW-C	29.241		SR-M-PR2-CL-C	48.305		MR-L-SSGW-CD-MC	27.473		CK-M-SSGW-CL-MC	27.669		HW-M-LTR-C-MC	129.819		HW-M-PR1-CD-MC-LB	274.151
MS-L-PR1-W-C	27.062		HW-M-UI-CD-MC	28.843		HW-VL-PR1-CD-UC	47.786		CK-VH-PR2-CD-C	27.346		HW-M-PR2-CW-UC	27.653		MS-L-PR1-C-UC	129.323		HW-VL-PR1-W-C-LB	273.696
HW-M-IF2-CC-C	26.991		HW-L-LTR-CD-C	28.722		CK-L-SSGW-CL-UC	47.269		CK-L-LTR-C-C	27.304		CK-MH-UI-CC-C	27.625		CK-VL-PF-CD-C	128.702		MR-L-PR1-W-UC-LC	272.773
HW-H-SM2-CC-MC	26.714		MS-M-SHB-CL-UC	28.682		CK-H-SHB-CL-MC	47.119		CK-VL-IF2-W-C	27.189		MS-M-SHB-CL-UC	27.592		MS-VL-PR2-C-MC	128.119		CK-M-PR1-CD-UC-SB	271.606
MR-L-PR1-CC-MC	26.632		CK-MH-PR2-CL-MC	28.438		HW-M-IF1-CC-UC	47.084		MS-VL-SSGW-CC-MC	26.638		SR-L-UI-CL-MC	27.426		CK-L-LTR-C-C	127.165		HW-VL-LTR-W-MC-SC	269.896
HW-M-LTR-W-MC	26.486		HW-VL-SHB-W-MC	28.396		MS-VL-SHB-CC-UC	46.958		HW-VL-PR2-C-MC	26.509		MS-L-PR2-CC-MC	27.268		HW-MH-LTR-CD-UC	127.002		SR-VL-PR2-CD-C-LBB	269.433
CK-MH-PR1-CW-UC	26.418		LR-VL-SHB-CL-MC	28.376		SR-L-UI-CL-MC	46.633		GR-L-PR2-CC-UC	26.417		HW-M-IF2-CC-C	26.991		MS-VL-SHBF-CC-C	126.402		HW-MH-SHB-C-C-SC	269.02
CK-MH-UI-CC-C	26.385		MS-M-SHB-CW-UC	28.104		SR-L-SSGW-CW-C	46.549		MR-L-SSGW-W-C	26.266		MS-L-SHB-CL-C	26.812		CK-M-SSGW-CD-NA	126.199		CK-M-SM2-CD-UC-LBB	268.788
HW-MH-PR1-CD-MC	26.208		MS-L-PR1-W-C	28.076		MS-L-PR2-CL-MC	46.445		HW-H-UI-C-UC	26.046		HW-H-SM2-CC-MC	26.714		MR-VL-SHBF-C-NA	125.99		HW-VL-SHB-C-C-CG	267.325
HW-VL-SHB-W-MC	26.204		SR-M-PR1-CC-MC	28.072		MS-M-PR2-CC-UC	45.692		SR-M-SSGW-CD-MC	25.96		MR-VL-SSGW-CL-UC	26.533		HW-L-SSGW-W-UC	125.677		CK-M-PR1-CD-C-LB	265.845
MS-L-SHB-CL-C	26.201		MR-VL-UI-CL-UC	28.042		MR-M-PR2-CD-MC	45.542		HW-L-SSGW-W-C	25.95		GR-L-SHB-W-C	26.522		SR-L-SHBF-CC-NA	125.466		LR-VL-PR2-CC-UC-LBB	265.62
MS-M-SHB-CL-UC	26.112		HW-L-SSGW-CL-C	27.859		MS-VL-SHB-CW-MC	45.003		CK-MH-SM2-CC-MC	25.764		HW-M-LTR-W-MC	26.486		MR-L-PR2-CC-MC	125.126		CK-MH-PR2-CC-C-LBB	265.366
LR-VL-SHB-CL-MC	25.74		HW-S-PR2-CC-UC	27.806		SR-M-UI-CL-UC	44.975		GR-VL-LTR-W-MC	25.724		MR-VL-SSGW-CD-MC	26.26		LR-VL-SM2-C-NA	123.623		HW-S-PR1-C-C-SB	265.258
HW-H-SHB-CW-C	25.705		CK-H-PR1-CL-UC	27.087		HW-H-PR1-CW-MC	44.866		HW-L-SM2-C-C	25.469		SR-MH-SM2-CC-MC	26.096		HW-MH-SHBF-CD-NA	123.547		CK-L-SHB-C-UC-LBB	265.246
CK-H-SHB-CL-MC	25.12		HW-VL-PR1-CD-UC	27.03		MR-M-PR1-CW-UC	44.844		SR-L-SSGW-C-C	25.257		GR-L-PR1-CW-UC	25.75		MR-L-PR2-CD-NA	123.143		HW-MH-PR1-CC-UC-LB	264.933
LR-L-PR1-W-UC	24.993		SR-MH-PR2-CC-UC	26.987		HW-L-LTR-CD-UC	44.417		CK-M-UI-CD-MC	25.233		GR-VL-LTR-W-MC	25.724		MR-L-SM2-CC-UC	122.344		CK-L-SM2-CD-C-SB	264.675
MS-L-SM2-CL-UC	24.861		CK-MH-PR1-CW-UC	26.687		HW-L-PR1-CD-C	44.244		SR-L-UI-W-C	25.172		HW-H-SHB-CW-C	25.705		SR-L-PF-C-MC	122.215		CK-VL-SSGW-CD-C-SC	264.534
HW-M-SHB-W-UC	24.664		HW-M-PR1-W-MC	26.257		SR-M-PR2-CL-MC	43.858		CK-M-IF2-C-C	25.077		MR-L-PR1-CC-MC	25.31		MS-VL-SSGW-C-UC	121.784		HW-VL-PR1-CC-UC-LB	264.429
HW-H-SSGW-CD-UC	24.551		HW-M-UI-CD-C	26.226		MR-M-SHB-CL-C	43.709		MS-L-SM2-CC-UC	24.861		LR-L-PR1-W-UC	25.299		CK-L-IF2-C-UC	121.561		HW-L-LTR-W-MC-CG	264.406
MR-L-UI-CW-C	24.533		MR-L-UI-CW-C	26.031		SR-VL-IF1-CC-UC	43.635		MS-M-PR2-C-C	24.768		CK-H-SHB-CL-MC	25.261		CK-MH-SHBF-CC-MC	121.297		MR-L-PR2-CC-UC-LBB	264.245
MS-L-PR2-CC-MC	24.455		CK-L-IF2-W-UC	25.905		HW-H-LTR-CD-UC	43.516		CK-L-LTR-CC-UC	24.672		LR-VL-SHB-CL-C	25.061		MR-L-PR1-W-NA	120.941		HW-VL-SHB-CC-C-LC	263.722
MS-VL-LTR-CW-UC	24.233		SR-MH-PR2-CD-MC	25.88		SR-VL-SM2-CD-C	43.505		MS-VL-UI-C-UC	24.295		MS-L-SM2-CL-UC	24.861		SR-L-SM2-C-NA	120.358		HW-L-LTR-W-C-SC	262.76
GR-L-SHB-W-C	24.194		GR-VL-LTR-W-MC	25.724		HW-H-PR1-CD-UC	43.179		HW-H-SSGW-CD-UC	24.155		HW-M-SHB-W-UC	24.664		HW-MH-PF-CD-NA	119.937		HW-VL-SHB-C-C-SC	262.347
HW-H-PR2-CL-UC	23.753		CK-L-PR2-CL-MC	25.575		MR-VL-SSGW-CW-C	42.849		GR-L-PR1-C-UC	23.591		HW-H-SSGW-CD-UC	24.455		SR-VL-SM2-C-MC	119.396		HW-MH-SHB-C-MC-SC	262.218
MR-VL-SSGW-CD-MC	23.654		SR-M-SHB-CW-MC	25.272		HW-H-UI-CC-UC	42.805		LR-VL-SHB-CC-MC	23.58		CK-VH-SHB-CC-C	24.27		HW-VL-SSGW-CC-MC	118.714		HW-VL-PR1-CC-UC-SB	262.129
HW-M-PR1-W-MC	23.47		SR-MH-PR1-CL-C	25.178		CK-M-SSGW-CL-MC	42.681		MR-VL-SSGW-CC-MC	23.299		MS-VL-LTR-CW-UC	24.233		SR-VL-SSGW-CD-MC	118.696		MR-L-PR2-C-UC-LBB	261.404
HW-VL-UI-CC-MC	23.443		MR-VL-SSGW-CL-UC	25.11		HW-M-PR2-CW-UC	42.677		MR-L-SM2-C-C	23.217		SR-M-SSGW-CD-C	24.02		CK-VL-PF-CD-UC	118.319		HW-VL-SSGW-CC-UC-LC	261.384
GR-L-PR1-CW-UC	23.436		HW-H-UI-CC-UC	25.033		MR-L-SM2-CC-MC	42.47		MR-VL-UI-C-C	23.14		HW-H-PR2-CL-UC	23.753		MS-VL-PR2-CC-MC	117.756		SR-L-PR1-W-UC-SG	258.735
CK-VL-LTR-CW-MC	23.423		HW-S-UI-CC-C	24.973		MS-VL-SSGW-CL-UC	42.469		HW-VL-UI-CC-MC	23.102		LR-L-PR1-CL-UC	23.732		HW-M-SSGW-C-NA	117.641		LR-VL-SHB-W-C-SB	257.419
HW-VL-SSGW-CW-UC	23.34		CK-VL-IF2-CW-C	24.678		CK-VL-SHB-CD-C	42.437		MS-M-SHB-W-UC	22.973		HW-M-UI-CD-C	23.589		SR-VL-SHBF-CC-MC	116.853		HW-M-SSGW-C-UC-SB	256.232
MR-VL-SSGW-CW-UC	23.338		GR-L-SHB-W-C	24.529		LR-L-PR1-CL-UC	42.199		CK-VL-LTR-C-C	22.971		CK-VH-PR2-CD-C	23.579		HW-VL-SSGW-CC-NA	116.811		CK-M-SHB-C-UC-SG	254.614
CK-MH-SSGW-CD-MC	23.301		CK-MH-PR2-CL-UC	24.294		SR-VL-IF2-W-C	42.184		MR-VL-SSGW-W-MC	22.862		HW-M-PR1-W-MC	23.47		SR-VL-PR2-CD-MC	116.798		MS-VL-UI-W-UC-LC	254.326
HW-H-SHB-CD-UC	23.109		MR-VL-UI-W-C	24.277		SR-MH-PR2-CD-C	42.172		MR-L-SM2-C-MC	22.862		HW-VL-SSGW-CW-UC	23.392		CK-MH-SHBF-CD-UC	116.491		HW-VL-SM2-CC-C-LC	253.443
LR-VL-SHB-CL-C	22.9		MS-VL-LTR-CW-UC	24.233		SR-VL-SM2-CL-MC	41.585		SR-MH-PR1-C-C	22.687		CK-H-SM2-CD-MC	23.129		MR-VL-PF-W-NA	114.019		SR-VL-SM2-CC-C-SB	253.402
HW-L-PR2-CL-UC	22.817		LR-L-SHB-W-C	23.657		GR-VL-PR2-CL-MC	41.281		CK-H-SHB-C-UC	22.344		HW-H-SHB-CD-UC	23.109		CK-H-SHBF-C-C	114.014		SR-L-SHB-W-UC-SB	253.345
MR-L-UI-W-UC	22.741		HW-L-PR2-CL-UC	23.597		CK-VL-PR2-CL-MC	40.547		CK-H-SM2-CC-MC	22.284		MS-L-SHB-W-C	22.987		HW-MH-SSGW-CC-C	113.507		HW-VL-PR2-C-C-SB	252.105
SR-M-SSGW-CC-MC	22.489		SR-M-SSGW-CD-MC	23.587		MR-M-SHB-CW-UC	40.413		MR-M-SSGW-C-UC	22.213		HW-L-PR2-CL-UC	22.817		HW-VL-SM2-CC-MC	113.462		CK-L-SM2-CD-C-LC	251.627
MR-VL-UI-W-C	22.48		SR-MH-SM2-CC-MC	23.569		HW-M-LTR-W-C	40.396		MR-M-SHB-CC-UC	22.053		MR-L-UI-W-UC	22.741		CK-M-SHBF-CD-MC	113.024		MR-VL-SM2-C-C-SB	251.235
GR-VL-PR1-CW-MC	22.478		SR-M-SSGW-CD-C	23.434		MS-L-PR2-CL-C	40.178		MS-VL-SSGW-W-UC	22.006		SR-M-SSGW-CC-MC	22.489		HW-S-PR1-CC-MC	112.952		CK-L-PR1-W-C-LC	251.229
CK-VL-IF2-CW-C	22.471		HW-H-SM2-CC-MC	23.36		HW-M-IF2-CC-MC	39.779		MR-L-SM2-CD-UC	21.646		MR-VL-UI-W-C	22.48		MS-L-SHBF-C-UC	112.46		CK-L-PR2-CD-MC-SB	251.183
SR-VL-SM2-CD-C	22.324		HW-S-LTR-CD-C	23.256		SR-M-SM2-CD-UC	39.585		HW-VH-UI-CC-C	21.638		CK-VL-IF2-CW-C	22.471		MR-L-SM2-CC-NA	111.978		HW-VL-PR1-C-C-SB	250.818
CK-M-SSGW-CL-MC	22.134		SR-VL-IF2-W-UC	23.117		MR-VL-SHB-CC-MC	39.403		HW-MH-LTR-CC-MC	21.638		SR-VL-SM2-CD-C	22.212		MR-VL-SSGW-C-C	111.703		LR-VL-PR2-C-UC-SB	250.604
MR-M-SM2-CC-C	22.025		HW-VL-SSGW-CW-UC	23.026		SR-L-PR2-CW-UC	39.121		CK-MH-UI-C-C	21.554		MS-VL-SSGW-W-UC	22.006		MS-VL-SM2-CC-NA	111.497		HW-S-PR2-CD-C-SB	250.126
MS-M-PR2-CC-MC	21.874		LR-VL-SHB-CL-C	22.9		MR-VL-SSGW-CC-MC	39.113		CK-M-LTR-CC-UC	21.467		SR-M-UI-CW-UC	21.868		CK-M-SSGW-CD-MC	111.225		CK-L-PR1-C-C-LC	250.109
SR-MH-PR1-CL-C	21.826		HW-M-LTR-CL-C	22.807		SR-L-LTR-W-MC	39.041		HW-H-UI-CC-UC	21.36		CK-VL-LTR-CW-MC	21.796		HW-MH-SM2-CC-UC	110.667		HW-VL-SM2-CD-C-SB	249.817
SR-M-UI-CW-UC	21.661		HW-M-IF2-CC-C	22.786		LR-L-SHB-CL-UC	38.415		SR-MH-PR2-CC-C	21.09		MR-M-SM2-CC-C	21.629		HW-M-LTR-C-NA	109.946		CK-L-SHB-C-C-LC	249.793
SR-M-SSGW-CD-C	21.642		HW-MH-UI-CD-MC	22.54		MR-M-PR1-CL-UC	38.249		MS-VL-PR1-CC-MC	20.904		HW-L-SSGW-CL-UC	21.616		SR-VL-SSGW-C-C	109.776		CK-M-PR2-C-UC-LB	249.645
CK-H-PR1-CL-UC	21.396		MS-L-SHB-CL-C	22.537		CK-H-LTR-CD-C	38.03		CK-M-LTR-W-C	20.886		SR-MH-PR1-CL-C	21.396		SR-L-PR1-CC-MC	109.676		GR-VL-SHB-W-C-SB	248.855
HW-M-UI-CD-C	21.205		GR-VL-PR1-CW-MC	22.478		CK-VL-SSGW-W-UC	38.03		MS-L-PR1-C-MC	20.532		CK-H-PR1-CL-UC	21.28		MS-VL-SM2-CC-C	109.434		CK-M-SSGW-CC-UC-LC	248.351
HW-M-SSGW-CW-MC	21.047		HW-S-SHB-CC-UC	22.467		MS-L-SSGW-CD-UC	37.819		MR-M-SHB-CC-C	20.486		HW-M-SSGW-CW-MC	21.047		CK-VL-SSGW-C-C	109.166		SR-VL-SHB-C-UC-SC	248.174
SR-M-SHB-CW-MC	20.965		MR-L-PR1-CC-MC	22.37		CK-MH-SM2-CC-UC	37.63		MR-M-SSGW-CC-UC	20.333		SR-M-SHB-CW-MC	20.965		CK-H-PR1-CC-UC	109.005		HW-L-SM2-CC-UC-SC	248.058
HW-VH-UI-CC-C	20.954		CK-M-UI-W-UC	22.309		HW-M-IF2-CC-UC	37.552		HW-VL-SSGW-W-UC	20.273		HW-VH-UI-CC-C	20.954		CK-H-SM2-CD-NA	108.4		HW-L-SM2-CD-C-LC	247.712
HW-M-LTR-CL-C	20.901		LR-L-PR1-W-UC	22.025		MR-L-PR1-W-MC	37.316		SR-VL-IF1-CC-UC	20.145		SR-MH-PR2-CC-UC	20.953		HW-S-PR2-C-NA	108.004		HW-M-IF2-C-UC-CG	246.805
CK-VH-PR2-CD-C	20.873		MS-VL-SSGW-W-UC	22.006		HW-M-LTR-CD-C	37.206		CK-H-PR1-CC-UC	20.052		HW-M-LTR-CL-C	20.901		CK-L-SM2-C-NA	107.747		CK-VL-SSGW-CD-UC-SC	246.783
CK-H-PR2-CL-UC	20.789		CK-M-PR1-CD-UC	21.916		HW-M-LTR-W-MC	36.634		MR-L-SM2-CC-MC	20.02		CK-H-PR2-CL-UC	20.789		MR-L-SSGW-C-UC	107.598		SR-VL-PR2-CD-UC-LB	246.563
MS-L-SHB-W-C	20.745		CK-MH-PR1-CW-C	21.773		HW-VL-UI-CC-MC	36.193		HW-H-UI-CD-MC	19.901		HW-VL-UI-CC-MC	20.777		MS-L-SHBF-W-UC	107.457		SR-VL-SHB-C-C-SB	246.481
SR-MH-PR2-CC-UC	20.728		HW-VL-UI-CC-MC	21.762		HW-VL-LTR-CW-MC	36.147		CK-H-SHB-CD-MC	19.834		HW-VH-PR1-CL-UC	20.631		HW-S-PR1-CD-C	106.982		SR-VL-PR1-W-C-SC	246.32
HW-VH-PR1-CL-UC	20.631		HW-H-LTR-CD-C	21.747		MR-VL-PR1-CC-C	34.987		HW-MH-PR1-W-MC	19.794		SR-M-SSGW-CC-C	20.566		MR-L-PR1-CC-NA	106.531		CK-VL-SHB-C-C-SC	245.44
MR-L-PR2-CD-MC	20.609		MR-L-UI-W-UC	21.705		LR-VL-PR2-CL-MC	34.86		MR-M-PR1-C-MC	19.71		CK-MH-PR1-CW-UC	20.385		SR-M-SM2-CC-UC	106.295		CK-VL-PR1-CC-C-LC	245.375
SR-M-SSGW-CC-C	20.566		HW-MH-SM2-CC-C	21.65		LR-L-PR1-CW-UC	34.78		MS-VL-SSGW-C-MC	19.67		HW-MH-UI-CD-MC	20.301		HW-MH-LTR-C-UC	106.094		SR-VL-SM2-CC-UC-LC	245.29
CK-L-SHB-CD-MC	20.462		MR-VL-PR1-CC-MC	21.457		HW-L-LTR-CL-UC	34.562		LR-L-SHB-C-UC	19.454		MR-L-UI-CW-C	20.281		CK-L-LTR-CC-UC	105.987		SR-VL-SHB-CC-UC-SB	244.904
HW-MH-UI-CD-MC	20.301		HW-VL-UI-CW-MC	21.417		SR-MH-PR2-CD-UC	34.548		HW-MH-SSGW-CC-MC	19.33		MS-L-SSGW-CC-MC	20.158		MS-L-PR1-W-UC	105.963		HW-L-SHB-W-C-SC	244.582
SR-M-SM2-CD-UC	20.284		CK-M-SSGW-CL-MC	21.357		CK-VL-LTR-CW-MC	34.123		MR-M-PR1-CC-UC	19.103		SR-VL-IF1-CL-UC	20.145		MS-VL-SHBF-C-MC	105.953		SR-L-SHB-C-UC-LBB	244.433
SR-VL-IF1-CL-UC	20.145		MR-L-SSGW-W-UC	21.302		HW-L-UI-CD-UC	33.946		CK-M-SM2-C-UC	18.946		CK-L-PR2-CW-UC	20.041		HW-VL-IF2-C-C	105.653		HW-L-PR1-W-C-SG	244.27
MR-M-PR1-CW-C	19.939		LR-VL-PR1-CL-MC	21.053		HW-VH-PR2-CD-UC	33.844		HW-MH-LTR-CC-C	18.872		MS-VL-SSGW-CD-MC	19.92		CK-M-SM2-CD-MC	104.871		MR-VL-PR1-W-MC-LB	243.799
MR-L-SSGW-W-UC	19.914		MR-L-LTR-W-C	21.032		CK-M-SHB-CD-C	33.559		MS-L-SSGW-CD-MC	18.797		MR-L-SSGW-W-UC	19.914		MR-M-SHBF-C-UC	104.727		CK-VL-UI-CD-UC-LC	243.497
SR-VL-SM2-CD-MC	19.847		CK-VL-UI-CC-MC	21.011		GR-VL-PR1-CL-MC	33.535		LR-VL-SHB-CC-C	18.544		SR-VL-SM2-CD-MC	19.847		SR-M-PR2-C-NA	104.167		GR-VL-SHB-W-UC-LC	243.226
MS-L-PR1-CL-C	19.781		MR-M-SM2-CC-C	21.009		MS-L-SM2-CL-UC	33.407		CK-VL-PR1-CD-MC	18.513		CK-MH-SSGW-CD-MC	19.757		MS-L-SHBF-C-C	104.068		CK-L-PR2-C-MC-SB	242.385
CK-VL-LTR-CC-C	19.718		HW-VL-UI-CL-MC	20.834		CK-H-PR1-CL-MC	33.397		CK-M-SM2-C-MC	18.14		MS-M-SHB-CL-C	19.475		CK-MH-PR1-C-NA	103.443		LR-VL-PR1-W-UC-SC	242.207
MS-L-SSGW-CC-MC	19.595		MR-M-PR1-CC-UC	20.748		SR-M-SHB-CW-C	33.256		CK-VH-SHB-CC-C	18.136		HW-VL-UI-CL-MC	19.43		CK-VL-SM2-CD-MC	103.287		SR-VL-PR2-CC-C-LB	241.739
HW-VL-UI-CL-MC	19.43		CK-H-LTR-CD-MC	20.667		CK-MH-PR2-CL-UC	33.102		MS-M-SHB-C-C	18.13		MS-L-PR1-CL-C	19.387		HW-MH-PF-CD-MC	101.756		CK-L-PR2-C-UC-LC	241.618
HW-L-SSGW-CL-UC	19.271		CK-H-SHB-CL-MC	20.642		SR-VL-IF2-CW-C	32.551		SR-VL-SSGW-C-MC	17.91		SR-M-SM2-CD-UC	19.265		MR-VL-SSGW-W-UC	101.71		MS-VL-PR1-W-C-LC	241.308
MR-VL-PR1-CC-MC	19.227		HW-H-SM2-CC-UC	20.627		LR-VL-LTR-W-C	32.485		SR-M-SM2-CD-MC	17.852		MS-M-PR2-CC-MC	19.231		MR-M-PR2-CD-UC	101.331		CK-L-SHB-C-MC-LC	241.259
HW-MH-LTR-CC-UC	19.158		CK-MH-UI-CC-UC	20.607		CK-VL-SM2-CL-UC	32.478		LR-L-SHB-W-C	17.702		MR-VL-PR1-CC-MC	19.227		HW-M-IF2-C-NA	100.646		HW-VL-SM2-CC-C-SB	241.105
MS-L-UI-CW-UC	19.151		CK-L-PR2-CW-UC	20.587		CK-MH-SHB-CD-UC	32.454		SR-MH-SM2-CC-MC	17.496		CK-VL-LTR-CC-C	19.196		HW-L-PR2-C-NA	98.925		HW-MH-PR1-CC-MC-LB	240.588
SR-MH-PR2-CC-MC	19.122		CK-H-SM2-CD-MC	20.525		HW-MH-IF2-CL-MC	32.291		CK-H-SM2-CD-MC	17.491		HW-MH-LTR-CC-UC	19.158		SR-M-PR2-C-MC	98.886		HW-VL-PR1-CC-C-LB	240.128
CK-VL-SSGW-W-C	19.056		MR-L-SSGW-CD-MC	20.521		MS-M-PR2-CC-C	32.205		CK-H-PR1-CC-MC	17.441		CK-VL-SHB-CD-C	19.083		MS-L-PR2-CC-C	98.76		SR-VL-PR2-CD-C-LB	239.448
CK-MH-PR1-CW-C	18.919		HW-H-UI-CL-UC	20.471		HW-L-IF2-CW-C	31.827		MS-L-UI-C-UC	17.403		CK-VL-SSGW-W-C	19.056		LR-VL-SHBF-C-C	98.65		CK-L-LTR-W-MC-SG	239.312
CK-H-PR2-CL-MC	18.905		CK-H-PR2-CL-UC	20.426		MR-M-PR1-CL-C	31.535		CK-L-PR2-W-UC	17.36		MR-M-SHB-CC-MC	19.028		MS-VL-SSGW-C-C	98.526		GR-VL-PR1-W-UC-SB	238.669
HW-H-SHB-CW-UC	18.639		HW-L-LTR-CL-UC	20.406		CK-H-LTR-CD-UC	31.442		SR-L-PR1-CD-C	17.216		CK-H-PR2-CL-MC	18.905		HW-L-LTR-CC-UC	97.023		HW-MH-UI-C-MC-LB	238.589
CK-VL-SM2-CD-MC	18.609		CK-M-LTR-CD-UC	20.277		CK-H-PR2-CC-UC	31.398		SR-MH-SHB-CC-C	16.925		CK-VL-SM2-CD-MC	18.875		CK-L-SSGW-C-MC	97		SR-L-SHB-W-C-SG	238.526
HW-MH-SSGW-CL-MC	18.226		MR-M-PR1-CW-C	20.204		HW-VL-SM2-CD-MC	30.984		SR-VL-SM2-CD-MC	16.723		CK-MH-PR1-CW-C	18.865		SR-L-SSGW-CC-NA	96.845		LR-VL-PR1-C-UC-LC	238.167
SR-L-LTR-CW-UC	18.2		SR-VL-IF1-CL-UC	20.145		CK-H-SHB-CC-UC	30.872		SR-M-UI-CC-UC	16.701		HW-H-SHB-CW-UC	18.559		LR-VL-SHBF-CC-UC	96.517		HW-VL-SHB-C-UC-SB	236.799
HW-VL-UI-CW-MC	18.186		SR-VL-SM2-CD-MC	19.847		SR-L-LTR-CW-UC	30.828		HW-H-LTR-CD-MC	16.464		MR-VL-SSGW-CW-UC	18.454		SR-L-SM2-CD-C	96.229		HW-H-SHB-CC-MC-LB	236.32
HW-VL-LTR-CC-UC	18.115		MR-M-SHB-CC-UC	19.828		SR-M-PR1-CW-MC	30.737		LR-VL-PR2-C-MC	16.434		CK-M-PR1-W-UC	18.259		HW-MH-SSGW-CD-NA	96.218		CK-L-PR1-CC-UC-SC	236.281
SR-H-PR2-CC-C	18.095		GR-L-PR1-CW-UC	19.793		CK-H-PR1-CD-C	30.704		CK-VL-UI-CD-UC	16.429		HW-MH-SSGW-CL-MC	18.226		HW-L-IF1-CD-UC	96.051		SR-L-PR1-W-C-LC	236.28
LR-L-SHB-W-C	18.062		MS-L-SSGW-CC-MC	19.595		CK-L-LTR-CC-C	30.648		HW-VH-UI-C-C	16.334		SR-H-PR2-CC-C	18.224		CK-M-LTR-W-UC	95.828		HW-H-SM2-CD-UC-LBB	235.666
HW-H-UI-CL-UC	17.895		HW-H-SHB-CD-UC	19.575		CK-M-UI-CD-MC	30.148		HW-VL-SHB-CD-MC	16.252		HW-VL-UI-CW-MC	18.186		HW-VL-PR2-C-C	95.748		CK-MH-SM2-CD-UC-LB	235.159
CK-VL-SHB-CD-C	17.843		CK-M-UI-CD-MC	19.561		HW-M-IF2-CW-C	29.937		MR-VL-SM2-CC-MC	16.217		HW-VL-LTR-CC-UC	18.115		CK-L-PF-CD-MC	95.486		CK-VL-SM2-C-UC-LC	234.887
MR-M-PR1-CC-C	17.64		MS-M-SHB-CL-C	19.448		SR-L-UI-CL-C	29.905		HW-VL-PR1-CD-MC	16.197		SR-MH-PR2-CC-MC	18.028		HW-H-LTR-CD-NA	95.476		HW-L-SHB-C-C-SB	234.413
MR-L-SSGW-CC-C	17.545		SR-M-SM2-CD-UC	19.265		MS-VL-SSGW-CC-MC	29.618		HW-VH-PR1-C-UC	16.162		MR-L-PR2-CD-MC	17.981		CK-M-SSGW-CC-MC	95.428		MR-VL-PR1-W-C-SB	234.343
SR-VL-SSGW-CL-UC	17.469		CK-M-SHB-W-UC	19.184		MR-M-PR2-CL-UC	29.596		CK-L-LTR-CD-UC	16.144		CK-VL-UI-CC-MC	17.908		LR-VL-SM2-CC-UC	94.854		SR-M-PR1-C-C-SB	233.675
CK-M-PR1-W-UC	17.463		MR-M-SHB-CC-MC	19.006		GR-L-SHB-W-C	29.558		CK-L-UI-W-C	15.996		HW-H-UI-CL-UC	17.895		HW-M-IF2-C-MC	94.801		CK-VL-UI-W-UC-LB	233.432
CK-M-LTR-W-UC	17.45		CK-MH-SSGW-CD-MC	18.736		HW-L-SSGW-W-UC	29.445		CK-VL-IF2-C-MC	15.871		LR-VL-PR1-CL-MC	17.714		MR-L-SHBF-W-NA	94.164		SR-L-SSGW-C-UC-SB	232.988
MS-L-PR1-CL-MC	16.911		MR-VL-SSGW-CW-UC	18.454		HW-MH-LTR-CD-C	29.443		SR-VL-SHB-CD-UC	15.662		MR-M-PR1-CC-C	17.64		CK-VL-PR1-CD-C	94.066		SR-L-SHB-C-C-SB	232.855
SR-VL-SM2-CL-MC	16.9		HW-VL-LTR-CC-UC	18.367		HW-H-UI-CD-UC	29.29		MS-L-PR1-C-C	15.567		CK-M-LTR-W-UC	17.596		HW-VL-SSGW-CD-MC	93.988		CK-M-SSGW-CD-UC-SC	232.571
MR-VL-PR2-CD-MC	16.844		CK-S-PR2-CC-C	18.35		CK-H-PR2-CL-UC	29.228		CK-M-SSGW-C-C	15.454		MR-L-SSGW-CC-C	17.545		HW-VL-SHBF-CD-NA	93.862		LR-VL-PR1-W-C-LC	232.477
SR-L-SHB-W-MC	16.811		MR-M-SHB-CW-C	18.336		CK-H-LTR-CD-MC	29.219		CK-H-LTR-CD-MC	15.433		SR-VL-SSGW-CL-UC	17.469		CK-H-SHBF-C-UC	93.843		HW-VL-SSGW-CC-C-LC	232.278
HW-VH-PR2-CC-UC	16.729		SR-L-UI-CC-UC	18.319		CK-H-SHB-CL-UC	29.02		MS-M-SHB-CC-UC	15.401		MS-L-UI-CW-UC	17.403		MR-VL-PF-W-MC	93.352		CK-VL-SSGW-CC-UC-SB	232.145
SR-L-UI-CL-MC	16.704		HW-H-SHB-CW-UC	18.23		CK-VL-LTR-CC-UC	28.73		HW-L-LTR-C-MC	15.316		SR-L-LTR-CW-UC	17.392		CK-L-SSGW-C-NA	93.069		MS-VL-LTR-W-C-SC	232.038
CK-H-SM2-CC-MC	16.646		HW-MH-PR1-CD-MC	18.175		MR-L-SSGW-CD-MC	28.634		HW-H-LTR-CD-C	15.287		MR-M-PR1-CW-C	17.117		MR-M-PR2-CD-C	92.909		SR-L-PR1-C-C-LB	231.987
CK-H-SM2-CD-MC	16.608		CK-VL-SHB-CD-C	18.089		CK-H-SM2-CD-MC	28.582		HW-VH-SHB-CD-MC	15.128		MS-L-PR1-CL-MC	16.911		HW-L-SSGW-C-MC	92.8		HW-M-SSGW-C-UC-SG	231.685
MR-M-SHB-CW-C	16.493		CK-VL-LTR-CW-MC	18.007		LR-VL-SHB-CL-C	28.545		HW-M-IF2-CC-UC	15.125		SR-VL-SM2-CL-MC	16.9		CK-MH-PR1-CD-C	92.568		MR-VL-SHB-CC-UC-LB	231.457
HW-H-LTR-CD-MC	16.464		MR-M-SHB-CL-MC	17.954		MS-M-SHB-CW-UC	28.387		MR-M-PR1-CC-C	15.073		MR-VL-PR2-CD-MC	16.845		CK-L-PR1-CD-MC	92.381		HW-M-UI-CC-C-LC	230.705
MR-M-SHB-CC-MC	16.371		HW-M-PR2-CW-UC	17.807		SR-VL-UI-CL-C	28.104		CK-L-IF2-CC-MC	15.038		SR-L-SHB-W-MC	16.811		CK-MH-SM2-CC-NA	91.849		CK-L-SHB-CC-MC-SB	230.564
MS-L-PR1-CW-C	16.315		HW-S-PR2-CL-MC	17.8		LR-VL-PR1-CL-MC	27.927		MR-L-UI-C-C	14.975		HW-VH-PR2-CC-UC	16.729		MR-VL-PF-C-C	91.766		MS-VL-PR2-C-UC-LBB	229.916
CK-L-LTR-CC-C	16.262		MS-M-PR2-CC-MC	17.793		CK-VH-SHB-CC-C	27.749		CK-L-IF2-CC-C	14.968		CK-H-SM2-CC-MC	16.646		CK-MH-SM2-CD-UC	91.577		MS-VL-PR2-C-UC-LB	229.544
HW-L-LTR-CD-UC	16.216		MS-L-PR1-CL-MC	17.792		SR-M-SSGW-CD-UC	27.607		MS-M-PR2-C-UC	14.618		MR-M-SHB-CL-MC	16.581		HW-H-PF-CD-C	90.608		CK-M-SM2-CC-UC-LC	229.157
MR-M-PR1-CC-UC	16.135		MR-L-SSGW-CC-C	17.783		MS-M-SHB-CL-UC	27.564		CK-H-PR1-CD-C	14.491		LR-VL-SHB-CW-MC	16.574		HW-H-SM2-CD-UC	90.523		CK-VL-PR2-CC-UC-LB	228.854
CK-L-IF2-CW-UC	16.107		HW-L-SSGW-CL-MC	17.758		HW-VL-LTR-CD-C	27.539		MS-L-PR2-C-MC	14.486		HW-H-LTR-CD-MC	16.464		MR-L-PF-C-UC	90.051		HW-L-LTR-W-UC-SB	228.761
CK-VL-IF2-CL-MC	15.871		GR-L-SHB-CL-UC	17.715		HW-L-LTR-CL-C	27.526		GR-L-PR1-W-UC	14.439		CK-L-LTR-CC-C	16.262		MR-L-PR1-CC-C	89.822		MR-VL-SHB-C-C-SB	228.721
CK-VH-PR2-CC-C	15.849		CK-MH-UI-CL-C	17.391		HW-VL-UI-CL-MC	27.057		MR-VL-SM2-CD-MC	14.367		MR-M-PR2-CL-C	16.26		MR-L-SSGW-CD-UC	89.652		CK-L-UI-W-UC-LB	228.715
LR-VL-PR2-CC-MC	15.576		CK-VL-PR1-CD-UC	17.388		GR-L-PR2-CL-UC	26.982		HW-M-LTR-CD-MC	14.346		MR-M-SHB-CW-C	16.231		HW-S-LTR-CD-NA	89.608		CK-L-SM2-CD-MC-LC	228.257
SR-MH-SM2-CC-C	15.562		SR-MH-SM2-CC-C	17.326		HW-H-IF2-CL-C	26.809		MS-M-PR2-CC-MC	14.322		HW-L-LTR-CD-UC	16.216		HW-VL-SSGW-C-C	89.519		CK-VL-SSGW-CC-C-SC	227.767
CK-VL-SSGW-W-UC	15.527		HW-MH-LTR-CC-UC	17.31		MS-L-PR1-W-C	26.645		CK-M-LTR-C-C	14.292		MR-M-PR1-CC-UC	16.144		MR-M-PR2-CC-C	89.457		CK-L-PR2-CD-UC-LC	227.752
MS-M-SSGW-CC-UC	15.501		LR-L-SHB-CW-UC	17.301		CK-L-SSGW-W-UC	26.631		CK-M-SHB-W-C	14.263		CK-L-IF2-CW-UC	16.107		HW-H-SHBF-CD-NA	88.984		SR-VL-PR2-C-C-LBB	227.71
CK-H-LTR-CD-MC	15.433		HW-M-SSGW-CW-C	17.277		MS-L-SSGW-CC-UC	26.616		CK-M-IF2-C-MC	14.181		GR-L-SHB-CL-UC	16.018		SR-L-PF-CC-UC	88.971		SR-VL-SHB-W-C-LC	227.558
CK-M-UI-CD-C	15.416		MR-L-PR2-CD-MC	17.212		MR-VL-SSGW-CD-MC	26.26		SR-M-SSGW-CC-C	14.179		CK-VL-IF2-CL-MC	15.871		CK-MH-SHBF-CD-C	88.003		MS-VL-SHB-W-C-LC	227.492
HW-H-SM2-CC-UC	15.364		CK-VL-SSGW-W-C	17.067		MS-L-SHB-CL-C	26.201		SR-M-SHB-W-C	14.129		SR-MH-SM2-CC-C	15.562		MR-L-PR1-W-MC	87.89		SR-VL-PR1-W-C-SB	226.852
CK-L-UI-W-C	15.289		CK-M-SSGW-CW-C	17.038		CK-VL-SM2-CL-C	26.092		MS-M-SSGW-C-UC	14.059		CK-VL-SSGW-W-UC	15.527		GR-VL-PR1-C-MC	87.875		CK-L-SM2-CD-UC-SC	226.821
HW-H-LTR-CD-C	15.287		MR-M-PR1-W-UC	17		LR-VL-SHB-CL-MC	25.948		MS-L-SHB-C-MC	13.892		MS-M-SSGW-CC-UC	15.501		SR-L-SSGW-C-C	87.122		HW-L-PR2-C-UC-SB	225.934
CK-VL-UI-CC-MC	15.242		SR-H-PR2-CC-C	16.961		MS-L-PR2-CC-MC	25.895		GR-VL-LTR-W-UC	13.839		LR-VL-PR2-CL-C	15.483		MR-VL-SHBF-CC-NA	87.054		CK-VL-PR2-CD-C-LB	225.854
CK-L-PR2-CW-UC	15.12		LR-VL-PR2-CC-MC	16.951		GR-L-PR1-CW-UC	25.75		CK-M-SHB-W-MC	13.826		CK-MH-PR2-CL-UC	15.434		CK-L-SHBF-CD-MC	86.967		CK-M-UI-C-MC-LB	225.368
MR-M-SHB-CL-MC	15.103		CK-MH-LTR-CD-UC	16.795		GR-VL-LTR-W-MC	25.724		SR-MH-PR1-CC-C	13.792		CK-H-LTR-CD-MC	15.433		MR-L-SSGW-CC-UC	85.848		CK-M-SM2-CC-UC-LBB	224.41
HW-VH-PR2-CL-MC	14.813		CK-H-PR1-CC-MC	16.609		CK-MH-SHB-CD-MC	25.525		CK-MH-SHB-CD-MC	13.755		HW-H-SM2-CC-UC	15.325		CK-VL-PR1-CD-NA	84.683		HW-VL-SHB-W-C-SG	224.022
CK-M-LTR-CW-C	14.752		CK-M-LTR-CW-C	16.535		CK-M-IF2-CL-UC	25.266		SR-VL-SHB-CD-C	13.628		HW-H-LTR-CD-C	15.287		MS-L-PR2-CC-NA	84.068		SR-L-SHB-C-C-LB	223.789
MR-M-SHB-CC-UC	14.728		CK-H-SM2-CD-C	16.212		MS-L-SHB-W-C	25.164		HW-VH-SHB-C-UC	13.593		MR-M-SHB-CC-UC	15.169		HW-VL-SM2-CD-MC	84.021		CK-L-PR1-CD-UC-LB	223.426
MR-MH-PR2-CC-C	14.53		MR-VL-PR2-CD-MC	16.171		CK-L-UI-W-C	25.063		SR-L-IF2-W-UC	13.523		CK-M-LTR-CW-C	14.884		HW-L-SM2-C-UC	83.996		SR-L-PR2-CC-C-LBB	223.168
MS-L-SHB-CL-MC	14.517		CK-L-IF2-CW-UC	16.107		SR-VL-PR2-CW-UC	24.803		CK-L-LTR-CD-C	13.361		HW-VH-PR2-CL-MC	14.813		GR-VL-PR2-CC-MC	83.996		MR-L-PR2-CC-UC-SB	222.005
HW-MH-SM2-CC-MC	14.385		HW-L-LTR-CL-C	16.106		CK-VL-SM2-CD-MC	24.758		SR-MH-PR2-CD-MC	13.346		MS-L-PR1-CW-C	14.418		MS-L-SM2-CC-NA	83.83		CK-L-SSGW-C-UC-CG	220.946
LR-VL-PR1-CL-MC	14.376		HW-L-IF2-CL-C	16.078		CK-L-SHB-CD-C	24.572		SR-H-PR2-CC-C	12.921		HW-MH-SM2-CC-MC	14.385		HW-H-PF-C-MC	83.764		HW-H-SHB-CD-C-LBB	219.962
HW-VH-UI-CD-C	14.279		HW-H-LTR-CD-MC	16.04		MR-L-LTR-W-C	24.459		HW-MH-LTR-CC-UC	12.851		HW-VH-UI-CD-C	14.279		CK-L-SHBF-CD-NA	83.549		SR-L-SHB-C-MC-SB	219.752
SR-VL-UI-W-C	14.257		MS-L-PR1-CL-C	15.907		CK-VL-SSGW-CW-MC	24.425		HW-VH-PR2-CC-UC	12.82		SR-VL-UI-W-C	14.257		MR-L-SHBF-C-MC	83.023		HW-M-LTR-C-UC-SG	219.51
MR-M-PR1-CL-MC	14.184		CK-VL-IF2-CL-MC	15.871		MS-VL-LTR-CW-UC	24.233		SR-VL-IF2-W-UC	12.805		MR-M-PR1-CL-MC	14.157		MR-VL-PR2-CD-MC	82.652		CK-VL-SM2-CD-C-SB	219.032
CK-M-UI-CW-MC	14.144		CK-L-SSGW-CL-MC	15.34		HW-H-PR2-CL-UC	24.202		LR-M-SHB-W-C	12.786		CK-M-UI-CW-MC	14.144		MR-L-SSGW-CD-C	82.299		CK-L-UI-C-UC-SC	219.028
MS-VL-SSGW-W-UC	14.06		HW-MH-SSGW-CL-MC	15.315		SR-VL-UI-W-C	24.195		CK-VL-LTR-C-UC	12.743		CK-L-UI-W-C	14.05		SR-L-LTR-W-MC	82.105		HW-M-SSGW-CD-MC-SB	218.98
MR-M-PR2-CL-C	14.054		MS-L-UI-CW-UC	15.279		HW-MH-LTR-CD-MC	23.778		HW-L-SSGW-W-UC	12.478		HW-L-IF2-CL-C	13.999		HW-S-PF-CC-UC	81.953		HW-L-SHB-C-MC-CG	218.839
HW-L-IF2-CL-C	13.999		HW-L-PR2-CW-UC	15.152		CK-MH-UI-CC-UC	23.749		CK-M-LTR-CD-UC	12.447		MR-VL-SM2-CL-C	13.995		SR-L-SSGW-C-NA	81.69		CK-M-PR1-CC-C-LB	218.661
MR-VL-SM2-CL-C	13.995		SR-M-SSGW-CC-C	15.135		HW-MH-SM2-CC-C	23.734		MS-L-PR1-W-MC	12.435		MS-M-SM2-CC-C	13.91		HW-H-SHBF-CD-MC	81.549		CK-L-SSGW-W-UC-SG	218.444
CK-H-PR1-CC-MC	13.679		MS-L-SHB-W-C	14.995		MS-VL-SSGW-CL-C	23.612		MS-M-PR2-CC-C	12.433		GR-VL-LTR-W-UC	13.839		CK-H-PR1-C-UC	81.539		MR-VL-PR1-W-C-SC	217.25
MR-VL-SSGW-W-MC	13.569		SR-L-SSGW-W-UC	14.891		MR-M-SM2-CC-MC	23.601		CK-MH-SSGW-CD-MC	12.385		MR-MH-PR2-CC-C	13.774		CK-MH-SHBF-C-MC	81.19		MR-L-SHB-C-UC-LB	216.889
SR-L-IF2-W-UC	13.523		MR-M-PR1-CC-C	14.875		HW-MH-LTR-CL-UC	23.503		MR-M-SM2-C-C	12.246		CK-H-PR1-CC-MC	13.679		CK-VL-SM2-C-MC	81.017		HW-VL-LTR-W-MC-SG	216.822
MR-L-SSGW-CW-C	13.404		MS-L-PR1-W-MC	14.874		MR-L-SSGW-CC-C	23.328		SR-MH-PR2-C-C	12.231		MR-VL-SSGW-W-MC	13.569		SR-L-SSGW-CC-MC	80.438		HW-H-UI-CC-MC-SB	216.723
CK-MH-SSGW-CD-C	13.402		MS-L-PR1-CW-C	14.865		MS-VL-SSGW-W-UC	23.208		CK-H-SM2-CD-UC	12.104		SR-L-IF2-W-UC	13.523		GR-VL-SHBF-C-C	80.197		CK-L-PR1-W-MC-LC	215.734
SR-VL-SM2-CL-C	13.348		CK-L-UI-W-C	14.649		CK-MH-SHB-CD-C	23.172		MR-M-SHB-W-UC	12.008		LR-L-SHB-W-C	13.492		HW-L-LTR-CD-C	79.929		SR-VL-PR2-C-UC-LB	215.533
GR-L-SHB-CL-UC	13.331		MS-M-SM2-CC-C	14.647		HW-VH-SM2-CD-MC	23.148		MS-L-SSGW-CC-C	11.95		CK-MH-SSGW-CD-C	13.457		CK-M-PR1-W-MC	79.776		CK-L-SHB-CC-C-SB	215.441
MS-M-SHB-CL-C	13.313		CK-MH-UI-CD-MC	14.553		SR-L-SHB-W-MC	23.147		HW-L-IF2-CC-C	11.934		SR-VL-SM2-CL-C	13.348		HW-VL-SM2-C-C	79.721		CK-VL-SHB-W-UC-SB	215.404
CK-MH-SM2-CC-C	13.264		SR-M-PR1-W-UC	14.519		LR-L-PR1-W-UC	23.02		HW-M-SM2-C-UC	11.932		MR-L-SSGW-CW-C	13.316		MR-L-PR2-C-MC	79.721		MR-L-SHB-CC-UC-LB	214.274
CK-M-PR1-CD-UC	13.202		CK-MH-SSGW-CD-C	14.472		HW-VL-SHB-CD-MC	23.013		MR-L-SSGW-C-C	11.857		CK-MH-SM2-CC-C	13.264		CK-L-LTR-CD-UC	79.592		CK-L-UI-C-C-LB	214.248
CK-VL-LTR-CL-C	13.151		SR-MH-SHB-CL-C	14.36		HW-H-UI-CL-UC	22.86		SR-MH-SM2-CD-C	11.792		CK-L-SHB-CD-MC	13.213		CK-H-PR1-C-C	79.279		HW-VL-SHB-CC-C-SB	214.208
SR-MH-PR1-CC-C	12.981		HW-S-UI-CD-C	14.314		CK-H-PR2-CL-C	22.602		MS-L-PR1-CC-C	11.73		MS-L-SHB-CL-MC	13.2		SR-M-SHBF-C-NA	79.096		HW-L-PR1-C-MC-LC	213.94
LR-L-SHB-CW-UC	12.969		CK-MH-SHB-CD-UC	14.288		CK-H-PR1-CC-MC	22.596		MR-L-LTR-W-C	11.706		SR-VL-UI-CC-UC	13.1		SR-M-PR1-CC-C	78.994		MR-VL-LTR-W-UC-SG	213.931
MR-L-SSGW-W-C	12.95		CK-H-SM2-CC-UC	14.271		GR-VL-PR1-CW-MC	22.478		GR-L-PR2-CC-C	11.653		CK-M-UI-CD-C	13.032		CK-VL-IF2-W-C	78.733		CK-L-SM2-CC-MC-SB	213.853
HW-L-SSGW-CL-MC	12.855		SR-VL-UI-W-C	14.257		SR-VL-IF1-CL-UC	22.437		CK-VL-SHB-CD-MC	11.62		SR-MH-PR1-CC-C	12.981		MS-VL-SSGW-CD-UC	78.62		SR-L-SHB-C-C-LBB	213.648
CK-M-PR1-CD-MC	12.843		CK-M-UI-CW-MC	14.017		CK-MH-PR1-CD-MC	22.215		CK-H-PR2-C-UC	11.618		LR-L-SHB-CW-UC	12.969		MR-M-PR2-C-C	78.541		CK-M-SHB-W-UC-CG	213.301
SR-VL-IF2-W-UC	12.771		CK-M-PR1-CD-MC	14.013		CK-MH-UI-CL-C	21.941		MS-VL-SM2-C-MC	11.509		MR-L-SSGW-W-C	12.95		MS-L-SM2-C-NA	78.205		HW-VL-PR1-CC-C-SB	212.85
HW-VH-SHB-CC-UC	12.681		MR-L-SSGW-CW-C	13.962		MS-M-PR2-CC-MC	21.874		HW-VL-UI-W-MC	11.475		CK-VH-PR2-CC-C	12.924		HW-M-LTR-CC-NA	78.006		MS-VL-SHB-CC-UC-LB	212.749
MS-L-LTR-W-UC	12.613		CK-H-SM2-CC-MC	13.957		CK-H-UI-CD-C	21.824		MR-L-UI-W-C	11.366		HW-L-SSGW-CL-MC	12.855		MR-VL-SHBF-CC-MC	77.689		HW-MH-SHB-CC-UC-LBB	212.673
MS-M-SM2-CC-C	12.576		GR-VL-LTR-W-UC	13.839		CK-MH-SSGW-CD-MC	21.818		CK-M-LTR-CC-MC	11.333		CK-M-PR1-CD-MC	12.843		MS-L-SHBF-W-C	77.679		MS-VL-PR1-CC-UC-SB	212.581
GR-VL-LTR-W-MC	12.572		SR-L-SHB-W-MC	13.827		CK-VL-IF2-W-C	21.789		CK-MH-PR1-CD-UC	11.254		SR-VL-IF2-W-UC	12.805		HW-L-IF2-C-NA	77.356		CK-M-PR1-C-MC-LC	212.55
HW-MH-SSGW-CL-C	12.343		MR-M-UI-CW-UC	13.8		SR-L-IF2-W-UC	21.591		CK-MH-SSGW-CD-C	11.251		HW-VH-SHB-CC-UC	12.657		HW-L-SSGW-W-C	77.097		HW-L-LTR-W-MC-SG	212.278
MS-M-SM2-CC-UC	12.283		HW-L-LTR-CD-UC	13.797		MR-VL-UI-W-C	21.59		MR-M-UI-C-UC	11.247		MS-L-SHB-CW-C	12.48		LR-VL-SHBF-C-UC	76.899		HW-H-SHB-CD-C-SB	212.144
MS-VL-SM2-CC-MC	12.279		MS-L-LTR-W-UC	13.639		SR-MH-PR1-CL-C	21.48		CK-VH-PR2-CD-MC	11.186		HW-MH-SSGW-CL-C	12.343		CK-M-PF-CD-C	76.737		CK-VL-UI-CC-UC-LB	211.284
CK-MH-UI-CC-MC	12.255		MS-L-LTR-W-C	13.625		HW-VL-PR2-CL-C	21.477		MS-L-LTR-W-C	11.133		CK-M-PR1-CD-UC	12.325		MS-L-SHBF-CC-UC	76.675		HW-MH-UI-CD-C-SB	210.799
HW-L-SHB-W-MC	12.179		CK-M-LTR-CC-C	13.583		HW-L-PR2-CL-C	21.475		SR-L-SSGW-C-MC	11.103		CK-VL-LTR-CL-C	12.308		LR-VL-PR1-C-MC	76.184		HW-S-PR2-CD-MC-LB	210.573
SR-L-UI-CC-UC	12.159		MR-VL-SSGW-W-MC	13.569		SR-MH-PR2-CC-UC	21.092		MS-M-SM2-C-UC	11.067		MS-M-SM2-CC-UC	12.283		MR-L-SHBF-W-MC	75.662		MR-VL-SM2-C-UC-LC	210.365
CK-MH-SHB-CD-UC	12.099		SR-VL-SM2-CL-C	13.348		SR-M-SM2-CD-C	21.052		HW-MH-SHB-W-UC	10.982		HW-L-SHB-W-MC	12.179		SR-L-SSGW-W-UC	74.97		MS-VL-PR1-W-C-LB	210.341
MS-M-PR2-CL-UC	12.004		CK-VL-SSGW-W-UC	13.343		HW-L-PR1-CD-MC	20.852		MS-L-PR2-CD-MC	10.882		SR-L-UI-CC-UC	12.159		CK-M-SHBF-W-NA	74.688		HW-VL-SSGW-CC-UC-SB	210.239
CK-L-IF2-CL-UC	11.962		SR-VL-SSGW-CL-UC	13.287		MR-L-PR2-CD-MC	20.609		MS-L-LTR-W-UC	10.858		SR-M-PR1-W-UC	12.144		HW-VL-SSGW-W-C	73.789		SR-L-SHB-C-UC-SC	209.76
SR-M-PR1-W-UC	11.942		CK-L-SHB-CD-MC	13.213		CK-VH-PR2-CD-C	20.484		SR-VL-SSGW-W-MC	10.828		CK-MH-SHB-CD-UC	12.099		CK-H-PR1-CC-C	73.713		SR-VL-SSGW-CD-UC-SB	209.748
HW-L-LTR-CL-C	11.816		HW-H-SM2-CC-C	12.977		MS-VL-SSGW-W-MC	20.372		HW-H-LTR-CC-C	10.808		MR-M-PR1-CW-MC	12.036		CK-VL-IF2-W-UC	73.558		SR-L-PR2-CD-C-LBB	209.661
CK-MH-PR2-CL-UC	11.778		SR-L-SSGW-CL-UC	12.915		SR-L-SSGW-W-C	20.352		HW-L-UI-CD-MC	10.808		MS-M-PR2-CL-UC	12.004		CK-M-LTR-CC-UC	73.433		HW-MH-UI-CD-MC-SB	209.161
CK-VL-PR1-CD-UC	11.764		CK-M-LTR-W-C	12.9		MR-L-UI-CW-C	20.281		MS-M-PR1-W-UC	10.438		CK-L-IF2-CL-UC	11.962		CK-M-IF2-CC-NA	72.998		SR-VL-SSGW-CC-UC-LB	209.154
CK-VH-PR2-CD-MC	11.7		SR-VL-SM2-CL-MC	12.809		MS-L-PR1-CL-C	20.263		GR-L-SHB-W-UC	10.351		HW-L-LTR-CL-C	11.816		HW-VL-LTR-CC-UC	72.284		HW-M-SHB-W-UC-SB	209.082
CK-MH-UI-CL-C	11.686		CK-L-IF2-CL-UC	12.785		SR-L-IF1-CC-UC	20.144		MS-VL-SSGW-CD-MC	10.295		CK-VH-PR2-CD-MC	11.7		MR-VL-SSGW-C-NA	72.103		HW-L-IF2-W-UC-SG	208.971
GR-L-PR2-CL-C	11.653		MR-MH-PR2-CC-C	12.543		SR-VL-LTR-CL-UC	20.138		LR-M-SHB-C-UC	10.155		GR-L-PR2-CL-C	11.653		SR-M-SHBF-C-MC	72.077		CK-L-LTR-W-C-SC	208.37
MR-VL-SM2-CD-UC	11.497		HW-MH-UI-CD-UC	12.54		CK-H-SHB-CD-C	19.952		MS-L-PR2-CD-C	10.057		MR-VL-SM2-CD-UC	11.497		MS-VL-SHBF-C-NA	72.031		HW-L-PR2-CC-MC-SB	208.032
MS-L-SHB-CW-C	11.365		MR-M-PR2-CL-MC	12.408		CK-MH-PR1-CW-UC	19.928		MR-M-PR1-W-C	9.971		CK-M-LTR-CC-C	11.488		SR-M-PR1-C-NA	71.875		CK-L-SHB-CC-UC-LBB	207.729
LR-M-PR2-CC-UC	11.349		CK-VL-LTR-CL-C	12.308		MR-L-UI-W-UC	19.831		HW-VH-PR1-CC-UC	9.964		LR-M-PR2-CC-UC	11.349		SR-L-SSGW-CD-MC	71.292		HW-M-IF2-W-UC-CG	207.333
CK-M-LTR-CC-MC	11.333		MS-VL-SM2-CC-MC	12.279		SR-VL-UI-CC-C	19.601		CK-L-IF2-C-UC	9.951		CK-M-LTR-CC-MC	11.333		MR-VL-SM2-CC-MC	70.783		MS-VL-SHB-W-C-SB	207.051
CK-H-SM2-CC-UC	11.182		CK-VL-SM2-CD-MC	12.108		MS-L-SSGW-CC-MC	19.595		SR-M-SSGW-C-UC	9.811		LR-VL-PR1-CL-C	11.327		HW-H-IF2-CC-UC	70.77		CK-VL-SHB-W-C-SB	206.905
MS-L-LTR-W-C	11.133		HW-S-SM2-CD-C	11.998		HW-H-IF2-CC-MC	19.556		MS-M-PR2-CD-UC	9.79		CK-H-SM2-CC-UC	11.221		CK-M-LTR-C-C	70.41		CK-M-SSGW-CD-UC-LB	206.791
SR-M-SSGW-CD-MC	11.04		SR-H-PR2-CD-C	11.813		MS-M-SHB-CL-C	19.475		CK-VH-SHB-C-C	9.68		MR-L-LTR-W-C	11.182		HW-MH-LTR-CC-MC	70.036		SR-M-SHB-C-UC-LB	206.641
CK-VH-PR1-CL-C	11.026		CK-MH-UI-CC-MC	11.693		CK-M-LTR-W-UC	19.444		MR-M-SM2-CD-UC	9.655		CK-VL-PR1-CD-UC	11.179		MR-L-SHBF-C-NA	69.879		MR-VL-SSGW-CD-UC-SB	206.52
MR-MH-PR2-CC-UC	11.014		MR-M-PR1-CW-MC	11.677		SR-MH-SM2-CC-MC	19.337		SR-M-LTR-W-UC	9.56		MS-L-LTR-W-C	11.133		SR-VL-SM2-CD-NA	69.876		CK-L-SHB-C-C-SG	206.085
MS-L-PR1-CW-MC	10.933		GR-L-PR2-CL-C	11.653		HW-VL-PR2-CL-UC	19.297		HW-MH-LTR-CD-MC	9.45		CK-VH-PR1-CL-C	11.071		CK-M-LTR-CD-NA	67.608		SR-VL-PR1-CC-UC-LB	206.066
SR-MH-SM2-CC-UC	10.907		HW-L-SHB-W-MC	11.618		CK-M-LTR-CW-C	18.997		MS-VL-UI-W-MC	9.361		MS-VL-UI-W-MC	11.07		LR-VL-PR2-C-NA	67.295		SR-VL-PR2-CD-C-SB	205.858
HW-VL-LTR-CD-C	10.901		SR-H-SHB-CC-C	11.54		SR-H-PR2-CC-C	18.98		HW-VH-SM2-CD-C	9.313		SR-M-SSGW-CD-MC	11.04		MS-VL-PF-C-UC	66.61		CK-VL-UI-CC-C-LC	205.115
MR-M-PR1-CW-MC	10.714		HW-H-LTR-CL-C	11.513		SR-M-SHB-CW-MC	18.801		HW-VL-LTR-CD-UC	9.152		MS-M-PR1-CL-UC	11.016		HW-VL-IF2-C-UC	65.948		SR-L-SHB-C-MC-LB	204.019
CK-M-LTR-CC-C	10.683		SR-L-SSGW-W-C	11.504		SR-M-UI-CW-UC	18.792		MR-L-SSGW-CC-C	9.087		LR-VL-PR2-CC-MC	10.949		CK-M-SSGW-CC-NA	65.832		MR-VL-SM2-CC-UC-SB	203.878
CK-VL-LTR-CL-UC	10.615		MR-VL-SM2-CD-UC	11.497		SR-MH-PR2-CC-MC	18.753		CK-VL-LTR-CC-C	8.958		SR-MH-SM2-CC-UC	10.907		MR-L-SSGW-C-C	65.199		CK-M-PR2-C-C-LBB	202.789
MR-M-PR2-CL-MC	10.572		MR-VL-SM2-CL-C	11.396		HW-VL-IF2-W-UC	18.719		MS-L-UI-W-UC	8.944		HW-VL-LTR-CD-C	10.901		CK-MH-PF-CC-UC	64.962		MS-VL-SM2-CC-UC-LC	202.754
MR-L-LTR-W-C	10.56		HW-L-PR2-CL-C	11.369		HW-H-SHB-CW-MC	18.693		HW-M-IF2-C-MC	8.888		MS-L-LTR-W-UC	10.858		HW-L-LTR-CC-C	64.884		CK-VL-UI-C-UC-SC	202.618
HW-H-SHB-CW-MC	10.472		CK-M-LTR-CC-MC	11.333		HW-H-SHB-CW-UC	18.659		CK-H-LTR-CD-C	8.885		CK-VL-LTR-CL-UC	10.63		CK-H-PR2-C-UC	64.681		MR-VL-PR2-CD-C-SB	201.4
MS-VL-SSGW-CD-MC	10.428		CK-H-PR2-CL-MC	11.272		CK-M-IF2-CC-UC	18.628		HW-L-SM2-C-MC	8.849		MS-VL-SM2-CC-MC	10.609		MR-VL-SM2-CD-C	64.312		CK-VL-SHB-W-C-LB	201.37
CK-MH-PR1-CD-C	10.417		MS-M-PR2-CL-C	11.244		CK-L-LTR-CD-C	18.548		HW-MH-LTR-CD-UC	8.729		MR-M-PR1-W-UC	10.546		HW-M-LTR-CD-MC	64.272		CK-VL-SM2-C-C-SB	201.254
HW-L-SSGW-CL-C	10.361		MR-MH-PR2-CD-MC	11.055		SR-M-SSGW-CD-C	18.499		HW-VH-SHB-CC-UC	8.725		HW-H-SHB-CW-MC	10.472		SR-L-SM2-CC-MC	64.058		CK-MH-SHB-CC-MC-LB	201.254
HW-MH-UI-CD-UC	10.26		MS-L-SHB-CW-C	10.978		HW-M-SHB-W-C	18.378		HW-VL-LTR-CC-UC	8.697		CK-MH-PR1-CD-C	10.417		HW-S-SM2-CD-NA	63.31		CK-M-SHB-CD-MC-SB	200.657
CK-MH-PR1-CW-MC	10.242		HW-VL-LTR-CD-C	10.901		MS-VL-SM2-CC-MC	18.324		CK-H-PR2-C-MC	8.665		GR-L-SHB-W-UC	10.351		MS-VL-PR2-CD-UC	63.281		HW-L-SSGW-C-UC-CG	199.893
MR-M-PR1-W-UC	10.234		CK-L-SSGW-W-UC	10.845		HW-M-IF2-CW-MC	18.301		SR-MH-SM2-CD-MC	8.6		HW-MH-UI-CD-UC	10.26		SR-M-PR1-C-MC	63.169		SR-L-PR2-CC-C-SB	199.643
HW-L-PR2-CW-UC	10.227		MS-L-SSGW-CD-C	10.745		HW-M-PR1-W-C	18.229		MR-M-SM2-CC-C	8.597		CK-MH-PR1-CW-MC	10.242		CK-MH-SHBF-C-NA	63.157		SR-VL-PR2-CD-UC-LBB	198.373
LR-M-SHB-W-C	10.226		HW-MH-SSGW-CL-C	10.703		HW-VL-IF2-CW-C	18.226		HW-H-PR1-CD-UC	8.582		HW-M-SSGW-CW-C	10.237		CK-H-PR2-CC-MC	62.961		CK-VL-SHB-CC-C-LC	198.224
MS-M-SHB-W-UC	10.204		LR-M-PR2-CC-UC	10.605		CK-M-IF1-CC-UC	18.201		CK-VL-LTR-CC-UC	8.372		CK-L-SSGW-W-MC	10.123		SR-M-SSGW-CD-UC	62.664		HW-M-SHB-CC-MC-CG	198.068
MR-L-SSGW-CW-UC	10.143		MR-MH-PR2-CC-UC	10.539		CK-M-UI-CW-MC	18.116		LR-L-SM2-C-C	8.339		HW-L-SSGW-CL-C	10.065		CK-VL-SSGW-C-MC	62.451		CK-VL-PR2-CC-MC-SB	197.338
CK-L-SSGW-W-MC	10.123		CK-MH-PR1-CD-C	10.496		CK-VL-LTR-CL-UC	18.06		HW-M-PR2-W-UC	8.326		HW-M-LTR-CL-MC	9.951		SR-M-PR1-CC-NA	62.112		HW-MH-UI-C-UC-LB	197.311
HW-M-SSGW-CW-C	10.027		SR-MH-PR1-CC-C	10.453		HW-VH-LTR-CD-MC	17.99		SR-VL-IF1-C-UC	8.287		GR-VL-PR2-CC-MC	9.903		CK-VL-SHBF-CD-NA	61.962		HW-M-SSGW-CD-MC-LC	197.227
HW-M-LTR-CL-MC	9.951		HW-MH-SM2-CC-MC	10.443		CK-M-UI-CD-C	17.979		HW-MH-SSGW-CC-C	8.263		MR-M-SHB-CW-MC	9.895		CK-MH-PR1-CC-NA	61.942		HW-H-SHB-C-C-LB	196.966
HW-H-LTR-CL-C	9.892		MS-VL-SSGW-CD-MC	10.428		GR-L-PR1-CL-UC	17.763		CK-VL-SSGW-W-MC	8.213		HW-H-LTR-CL-C	9.892		HW-MH-LTR-CD-C	61.862		HW-M-PR2-CC-MC-LB	196.847
GR-VL-LTR-W-UC	9.792		HW-M-IF2-CL-UC	10.41		SR-L-SSGW-CL-UC	17.76		SR-H-PR2-CD-C	8.171		HW-VH-SHB-CL-UC	9.728		MS-VL-SSGW-CC-C	61.783		HW-MH-SSGW-CD-UC-LC	196.506
HW-VH-SHB-CL-UC	9.728		MS-M-PR1-CL-UC	10.405		CK-M-SSGW-CW-C	17.625		HW-L-IF1-CD-UC	8.139		MR-L-SSGW-CD-C	9.723		HW-MH-IF2-C-NA	61.73		SR-VL-LTR-W-MC-CG	196.426
CK-H-PR1-CW-C	9.726		MR-M-SHB-CW-MC	10.369		HW-VH-UI-CL-MC	17.552		HW-MH-SSGW-C-C	8.116		MS-M-SHB-W-UC	9.687		HW-VL-PF-W-MC	61.576		SR-L-SM2-CC-UC-LC	196.05
GR-L-SHB-W-UC	9.669		HW-S-SM2-CD-MC	10.361		SR-L-SSGW-W-UC	17.444		SR-M-UI-C-MC	8.069		SR-VL-SSGW-CW-MC	9.637		MS-L-PR2-C-C	61.552		SR-VL-SM2-C-UC-SB	195.559
SR-VL-SSGW-CW-MC	9.637		GR-L-SHB-W-UC	10.351		SR-VL-UI-CL-MC	17.43		GR-L-SHB-C-UC	8.058		SR-VL-UI-CL-MC	9.628		MR-VL-PR1-CC-MC	60.985		SR-VL-SHB-CC-UC-LB	195.546
SR-VL-UI-CL-MC	9.628		SR-L-LTR-CW-UC	10.211		MR-M-PR1-CW-C	17.4		MR-M-SHB-CC-MC	8.045		MR-L-SHB-W-MC	9.609		SR-VL-SSGW-CC-NA	60.184		LR-VL-PR2-CC-UC-LB	195.428
MR-L-SHB-W-MC	9.609		MS-L-UI-W-UC	10.163		SR-L-LTR-CW-C	17.304		LR-M-PR2-C-UC	7.996		SR-M-SM2-CD-C	9.503		CK-L-PF-CD-NA	60.122		CK-L-SM2-C-UC-LC	195.278
MS-M-PR1-CW-UC	9.573		CK-L-SSGW-W-MC	10.123		MR-M-SHB-CC-UC	17.241		MS-M-PR2-C-MC	7.988		MR-L-SSGW-CW-UC	9.462		HW-S-PR1-CC-NA	60.078		HW-L-PR1-C-C-CG	194.053
CK-M-UI-W-UC	9.567		MR-M-PR1-CL-MC	10.073		CK-H-PR1-CL-UC	17.199		CK-VH-SHB-CC-MC	7.914		MS-L-SSGW-CD-C	9.446		CK-L-SSGW-W-MC	59.815		MR-VL-SSGW-C-UC-LB	194.016
MR-L-SSGW-CD-C	9.548		MS-L-SHB-CL-MC	10.027		LR-VL-PR2-CC-MC	16.951		CK-MH-SSGW-CC-MC	7.854		MR-M-PR2-CL-MC	9.418		SR-VL-SM2-CC-MC	59.607		HW-VL-PR1-C-UC-LB	193.634
MS-M-PR1-CL-UC	9.462		MR-M-PR2-CL-C	10.011		MR-VL-PR2-CD-MC	16.845		MR-M-SM2-C-MC	7.809		MR-M-UI-CW-UC	9.388		CK-H-PR2-C-C	59.532		CK-VL-SHB-CC-C-SB	193.53
MS-VL-UI-W-MC	9.361		GR-L-PR1-W-UC	9.95		HW-VL-PR1-CD-C	16.823		GR-L-PR2-CC-MC	7.794		HW-M-PR2-CW-MC	9.359		CK-MH-SHBF-CC-NA	59.245		HW-M-UI-CD-MC-SB	192.305
HW-M-PR2-CW-MC	9.359		HW-H-SHB-CW-MC	9.921		MR-VL-SSGW-CW-UC	16.748		MR-MH-PR2-CD-C	7.708		MR-VL-SSGW-CW-MC	9.293		GR-VL-PR2-C-NA	59.24		HW-VL-SHB-CC-UC-SB	191.998
MR-M-SHB-CW-MC	9.32		CK-L-SSGW-W-C	9.767		MR-M-SM2-CC-C	16.69		SR-L-IF1-C-UC	7.656		MS-L-PR1-W-MC	9.245		SR-M-SSGW-CC-UC	59.06		MR-VL-SHB-W-C-SB	191.781
SR-M-SM2-CD-C	9.297		MS-M-PR1-CW-UC	9.64		HW-L-UI-W-MC	16.67		SR-L-LTR-CC-UC	7.632		CK-M-UI-W-UC	9.226		HW-MH-IF2-CC-C	59.02		CK-VL-SSGW-CD-UC-SB	191.349
MR-VL-SSGW-CW-MC	9.293		SR-VL-UI-CL-MC	9.628		SR-VL-SSGW-W-MC	16.65		HW-MH-LTR-W-C	7.613		MR-MH-PR2-CC-UC	9.204		SR-L-SM2-C-MC	58.815		CK-VL-PR2-C-C-LBB	191.065
MS-L-SSGW-CD-C	9.268		CK-MH-SM2-CC-C	9.525		CK-H-UI-CC-C	16.585		LR-M-PR2-CC-UC	7.595		MS-L-PR1-CW-MC	9.116		CK-M-SM2-CC-MC	58.728		CK-VL-PR2-CD-UC-LB	190.369
MS-L-PR1-W-MC	9.245		HW-L-UI-CD-UC	9.509		MR-L-PR1-CC-MC	16.503		SR-M-SSGW-CC-MC	7.569		CK-M-IF2-CL-UC	9.043		MR-M-SHBF-C-C	58.131		HW-VL-SHB-W-UC-SG	190.295
HW-L-UI-W-MC	9.117		LR-L-SM2-CC-C	9.485		CK-VL-IF2-CL-MC	16.492		LR-VL-PR2-CC-C	7.556		CK-L-SSGW-CL-MC	9.028		LR-L-SHBF-W-UC	58.023		HW-MH-UI-CD-UC-SB	190.255
CK-M-LTR-W-C	9.095		MR-L-SM2-CL-UC	9.47		HW-VH-PR1-CD-MC	16.419		CK-VL-IF2-W-UC	7.556		MS-L-UI-W-UC	8.944		GR-VL-PR1-CC-NA	57.846		MR-VL-LTR-W-UC-LC	190.118
CK-M-IF2-CL-UC	9.043		MR-L-SSGW-CW-UC	9.462		CK-L-SHB-CD-MC	16.415		CK-VL-IF2-C-UC	7.493		CK-H-LTR-CD-C	8.885		MR-L-SHBF-CC-MC	57.727		MS-VL-SHB-W-C-SG	190.075
CK-L-SSGW-CL-MC	9.028		HW-H-PR1-CD-MC	9.401		HW-VL-UI-CW-MC	16.399		CK-VH-PR2-CC-C	7.464		LR-M-SHB-W-C	8.851		SR-L-PF-CC-C	57.451		CK-M-PR1-C-UC-LBB	189.098
MS-L-UI-W-UC	8.944		MS-VL-UI-W-MC	9.361		MR-VL-SM2-CL-MC	16.387		LR-M-SHB-W-UC	7.343		HW-L-UI-W-MC	8.823		SR-M-SM2-CD-NA	57.353		SR-VL-SSGW-CD-UC-SC	188.292
CK-H-LTR-CD-C	8.885		HW-M-PR2-CW-MC	9.359		MS-L-PR1-CL-MC	16.362		CK-MH-UI-C-UC	7.341		MS-VL-LTR-CW-C	8.788		SR-VL-IF2-W-UC	57.139		CK-H-PR2-CC-C-LB	188.237
MR-M-UI-CW-UC	8.862		SR-M-SSGW-CC-MC	9.355		MR-M-PR1-CL-MC	16.279		MR-MH-SHB-C-C	7.307		CK-M-LTR-W-C	8.733		SR-L-SSGW-W-C	57.098		HW-L-SSGW-C-UC-SG	188.093
CK-M-SSGW-CW-C	8.85		SR-M-SM2-CD-C	9.322		HW-VH-SHB-CL-UC	16.241		CK-L-LTR-CC-C	7.294		SR-L-SSGW-CL-UC	8.733		CK-VL-IF2-C-UC	57.027		LR-VL-PR2-C-UC-LB	188.013
MS-VL-LTR-CW-C	8.788		MR-VL-SSGW-CW-MC	9.293		CK-L-SSGW-W-MC	16.232		MR-MH-PR2-CC-C	7.293		HW-VL-PR2-CL-C	8.708		HW-H-LTR-CD-UC	56.825		CK-L-SHB-C-C-CG	187.502
CK-MH-SHB-CW-UC	8.761		HW-M-UI-W-C	9.076		MR-M-SHB-CC-MC	16.203		SR-VL-LTR-C-UC	7.221		HW-H-SM2-CC-C	8.681		CK-M-SHBF-W-MC	56.629		HW-VL-IF2-C-UC-LC	187.339
SR-L-SSGW-CL-UC	8.733		SR-M-LTR-W-UC	8.887		CK-L-IF2-CW-MC	16.017		SR-L-SSGW-W-MC	7.208		CK-L-SSGW-W-UC	8.661		CK-MH-PR2-C-C	56.089		CK-VL-PR2-CC-C-LB	187.322
HW-VL-PR2-CL-C	8.708		CK-S-LTR-CD-C	8.885		MR-M-SSGW-CC-MC	15.694		LR-L-SHB-CC-C	7.19		CK-M-SSGW-CW-C	8.64		HW-MH-IF2-C-C	55.742		CK-M-PR1-CC-MC-LBB	186.869
HW-H-SM2-CC-C	8.681		MS-M-SHB-W-UC	8.847		HW-MH-PR2-CW-C	15.569		LR-L-SM2-CC-UC	7.14		HW-M-IF2-CL-UC	8.609		SR-VL-PF-CC-C	55.567		CK-VL-SHB-CC-UC-LB	186.344
CK-L-SSGW-W-UC	8.661		CK-MH-SHB-CW-UC	8.835		HW-VL-SSGW-W-UC	15.44		MS-L-SSGW-CD-UC	7.096		HW-M-IF2-CC-UC	8.534		SR-MH-PR2-CD-UC	55.479		CK-VL-UI-W-UC-SC	186.183
HW-M-IF2-CL-UC	8.609		MS-VL-LTR-CW-C	8.788		CK-H-PR1-CC-UC	15.345		CK-H-PR1-C-UC	7.071		LR-L-SM2-CC-C	8.339		HW-H-SSGW-CD-C	55.44		MS-VL-SHB-C-UC-LB	186.141
SR-MH-PR2-CD-MC	8.584		MS-M-PR2-CL-UC	8.785		CK-M-PR1-W-UC	15.335		MR-MH-PR2-CD-UC	7.034		GR-L-PR1-W-UC	8.306		CK-L-SM2-C-MC	55.412		LR-VL-LTR-W-UC-CG	186.045
HW-M-IF2-CC-UC	8.534		HW-VL-PR2-CL-C	8.759		CK-L-PR1-CD-C	15.325		MS-M-PR1-C-UC	6.935		SR-VL-IF1-CC-UC	8.287		HW-MH-IF2-C-UC	55.401		CK-M-SSGW-CC-UC-SC	185.093
LR-L-SM2-CC-C	8.339		CK-M-UI-CW-C	8.721		MR-M-SHB-CL-MC	15.103		MS-VL-SSGW-W-MC	6.884		SR-L-SSGW-W-C	8.275		HW-VL-PF-CD-NA	55.314		HW-H-SHB-CD-C-LB	185.02
SR-VL-UI-CC-UC	8.33		LR-M-PR2-CL-UC	8.702		MR-L-SHB-W-MC	15.069		MS-M-SHB-C-MC	6.785		HW-L-IF1-CC-UC	8.139		HW-S-PR1-CD-MC	54.909		CK-VL-PR1-CC-UC-SC	184.995
GR-L-PR1-W-UC	8.306		HW-M-LTR-CL-MC	8.591		SR-MH-SM2-CC-C	15.054		LR-VL-SHB-C-MC	6.706		CK-MH-SHB-CW-UC	8.136		GR-VL-PR2-C-UC	54.834		CK-M-SHB-W-UC-SC	184.848
SR-VL-IF1-CC-UC	8.287		SR-MH-SM2-CC-UC	8.483		MS-L-LTR-W-C	15.052		CK-VH-PR1-C-C	6.703		SR-MH-SHB-CL-C	8.126		HW-VL-SM2-C-NA	54.763		MR-VL-SHB-CC-UC-LC	184.8
SR-L-SSGW-W-C	8.275		SR-VL-SSGW-CW-MC	8.473		CK-MH-PR1-CW-C	14.933		HW-MH-UI-W-C	6.67		CK-MH-UI-CC-UC	8.114		HW-S-PR1-C-MC	54.754		HW-M-SHB-CC-C-SC	184.777
HW-L-IF1-CC-UC	8.139		CK-MH-UI-CL-MC	8.441		CK-VL-LTR-CD-C	14.871		GR-M-SHB-W-C	6.551		HW-L-UI-CD-UC	8.1		MS-VL-SHBF-CC-MC	54.466		HW-L-PR1-C-C-LB	184.29
CK-MH-UI-CC-UC	8.137		LR-L-SM2-CL-UC	8.435		MR-M-SHB-CW-C	14.799		MR-L-SSGW-W-MC	6.542		SR-M-UI-CL-MC	8.069		SR-L-LTR-W-NA	54.351		SR-VL-SSGW-CC-UC-SB	184.045
HW-L-UI-CD-UC	8.1		CK-M-PR1-W-C	8.411		CK-L-LTR-CL-UC	14.677		CK-L-LTR-C-MC	6.531		HW-L-IF2-W-UC	8.032		MR-VL-SM2-C-MC	54.274		CK-M-PR1-W-UC-CG	183.918
SR-M-UI-CL-MC	8.069		SR-L-SSGW-CW-MC	8.372		CK-L-SSGW-W-C	14.584		GR-L-PR1-W-C	6.512		CK-VL-IF2-CL-UC	7.909		CK-VL-LTR-CC-UC	54.255		HW-H-PR1-CC-C-LB	183.862
HW-L-IF2-W-UC	8.032		SR-VL-IF1-CC-UC	8.287		HW-L-PR2-CW-UC	14.573		MR-L-SSGW-CC-MC	6.498		CK-M-UI-CW-C	7.876		MR-M-PR1-C-UC	53.696		MR-L-SHB-W-UC-LC	183.813
CK-VL-IF2-CL-UC	7.909		SR-M-SHB-W-UC	8.237		MS-L-SHB-CL-MC	14.517		MS-VL-SM2-CC-MC	6.479		MR-L-SM2-CL-UC	7.78		MS-VL-SSGW-W-UC	53.6		CK-H-PR2-CD-C-LBB	183.804
GR-L-PR2-CL-MC	7.794		HW-S-SM2-CC-MC	8.236		MS-L-PR1-CW-C	14.418		MS-M-SHB-CC-C	6.417		CK-L-SSGW-W-C	7.778		CK-L-IF2-CC-NA	53.473		SR-VL-SHB-W-C-SC	183.138
MR-L-SM2-CL-UC	7.78		CK-M-IF2-CL-UC	8.22		CK-L-PR2-CW-UC	14.34		HW-MH-UI-W-UC	6.37		CK-L-IF2-CW-C	7.724		SR-M-SM2-CD-UC	53.417		HW-M-SM2-CD-MC-LC	183.083
CK-L-SSGW-W-C	7.778		HW-H-UI-CD-MC	8.217		HW-L-LTR-CD-C	14.287		HW-VH-PR2-C-UC	6.368		CK-MH-UI-CL-C	7.683		LR-VL-PR2-CC-MC	53.128		SR-VL-PR1-C-C-LC	182.993
CK-L-IF2-CW-C	7.724		CK-VL-LTR-CL-UC	8.205		CK-L-UI-W-MC	14.18		MS-M-SM2-C-C	6.357		SR-L-IF1-CC-UC	7.656		CK-L-LTR-CC-C	53.125		CK-M-PR1-CD-MC-LBB	182.879
SR-MH-SHB-CL-C	7.72		MR-L-SM2-CL-C	8.161		GR-VL-LTR-W-UC	13.839		MR-L-SSGW-CD-C	6.324		SR-L-LTR-CC-UC	7.632		MR-L-SM2-CC-C	52.542		SR-L-UI-C-UC-SB	182.656
LR-VL-PR2-CL-C	7.714		MR-L-SHB-W-MC	7.956		MR-MH-PR2-CC-C	13.774		SR-MH-SHB-CC-MC	6.311		CK-VL-IF2-W-UC	7.556		HW-VL-LTR-CD-UC	52.09		CK-MH-PR2-CC-MC-LBB	182.642
CK-M-UI-CW-C	7.67		CK-VL-IF2-W-UC	7.914		HW-VH-SHB-CD-MC	13.725		SR-M-PR1-CD-C	6.309		HW-L-PR2-CL-C	7.552		HW-S-SHBF-CD-MC	51.811		MS-VL-SHB-W-UC-CG	182.027
SR-L-IF1-CC-UC	7.656		CK-VL-IF2-CL-UC	7.909		HW-VL-IF1-CC-UC	13.679		HW-L-UI-CD-C	6.29		MS-M-PR1-CW-UC	7.552		SR-VL-SSGW-W-MC	50.631		SR-M-PR2-C-UC-LBB	182.017
MR-L-LTR-CC-UC	7.632		MS-M-SM2-CC-UC	7.907		CK-MH-LTR-CD-MC	13.618		SR-MH-PR2-CC-MC	6.221		MR-VL-SM2-CL-MC	7.441		HW-VL-PR1-CD-MC	50.557		CK-VL-SM2-CC-UC-SB	181.992
CK-VL-IF2-W-UC	7.59		HW-S-SHB-CL-UC	7.811		MS-M-SM2-CC-UC	13.505		MS-L-SM2-C-C	6.19		CK-MH-UI-CC-MC	7.379		CK-MH-PF-CD-UC	49.734		CK-L-SSGW-W-UC-CG	181.562
HW-L-PR2-CL-C	7.552		MR-L-SSGW-CD-C	7.766		HW-VH-PR2-CC-UC	13.487		SR-MH-SSGW-CC-MC	6.177		SR-L-SSGW-W-UC	7.374		MS-VL-PF-W-MC	49.497		HW-VL-UI-C-C-LC	181.326
MR-VL-SM2-CL-MC	7.441		LR-M-SHB-CL-UC	7.763		MR-VL-PR1-CC-MC	13.43		SR-H-SHB-C-C	6.159		LR-M-SHB-W-UC	7.343		CK-L-IF1-CC-C	49.249		HW-MH-UI-CC-C-LBB	180.477
SR-L-SM2-CD-MC	7.43		LR-VL-PR2-CL-C	7.714		MS-M-SSGW-CC-UC	13.332		SR-MH-PR1-C-UC	6.155		CK-L-UI-W-MC	7.315		CK-VL-SSGW-W-MC	49.205		SR-VL-SSGW-CD-UC-LC	180.264
SR-L-SSGW-W-UC	7.374		LR-M-SHB-W-C	7.703		CK-L-SM2-CL-C	13.33		HW-MH-LTR-C-UC	6.11		SR-L-UI-W-C	7.221		LR-VL-SSGW-CC-UC	49.087		HW-M-PR1-CD-C-LB	180.26
CK-MH-PR1-CD-MC	7.254		SR-L-IF1-CC-UC	7.656		SR-L-LTR-CC-UC	13.282		MS-MH-SHB-C-UC	6.095		SR-L-SSGW-CW-MC	7.208		CK-VL-LTR-C-C	48.94		SR-M-SHB-C-C-LB	180.245
LR-L-SHB-CL-C	7.19		CK-S-PR2-CL-MC	7.633		CK-L-SM2-CL-UC	13.276		MS-L-SHB-CC-MC	6.07		LR-L-SHB-CL-C	7.19		MR-L-SSGW-CC-C	48.837		HW-L-PR1-W-C-SC	180.241
LR-L-SM2-CL-UC	7.14		SR-L-LTR-CC-UC	7.632		CK-MH-SM2-CC-C	13.211		LR-M-SHB-C-C	5.986		LR-L-SM2-CL-UC	7.14		HW-S-PR1-CD-NA	48.782		CK-L-SM2-CD-MC-SB	179.686
CK-MH-SHB-CD-MC	7.116		MR-MH-PR2-CD-UC	7.533		CK-M-UI-CD-UC	13.073		MS-M-SM2-CC-C	5.981		CK-MH-SHB-CD-MC	7.116		HW-MH-LTR-C-C	48.647		HW-VL-SHB-CC-C-LB	179.4
SR-VL-LTR-CC-UC	7.101		MR-VL-SM2-CL-MC	7.441		MR-M-PR1-CC-C	13.036		LR-L-SHB-CC-MC	5.965		SR-VL-LTR-CC-UC	7.101		HW-S-PR1-C-NA	48.613		SR-L-SM2-CC-UC-LB	179.302
CK-L-UI-W-MC	7.021		CK-M-PR1-W-MC	7.332		HW-VL-LTR-CL-MC	13		SR-MH-SM2-CC-UC	5.931		HW-MH-LTR-CD-UC	7.01		LR-VL-PR1-CC-UC	48.517		CK-L-PR2-C-UC-LB	179.115
HW-MH-LTR-CD-UC	7.01		MS-M-SHB-W-C	7.302		MR-M-PR1-CC-UC	12.989		SR-L-IF1-CC-UC	5.849		MS-M-PR2-CL-C	6.999		CK-M-LTR-W-C	48.35		GR-VL-SHB-W-UC-CG	178.637
MS-M-PR2-CL-C	6.999		HW-H-PR1-CD-UC	7.253		HW-H-LTR-CC-MC	12.987		SR-M-PR1-W-MC	5.848		MS-VL-SSGW-CL-MC	6.929		CK-VL-IF2-C-C	48.253		CK-L-SSGW-CC-C-SC	178.37
MS-VL-SSGW-CL-MC	6.929		HW-VL-PR2-CL-UC	7.241		LR-L-SHB-CW-UC	12.969		SR-M-SM2-C-MC	5.768		MS-VL-SSGW-W-MC	6.884		GR-VL-PR2-C-C	48.242		CK-L-SM2-C-UC-SB	178.157
MS-VL-SSGW-W-MC	6.884		SR-L-UI-W-C	7.221		MS-M-SM2-CC-C	12.914		SR-M-SHB-CD-C	5.756		HW-VL-SHB-CD-MC	6.873		MR-L-LTR-W-UC	47.84		SR-VL-UI-CC-UC-LC	177.751
HW-VL-SHB-CD-MC	6.873		CK-MH-UI-CD-C	7.197		MR-L-IF1-CL-UC	12.893		MR-M-PR1-CC-MC	5.733		CK-M-SSGW-CL-C	6.814		SR-M-PR1-W-UC	47.706		HW-H-UI-CD-C-LBB	177.663
LR-M-SHB-W-UC	6.826		SR-VL-LTR-CC-UC	7.101		HW-MH-SSGW-CW-UC	12.848		HW-H-LTR-CD-UC	5.722		CK-H-SHB-CD-C	6.778		HW-L-IF2-W-NA	47.549		MR-VL-PR2-C-C-SB	177.598
CK-M-SSGW-CL-C	6.814		MS-L-SHB-W-MC	7.099		SR-L-SM2-CL-MC	12.763		CK-VH-PR1-CC-C	5.721		CK-VH-SHB-CC-MC	6.773		LR-VL-LTR-W-MC	47.257		CK-L-PR1-CC-C-LBB	177.542
CK-H-SHB-CD-C	6.778		MR-MH-PR2-CD-C	7.03		MR-VL-LTR-CW-C	12.762		MR-M-PR1-W-MC	5.707		HW-VL-SM2-CL-C	6.729		HW-M-SSGW-W-UC	47.216		HW-L-PR1-C-C-SC	177.322
CK-VH-SHB-CC-MC	6.773		MS-M-SSGW-CC-UC	7.028		HW-L-SSGW-CL-C	12.725		LR-VL-SSGW-CC-C	5.645		CK-M-LTR-CD-UC	6.725		SR-L-PF-W-NA	47.11		SR-VL-PR1-C-MC-LC	177.285
HW-VL-SM2-CL-C	6.729		CK-S-PR1-CL-C	6.934		CK-M-SSGW-CW-MC	12.633		SR-M-UI-CC-MC	5.572		SR-MH-PR2-CD-MC	6.692		HW-VL-IF2-W-UC	47.007		SR-VL-PR1-C-UC-CG	177.095
CK-M-LTR-CD-UC	6.725		MS-VL-SSGW-CL-MC	6.929		MS-L-LTR-W-UC	12.609		HW-MH-SSGW-C-MC	5.541		SR-H-SHB-CC-C	6.621		MR-L-PF-W-UC	46.906		CK-MH-SHB-C-C-LB	177.025
HW-VL-LTR-CL-UC	6.61		CK-H-PR1-CW-C	6.907		MR-L-PR1-CC-C	12.494		GR-VL-SHB-CC-MC	5.523		HW-VL-LTR-CL-UC	6.595		CK-L-IF2-C-MC	46.668		CK-L-SSGW-CD-C-SC	176.738
SR-H-SHB-CC-C	6.606		MS-VL-SSGW-W-MC	6.884		LR-L-SHB-W-C	12.428		HW-MH-LTR-C-MC	5.325		HW-H-UI-CD-MC	6.57		CK-MH-PR1-CC-MC	46.635		HW-VL-SHB-C-C-LB	176.554
HW-H-UI-CD-MC	6.57		HW-VL-SHB-CD-MC	6.873		HW-VH-PR1-CL-UC	12.414		CK-MH-UI-C-MC	5.276		CK-MH-UI-CL-UC	6.555		HW-VL-SHBF-CD-MC	46.502		HW-L-SHB-CC-C-CG	176.077
CK-MH-UI-CL-UC	6.555		SR-M-UI-CC-UC	6.855		SR-VL-LTR-CC-UC	12.407		GR-L-SHB-CC-UC	5.273		CK-H-PR1-CW-C	6.549		SR-L-SM2-CD-MC	45.786		SR-VL-UI-W-UC-LB	174.878
CK-H-PR1-CC-UC	6.547		LR-L-SHB-CL-C	6.827		CK-L-UI-CD-UC	12.333		CK-MH-LTR-CD-MC	5.234		MR-L-SSGW-CW-MC	6.542		MS-L-PR1-W-C	45.719		CK-VL-SM2-CC-C-LBB	174.818
MR-L-SSGW-CW-MC	6.542		HW-VL-LTR-CL-UC	6.826		HW-M-PR2-CW-C	12.184		CK-H-SM2-CD-C	5.219		LR-M-SHB-CL-UC	6.514		SR-VL-IF2-W-C	45.475		CK-MH-PR1-C-C-SB	174.631
GR-L-PR1-W-C	6.512		CK-VL-UI-W-MC	6.814		MR-M-PR2-CL-C	12.13		SR-MH-PR2-C-MC	5.153		GR-L-PR1-W-C	6.512		MS-VL-SSGW-W-C	45.428		SR-VL-SSGW-CC-C-SC	174.608
MS-M-SHB-CL-MC	6.493		CK-H-SHB-CD-C	6.785		MR-M-PR1-CW-MC	12.036		SR-L-SHB-CD-UC	5.12		MS-M-SHB-CL-MC	6.493		CK-MH-PR1-C-MC	44.939		CK-M-PR1-C-MC-LBB	174.604
HW-MH-LTR-CL-C	6.446		HW-VL-SM2-CL-C	6.729		HW-VH-UI-CC-MC	12.033		SR-MH-PR2-C-UC	5.027		HW-MH-LTR-CL-C	6.446		MR-VL-PF-C-NA	44.862		HW-M-UI-CD-C-SB	174.258
SR-M-LTR-W-UC	6.446		CK-MH-SHB-CD-C	6.693		CK-L-PR2-CW-C	12.006		GR-L-SHB-C-MC	4.968		SR-M-LTR-W-UC	6.446		SR-VL-SSGW-CD-NA	44.783		HW-MH-SHB-CC-MC-LC	174.239
CK-VL-SSGW-CW-MC	6.434		HW-L-UI-W-MC	6.646		SR-M-SSGW-CC-MC	11.77		CK-M-IF2-CC-UC	4.93		CK-VL-SSGW-CW-MC	6.434		CK-H-SHBF-CC-NA	44.779		MR-VL-PR2-CD-C-LB	174.023
CK-MH-LTR-CC-C	6.406		SR-H-SHB-CL-C	6.623		SR-L-IF2-CW-MC	11.768		CK-L-PR2-W-C	4.903		SR-MH-SHB-CL-MC	6.311		LR-VL-SSGW-CC-C	44.76		CK-M-UI-CC-MC-LB	174.013
SR-MH-SHB-CL-MC	6.311		GR-L-PR1-W-C	6.581		MS-L-SHB-CC-UC	11.747		HW-L-SSGW-W-MC	4.894		CK-H-PR1-CC-UC	6.298		MR-VL-SM2-CD-NA	44.707		MR-L-SHB-C-UC-SB	173.972
LR-M-SHB-CL-UC	6.267		MR-L-SSGW-CW-MC	6.542		SR-M-PR1-W-UC	11.736		SR-H-PR2-CC-UC	4.844		SR-H-PR2-CD-C	6.29		MR-L-PF-C-NA	44.211		HW-H-PR2-C-MC-LBB	173.818
SR-H-PR2-CD-C	6.256		CK-H-SM2-CC-C	6.515		HW-L-IF2-CL-C	11.681		GR-M-PR1-CC-UC	4.84		SR-MH-SSGW-CD-MC	6.177		CK-M-LTR-CD-UC	44.121		MR-VL-PR2-CC-C-LBB	173.48
SR-L-UI-W-C	6.198		MS-M-SHB-CL-MC	6.493		GR-L-PR2-CL-C	11.653		CK-MH-UI-CC-UC	4.837		MR-VL-UI-W-MC	6.114		HW-MH-SSGW-C-MC	44.05		SR-VL-SSGW-CC-UC-SC	173.36
SR-MH-SSGW-CD-MC	6.177		MR-L-SSGW-W-C	6.476		CK-L-LTR-CD-UC	11.558		MR-L-UI-C-MC	4.821		HW-MH-LTR-CW-C	6.048		MS-VL-SSGW-CC-MC	43.988		CK-M-SSGW-CC-UC-LB	173.348
MR-MH-SM2-CC-MC	6.175		CK-VL-SSGW-CW-MC	6.434		MR-VL-SM2-CD-UC	11.497		SR-MH-SM2-CC-C	4.821		MR-MH-PR2-CD-C	5.993		CK-H-SHBF-CC-MC	43.919		CK-L-PR2-CC-MC-LBB	172.936
MR-VL-UI-W-MC	6.114		HW-S-UI-CL-C	6.423		MS-L-SHB-CW-C	11.365		MS-L-SHB-CC-C	4.813		CK-L-PR2-CW-C	5.991		SR-M-SM2-C-UC	43.898		HW-VL-PR2-CC-C-LB	172.54
HW-MH-LTR-CW-C	6.048		SR-VL-PR2-CW-UC	6.355		LR-M-PR2-CC-UC	11.349		SR-MH-SM2-CD-UC	4.784		SR-M-UI-CC-UC	5.944		CK-M-LTR-CC-C	43.72		MR-VL-PR2-CD-C-LBB	172.438
CK-MH-UI-CL-MC	5.996		HW-MH-SSGW-CC-UC	6.32		CK-M-SSGW-CL-C	11.268		MR-MH-PR2-C-C	4.766		MR-L-UI-CW-MC	5.893		LR-L-PR1-C-UC	43.682		CK-L-SM2-CC-C-LC	172.366
LR-L-SHB-CL-MC	5.965		MR-L-UI-CW-MC	6.298		CK-VL-PR1-CD-UC	11.23		MS-L-SHB-W-MC	4.755		SR-L-IF1-CL-UC	5.849		MR-VL-SSGW-W-C	43.565		MS-VL-PR2-C-C-SB	171.928
SR-M-UI-CC-UC	5.944		MS-MH-SHB-CW-UC	6.24		CK-VL-SHB-CD-MC	10.983		HW-VL-SSGW-C-MC	4.734		MR-MH-SM2-CC-UC	5.797		CK-H-SHBF-CD-C	43.522		CK-M-PR1-CC-UC-LBB	171.907
MR-L-UI-CW-MC	5.893		MS-L-PR1-CW-MC	6.225		MS-M-PR1-CL-UC	10.949		SR-VL-PR1-CD-C	4.732		HW-VH-SM2-CC-C	5.769		MR-M-SSGW-CC-UC	43.442		HW-MH-PR1-C-MC-SC	171.253
SR-L-IF1-CL-UC	5.849		MR-VL-UI-W-MC	6.114		CK-MH-UI-CL-UC	10.875		CK-MH-UI-CD-C	4.719		MS-L-SHB-CW-MC	5.757		HW-S-PF-CC-C	43.354		HW-VL-PR1-CC-UC-SC	171.208
MR-MH-SM2-CC-UC	5.797		GR-L-PR1-CL-UC	6.088		MR-VL-IF2-CW-MC	10.863		SR-MH-SHB-C-UC	4.636		HW-H-LTR-CD-UC	5.722		MS-L-PR1-C-NA	43.276		MR-VL-PR2-CD-UC-LBB	170.287
HW-VH-SM2-CC-C	5.769		LR-VL-PR1-CL-C	6.065		CK-MH-LTR-CC-C	10.772		SR-H-PR1-C-C	4.624		LR-M-SHB-CC-C	5.719		HW-L-PR2-C-MC	42.978		CK-VL-SM2-C-C-LC	169.494
HW-H-LTR-CD-UC	5.722		SR-VL-UI-CC-UC	6.029		HW-VH-SHB-CC-UC	10.673		LR-L-PR1-W-MC	4.618		MS-VL-SM2-CL-MC	5.709		MR-L-PF-C-C	42.926		CK-VL-SSGW-CD-C-SB	169.349
LR-M-SHB-CC-C	5.719		MS-M-SHB-CW-C	6.012		CK-M-LTR-CL-UC	10.591		MR-MH-SM2-CD-UC	4.538		LR-VL-SSGW-CL-C	5.645		HW-VL-LTR-C-MC	42.73		SR-L-PR1-W-C-CG	169.192
MS-VL-SM2-CL-MC	5.709		MS-L-SSGW-W-C	5.99		MR-M-PR2-CL-MC	10.572		LR-L-PR1-W-C	4.529		HW-L-LTR-CL-UC	5.599		HW-H-PF-CD-NA	42.655		CK-L-SM2-CD-MC-LB	169.124
MR-MH-PR2-CD-C	5.663		MS-M-PR2-CL-MC	5.978		MS-VL-SM2-CL-MC	10.514		SR-VL-UI-CC-C	4.504		MR-L-UI-W-C	5.587		MS-VL-SHBF-CC-NA	42.607		SR-VL-SHB-W-C-SB	169.082
LR-VL-SSGW-CL-C	5.645		CK-L-PR2-CW-C	5.974		MR-M-PR1-W-UC	10.513		MS-MH-SM2-CC-C	4.362		HW-L-PR2-CL-MC	5.581		HW-S-PF-CD-UC	42.603		HW-H-PR1-CC-UC-SB	168.545
CK-L-PR2-CW-C	5.593		SR-MH-SHB-CL-UC	5.92		CK-MH-PR1-CW-MC	10.495		MR-MH-SM2-CD-MC	4.324		SR-M-UI-CC-MC	5.572		HW-L-LTR-CD-NA	42.349		CK-M-PR1-CD-UC-LB	167.871
MR-L-UI-W-C	5.587		CK-VL-LTR-CC-UC	5.913		MR-VL-IF2-CW-C	10.431		LR-VL-SM2-CC-MC	4.315		CK-H-SM2-CD-C	5.537		MS-VL-PR1-CC-MC	41.981		SR-L-PR1-C-UC-LBB	167.563
HW-L-LTR-CL-UC	5.576		SR-MH-PR2-CC-MC	5.89		MS-VL-SSGW-CD-MC	10.428		HW-VL-SSGW-W-MC	4.292		HW-VL-PR2-CL-UC	5.503		MR-L-PR2-CD-MC	41.889		CK-M-PR2-CC-UC-LC	167.509
SR-M-UI-CC-MC	5.572		SR-L-IF1-CL-UC	5.849		SR-M-SSGW-CC-C	10.374		LR-L-LTR-W-UC	4.208		HW-VL-SSGW-CW-MC	5.453		HW-S-PF-C-UC	41.876		SR-L-SSGW-CC-UC-SC	166.659
GR-VL-SHB-CL-MC	5.523		CK-MH-UI-CL-UC	5.749		GR-L-PR1-W-UC	10.37		MR-VL-SSGW-CD-MC	4.159		CK-VL-IF2-W-C	5.411		CK-L-LTR-C-MC	41.693		SR-VL-SSGW-CC-UC-LC	166.449
HW-VL-PR2-CL-UC	5.503		HW-H-LTR-CD-UC	5.722		SR-L-IF2-CW-UC	10.317		CK-M-IF2-C-UC	4.113		MR-L-SSGW-CC-MC	5.337		HW-M-IF2-CC-MC	41.674		CK-L-PR2-CD-C-LB	166.252
HW-VL-SSGW-CW-MC	5.453		LR-M-SHB-CC-C	5.719		MR-L-UI-CW-MC	10.24		LR-MH-SHB-W-C	4.089		CK-L-LTR-CD-UC	5.307		CK-L-SSGW-W-NA	41.647		HW-MH-SHB-C-MC-LBB	166.231
MS-L-SHB-CW-MC	5.445		MS-VL-SM2-CL-MC	5.709		HW-VL-SSGW-CW-MC	10.202		CK-VH-PR2-CD-UC	4.089		HW-L-PR2-CW-UC	5.306		HW-L-SSGW-C-NA	40.712		CK-L-SHB-W-MC-SG	166.012
LR-VL-PR1-CL-C	5.43		HW-MH-LTR-CW-C	5.66		MS-M-PR2-CL-UC	10.155		MS-M-PR1-CC-UC	4.088		MS-M-SHB-CW-C	5.28		LR-VL-PR2-C-MC	40.319		HW-VL-SHB-CC-UC-SC	165.941
CK-VL-IF2-W-C	5.411		CK-M-SHB-W-C	5.657		CK-H-PR1-CD-MC	10.059		MR-MH-PR2-C-UC	4.042		HW-MH-SSGW-CC-UC	5.263		MS-VL-SM2-C-C	40.304		MS-VL-SHB-C-C-SB	165.836
MR-L-SSGW-CC-MC	5.337		MR-M-PR1-CC-MC	5.653		MS-L-PR1-CW-MC	10.058		CK-MH-PR1-W-UC	4.007		CK-MH-LTR-CD-MC	5.234		CK-MH-PF-C-UC	39.392		HW-H-UI-C-MC-SB	165.554
MR-MH-PR2-CD-UC	5.333		LR-L-SHB-CL-MC	5.649		MR-M-SHB-CW-MC	9.895		SR-H-SHB-CD-C	3.885		CK-M-UI-CD-UC	5.217		MS-L-PR2-CD-UC	39.386		HW-L-PR1-CC-C-SB	165.539
CK-L-LTR-CD-UC	5.307		LR-VL-SSGW-CL-C	5.645		HW-MH-IF2-CL-UC	9.782		MS-M-PR2-CD-MC	3.878		MR-L-SM2-CL-C	5.191		MS-L-SHBF-W-MC	39.379		MS-VL-SSGW-CC-UC-SB	164.25
SR-L-SSGW-CW-MC	5.295		CK-L-LTR-CC-C	5.631		HW-VL-IF2-CL-C	9.757		LR-VL-PR1-CC-MC	3.87		SR-VL-PR2-CW-UC	5.187		MS-VL-SSGW-CD-C	39.23		HW-MH-LTR-CC-MC-SB	164.116
MS-M-SHB-CW-C	5.28		MR-MH-PR1-CL-C	5.599		HW-MH-IF2-CC-UC	9.735		CK-L-IF2-W-C	3.761		SR-L-SM2-CD-MC	5.167		CK-M-IF2-C-C	39.224		SR-L-LTR-W-C-SG	164.064
HW-MH-SSGW-CC-UC	5.263		HW-L-IF1-CC-UC	5.582		MR-L-SSGW-CD-C	9.723		MR-H-PR2-CC-C	3.736		CK-VL-UI-W-MC	5.159		CK-H-PR2-CC-NA	39.151		MR-VL-SM2-C-UC-LB	163.837
CK-MH-LTR-CD-MC	5.234		HW-L-PR2-CL-MC	5.581		CK-M-LTR-W-C	9.713		SR-M-LTR-W-C	3.692		HW-H-PR1-CD-MC	5.115		HW-VL-LTR-C-NA	39		HW-VL-SSGW-CD-C-SB	163.042
CK-M-UI-CD-UC	5.217		HW-L-IF2-W-UC	5.576		MS-M-SHB-W-UC	9.687		HW-MH-IF2-CC-MC	3.678		SR-VL-UI-W-MC	4.992		CK-L-IF2-W-MC	38.88		HW-VL-UI-CC-C-LC	162.221
MR-L-SM2-CL-C	5.191		SR-M-UI-CC-MC	5.572		SR-MH-SM2-CC-UC	9.631		HW-VH-SM2-CD-MC	3.663		CK-L-LTR-CD-C	4.905		CK-MH-PR1-CD-NA	38.785		SR-L-PR2-C-MC-SB	162.066
SR-VL-PR2-CW-UC	5.187		GR-VL-SHB-CL-MC	5.523		MR-M-UI-CW-UC	9.596		CK-VL-LTR-CD-UC	3.655		GR-M-PR1-CL-UC	4.84		LR-VL-SHBF-C-MC	38.547		MR-VL-PR1-C-C-LC	161.903
CK-VL-UI-W-MC	5.159		SR-VL-UI-W-MC	5.517		MS-M-PR1-CW-UC	9.497		CK-M-LTR-CD-C	3.628		MR-M-PR1-CC-MC	4.827		MR-L-PF-W-C	38.398		SR-VL-UI-C-UC-SB	161.702
HW-H-PR1-CD-MC	5.115		CK-L-IF2-CW-C	5.517		CK-MH-SSGW-CC-UC	9.479		MR-M-SSGW-C-C	3.623		MR-MH-SM2-CC-MC	4.787		HW-H-LTR-CD-C	38.177		SR-L-SM2-C-UC-LC	161.425
CK-H-SM2-CD-C	5.074		CK-H-PR1-CC-UC	5.494		HW-M-PR2-CW-MC	9.472		MS-M-SM2-C-MC	3.616		SR-H-PR2-CC-UC	4.757		SR-L-SSGW-CD-NA	38.085		MR-VL-LTR-W-UC-SB	161.156
SR-VL-UI-W-MC	4.992		SR-H-PR1-CL-C	5.491		MS-L-SSGW-CD-C	9.446		SR-M-PR1-CD-UC	3.601		MS-L-SHB-W-MC	4.755		LR-L-PR2-CC-UC	37.946		HW-L-PR1-CC-C-LC	161.132
GR-L-SHB-CL-MC	4.968		HW-VL-SSGW-CW-MC	5.453		SR-VL-IF2-CW-MC	9.362		HW-L-IF2-CC-MC	3.532		HW-L-SM2-CL-C	4.717		CK-H-SHBF-C-MC	37.732		HW-VL-UI-C-UC-LB	161.097
CK-L-LTR-CD-C	4.905		MS-L-SHB-CW-MC	5.445		MS-VL-UI-W-MC	9.361		CK-MH-UI-CC-MC	3.502		MS-MH-SM2-CC-C	4.704		CK-MH-PR2-C-NA	37.71		HW-M-SM2-CC-UC-LBB	161.046
MR-MH-SHB-CL-C	4.842		LR-M-SHB-W-UC	5.438		CK-VH-PR2-CD-MC	9.282		MS-M-SHB-W-C	3.501		MR-H-PR2-CD-C	4.697		SR-MH-PR2-CC-UC	37.69		CK-VL-PR1-C-C-SC	160.934
MR-M-PR1-CC-MC	4.827		SR-M-LTR-CW-UC	5.431		MS-L-PR1-W-MC	9.245		CK-VL-SSGW-C-MC	3.495		LR-M-PR2-CL-UC	4.69		MS-VL-PR1-CC-C	37.45		CK-L-LTR-W-MC-CG	160.473
LR-VL-SHB-CW-MC	4.757		CK-VL-IF2-W-C	5.411		MR-MH-PR2-CC-UC	9.203		MS-M-PR2-CD-C	3.495		MS-MH-SHB-CW-UC	4.665		HW-L-IF1-CD-C	37.39		CK-L-PR1-CC-UC-LBB	160.418
MS-L-SHB-W-MC	4.755		HW-M-IF2-CC-UC	5.394		HW-H-LTR-CL-C	9.195		CK-H-SM2-CC-C	3.492		CK-MH-SHB-CD-C	4.65		HW-MH-SHBF-W-UC	37.304		HW-VL-SHB-CD-UC-LC	159.942
HW-L-SM2-CL-C	4.717		HW-MH-IF2-CC-UC	5.391		MR-M-PR1-CC-MC	9.112		MR-M-SHB-W-C	3.477		HW-VH-SM2-CD-C	4.643		MR-M-PR2-CC-MC	37.055		SR-L-SSGW-CC-UC-LB	159.826
MS-MH-SM2-CC-C	4.704		MR-L-SSGW-CC-MC	5.337		MS-L-UI-W-UC	8.944		HW-M-LTR-CD-C	3.468		SR-M-UI-CL-C	4.59		MR-VL-SSGW-CC-MC	36.697		HW-S-PR2-C-C-LB	159.304
MR-H-PR2-CD-C	4.697		HW-M-SHB-W-C	5.32		MS-L-UI-CW-UC	8.932		SR-H-PR2-C-C	3.422		SR-H-SHB-CL-C	4.571		CK-MH-PF-CC-C	36.505		SR-L-SM2-C-UC-LB	159.142
LR-M-PR2-CL-UC	4.69		CK-L-LTR-CD-UC	5.307		LR-M-SHB-W-C	8.851		MR-MH-PR2-CC-UC	3.417		LR-L-PR1-W-C	4.529		MR-M-PR1-C-C	36.46		CK-M-PR1-W-UC-SC	158.312
MS-MH-SHB-CW-UC	4.665		CK-L-UI-W-MC	5.278		SR-MH-SSGW-CC-MC	8.851		SR-M-UI-CC-C	3.346		HW-VL-SM2-CL-UC	4.525		MR-L-PR1-CC-MC	36.392		HW-L-LTR-CD-UC-LC	158.246
HW-VH-SM2-CD-C	4.653		MS-M-SHB-CC-UC	5.187		MS-VL-LTR-CW-C	8.83		HW-L-PR2-W-UC	3.342		SR-H-PR1-CL-C	4.513		MR-M-SM2-CC-NA	35.731		SR-L-PR2-CD-C-SB	158.202
CK-MH-SHB-CD-C	4.65		SR-L-SM2-CD-MC	5.167		SR-M-UI-CC-UC	8.782		SR-VL-LTR-CC-C	3.335		HW-M-IF2-CC-MC	4.472		CK-MH-SSGW-CD-UC	35.466		MR-L-PR2-C-C-LB	158.196
SR-M-UI-CL-C	4.59		CK-S-PR2-CD-MC	5.078		SR-L-IF1-CL-UC	8.771		GR-VL-PR2-C-MC	3.332		MR-MH-SHB-CC-C	4.457		CK-L-IF1-CC-UC	35.411		CK-VL-SM2-CD-C-LBB	158.159
SR-H-SHB-CL-C	4.571		HW-MH-LTR-CD-UC	5.002		CK-MH-SSGW-CD-C	8.713		HW-VL-UI-CD-C	3.318		MS-M-PR2-CD-MC	4.441		CK-VL-IF2-W-NA	35.361		MR-L-SHB-W-UC-SC	157.968
LR-L-PR1-W-C	4.529		HW-S-PR1-CW-C	4.978		HW-MH-SM2-CC-MC	8.712		HW-VH-LTR-CD-MC	3.294		MR-MH-SHB-CL-C	4.436		CK-MH-PR1-CD-MC	35.263		HW-M-LTR-CD-UC-LC	157.924
HW-VL-SM2-CL-UC	4.525		GR-L-SHB-CL-MC	4.968		HW-MH-LTR-CW-C	8.655		HW-MH-SHB-W-MC	3.282		HW-VL-UI-W-MC	4.433		CK-VL-SHBF-CD-MC	35.26		CK-L-UI-W-UC-SB	157.917
SR-H-PR1-CL-C	4.513		HW-MH-PR2-CW-C	4.942		HW-L-SSGW-CL-MC	8.636		MS-M-SSGW-CC-MC	3.274		GR-L-PR1-CL-UC	4.432		MS-M-PR2-CC-UC	35.22		CK-L-PR2-CD-MC-LBB	157.669
HW-M-IF2-CC-MC	4.472		CK-M-UI-CD-UC	4.921		HW-MH-SSGW-CW-MC	8.582		MS-L-PR1-CC-MC	3.247		CK-VH-SHB-CL-C	4.403		MR-M-SHBF-CC-C	35.146		CK-VL-UI-C-C-SB	157.531
MR-MH-SHB-CC-C	4.457		CK-L-LTR-CD-C	4.905		SR-M-SM2-CD-MC	8.497		LR-L-SSGW-CC-UC	3.241		CK-M-IF2-CC-C	4.399		MS-VL-PR2-CD-MC	35.117		HW-MH-SSGW-CD-UC-LB	157.039
GR-M-PR1-CL-UC	4.441		CK-S-PR2-CD-UC	4.805		LR-L-SM2-CC-C	8.339		HW-L-IF2-W-C	3.188		MS-M-PR1-CW-MC	4.394		LR-L-PR2-CC-NA	34.917		LR-VL-SHB-C-UC-SB	156.871
HW-VL-UI-W-MC	4.433		LR-VL-SHB-CW-MC	4.757		GR-L-SHB-W-UC	8.287		MS-M-SSGW-CC-C	3.123		MR-M-SSGW-CC-C	4.34		CK-M-LTR-C-MC	34.758		MR-VL-SSGW-CC-UC-SB	156.658
GR-L-PR1-CL-UC	4.432		HW-L-SM2-CL-C	4.717		SR-L-SSGW-CW-MC	8.187		CK-MH-UI-CD-UC	3.121		LR-VL-SM2-CL-MC	4.315		MR-M-PR2-CC-NA	34.662		HW-MH-PR2-C-UC-SB	156.55
CK-VH-SHB-CL-C	4.403		SR-H-SM2-CC-UC	4.708		HW-L-IF2-CL-MC	8.157		CK-MH-SSGW-CC-UC	3.12		HW-VH-SM2-CD-MC	4.31		HW-MH-SM2-CD-MC	34.655		HW-L-SHB-C-C-SG	156.275
CK-M-IF2-CC-C	4.399		LR-L-PR1-CL-MC	4.684		LR-M-SHB-CL-UC	8.123		CK-VH-SHB-C-UC	3.083		LR-L-SHB-CW-C	4.21		HW-H-SM2-CC-NA	34.546		SR-VL-SSGW-CD-C-SC	156.26
MR-M-SSGW-CC-C	4.34		SR-M-LTR-W-C	4.609		SR-M-IF2-CW-UC	8.118		SR-H-PR2-CD-UC	2.997		LR-L-LTR-W-UC	4.208		HW-H-LTR-CC-UC	34.51		SR-VL-SHB-W-UC-LB	156.053
LR-VL-SM2-CL-MC	4.315		SR-M-UI-CL-C	4.59		SR-VL-UI-CC-MC	8.109		MR-VL-LTR-CC-UC	2.943		SR-MH-PR1-CW-UC	4.183		LR-VL-SHBF-CC-MC	34.431		MR-VL-PR1-C-C-LB	155.786
HW-VH-SM2-CD-MC	4.31		LR-L-PR1-W-C	4.529		MR-VL-UI-CL-MC	8.093		GR-M-PR2-CC-UC	2.937		SR-H-SM2-CC-MC	4.17		HW-VL-LTR-CC-C	34.263		HW-L-SSGW-CD-C-LC	155.682
CK-M-LTR-CW-MC	4.296		CK-S-PR2-CL-C	4.476		SR-MH-SHB-CL-C	8.029		SR-H-SM2-CD-MC	2.909		MR-MH-PR2-CD-UC	4.121		HW-VL-SSGW-C-NA	34.222		CK-MH-PR1-CC-C-SB	155.439
SR-H-PR2-CC-UC	4.295		HW-M-IF2-CC-MC	4.472		SR-VL-SSGW-CW-MC	7.98		MR-L-UI-W-MC	2.9		CK-VH-PR2-CD-UC	4.105		CK-H-LTR-CD-UC	34.207		CK-VL-SSGW-CC-UC-LB	155.088
MS-L-SSGW-CC-C	4.239		HW-VL-UI-W-MC	4.433		HW-L-UI-CD-MC	7.969		HW-H-PR1-W-C	2.895		CK-VL-LTR-CC-UC	4.074		MR-VL-SSGW-CD-MC	34.156		SR-VL-LTR-W-MC-SC	154.589
LR-L-SHB-CW-C	4.21		CK-M-IF2-CC-C	4.399		CK-VH-SHB-CL-C	7.947		CK-H-SSGW-CD-MC	2.888		HW-VL-SSGW-W-UC	4.051		SR-VL-PF-CC-NA	34.155		CK-L-SM2-CC-C-LB	154.371
LR-L-LTR-W-UC	4.208		LR-VL-SM2-CL-MC	4.315		CK-H-SM2-CD-C	7.9		MR-M-SHB-W-MC	2.885		CK-M-PR1-W-C	4.04		CK-M-SM2-C-UC	34.048		SR-L-SHB-CC-C-LBB	153.882
SR-MH-PR1-CW-UC	4.183		HW-S-PR1-CD-C	4.309		SR-VL-SSGW-CL-C	7.875		MR-MH-PR2-CD-MC	2.849		SR-L-SM2-CL-MC	4.005		SR-VL-IF2-W-NA	34.005		HW-L-SHB-C-MC-SC	153.665
SR-H-SM2-CC-MC	4.17		CK-M-SSGW-CL-C	4.296		CK-VH-PR2-CC-C	7.853		MS-M-PR1-C-MC	2.829		SR-H-PR2-CD-UC	3.985		HW-MH-SM2-CC-C	33.967		CK-L-SM2-CC-MC-LC	153.599
CK-VH-PR2-CD-UC	4.147		MS-L-SSGW-CC-C	4.239		SR-MH-SM2-CD-UC	7.848		CK-MH-UI-CD-MC	2.798		HW-VH-UI-CL-C	3.96		HW-H-SM2-CD-C	33.893		HW-M-IF2-W-UC-SG	153.234
CK-VL-LTR-CC-UC	4.074		LR-L-SHB-CW-C	4.21		CK-VL-SSGW-W-MC	7.806		SR-M-UI-W-UC	2.778		HW-M-UI-W-C	3.94		HW-H-LTR-CC-C	33.843		HW-L-SM2-CD-MC-LC	153.197
HW-VL-SSGW-W-UC	4.051		MS-L-SSGW-CL-UC	4.189		CK-H-SM2-CC-UC	7.806		CK-L-IF1-CC-UC	2.751		LR-M-SHB-CW-C	3.935		HW-MH-SSGW-CC-MC	33.805		CK-VL-PR2-CC-UC-LC	152.557
SR-H-PR2-CD-UC	4.051		CK-H-SSGW-CD-C	4.161		HW-L-IF2-CW-MC	7.801		HW-L-IF2-C-MC	2.751		GR-M-SHB-W-C	3.906		HW-S-LTR-CD-UC	33.564		CK-M-PR1-W-UC-LC	152.459
CK-M-PR1-W-C	4.04		SR-MH-SHB-CL-MC	4.129		GR-L-PR2-CL-MC	7.794		SR-L-UI-CC-MC	2.746		HW-MH-IF2-CL-MC	3.828		MS-VL-PR2-CD-C	33.537		CK-VL-SHB-C-C-LB	152.419
MR-L-SM2-CL-MC	4.005		HW-VL-LTR-CC-MC	4.12		HW-MH-SSGW-CC-UC	7.745		CK-M-UI-W-C	2.722		CK-L-PR2-W-UC	3.817		HW-VL-PR2-C-MC	33.181		SR-L-SHB-C-MC-LBB	152.354
HW-VH-UI-CL-C	3.96		CK-M-LTR-W-MC	4.116		HW-M-SHB-W-MC	7.722		HW-VL-LTR-CD-MC	2.694		CK-VL-SM2-CL-C	3.814		SR-VL-IF2-C-NA	33.176		SR-VL-SM2-C-UC-LB	152.219
HW-M-UI-W-C	3.94		CK-MH-SHB-CD-MC	4.109		MR-M-SSGW-CC-C	7.718		MR-H-PR2-CD-C	2.669		MS-M-SHB-CC-UC	3.767		MR-VL-SSGW-W-MC	32.829		MR-VL-SHB-C-C-LB	152.194
LR-M-SHB-CW-C	3.935		SR-L-SM2-CL-MC	4.091		LR-VL-PR2-CL-C	7.69		MS-MH-PR2-CC-UC	2.652		HW-M-PR2-CW-C	3.766		CK-M-IF2-C-UC	32.789		HW-L-PR1-C-C-SB	151.987
HW-MH-IF2-CL-MC	3.828		CK-M-LTR-CW-MC	4.076		SR-VL-IF2-CW-UC	7.661		HW-VH-SM2-CC-MC	2.65		SR-L-SM2-CL-C	3.678		CK-MH-SSGW-CD-C	32.72		HW-L-SHB-W-C-LC	151.932
CK-L-PR2-W-UC	3.817		HW-VL-SSGW-W-UC	4.051		HW-VH-PR1-CC-UC	7.628		CK-H-LTR-C-C	2.634		MS-L-SSGW-CC-C	3.676		MS-L-PR1-C-C	32.625		LR-VL-PR1-W-C-LB	151.881
CK-VL-SM2-CL-C	3.814		SR-M-SM2-CL-MC	4.005		SR-L-IF2-W-C	7.555		HW-H-PR1-W-UC	2.632		SR-H-SM2-CC-C	3.674		CK-L-IF1-CD-UC	32.617		CK-L-IF2-C-C-SB	151.861
MR-H-PR2-CC-C	3.769		GR-M-PR1-CL-UC	3.977		CK-H-SM2-CC-MC	7.536		CK-MH-SSGW-CC-C	2.627		HW-L-LTR-CC-MC	3.672		MS-VL-SSGW-CC-NA	32.509		SR-L-SHB-CC-UC-LBB	151.678
MS-M-SHB-CC-UC	3.767		HW-M-PR2-CW-C	3.942		CK-M-UI-CW-C	7.481		LR-L-PR1-C-C	2.623		LR-M-SHB-CC-UC	3.631		SR-VL-SSGW-C-NA	32.462		HW-M-SHB-W-C-SC	151.354
HW-M-PR2-CW-C	3.766		LR-M-SHB-CW-C	3.935		CK-VH-PR1-CL-C	7.471		SR-M-UI-CD-UC	2.602		CK-M-LTR-CD-C	3.628		MS-L-SSGW-CC-UC	32.327		HW-VL-LTR-W-MC-LC	151.344
SR-H-SM2-CC-C	3.683		CK-MH-PR1-CW-MC	3.895		CK-MH-SHB-CW-UC	7.45		SR-M-SSGW-C-C	2.482		GR-M-SHB-CW-C	3.56		MR-M-PR2-CD-MC	31.965		HW-L-SHB-CC-C-SC	151.16
SR-L-SM2-CL-C	3.678		HW-H-UI-CW-C	3.88		CK-M-PR2-CW-UC	7.398		HW-M-SSGW-W-UC	2.44		HW-H-UI-CW-C	3.546		SR-M-SM2-CC-C	31.727		HW-L-SM2-CD-C-SB	151.126
LR-M-SHB-CC-UC	3.631		SR-MH-PR1-CW-UC	3.822		CK-L-LTR-CC-MC	7.368		MR-M-UI-C-MC	2.426		HW-L-IF2-CL-MC	3.532		HW-H-LTR-C-UC	31.657		CK-L-PR1-W-MC-CG	150.659
CK-M-LTR-CD-C	3.628		CK-L-PR2-W-UC	3.817		HW-VL-LTR-CC-MC	7.351		HW-L-IF2-C-C	2.376		CK-M-SHB-W-UC	3.503		MS-L-PR2-C-NA	31.614		SR-L-PR2-CD-C-LB	150.55
MS-M-SM2-CC-MC	3.616		MS-M-PR1-CL-MC	3.79		CK-M-SHB-W-UC	7.351		SR-H-SM2-CD-C	2.336		HW-MH-PR2-CW-C	3.468		SR-M-PF-C-NA	31.359		HW-MH-SSGW-CD-MC-SB	150.54
GR-M-SHB-CW-C	3.56		MR-L-UI-W-C	3.79		HW-MH-PR2-CW-UC	7.219		MS-MH-PR2-C-UC	2.292		MS-L-SSGW-CL-UC	3.459		MR-VL-SSGW-C-MC	31.04		SR-VL-SHB-CC-UC-CG	150.183
HW-H-UI-CW-C	3.546		GR-M-SHB-W-C	3.755		CK-MH-LTR-CC-UC	7.196		LR-M-SHB-CC-MC	2.29		MR-MH-PR1-CL-C	3.421		SR-M-SHBF-W-UC	30.974		HW-M-LTR-CD-UC-LB	150.072
HW-L-IF2-CL-MC	3.532		HW-S-LTR-CD-MC	3.718		LR-L-SHB-CL-C	7.19		CK-H-PR1-W-UC	2.288		MS-MH-PR2-CC-UC	3.405		MR-M-SHBF-CC-UC	30.711		HW-VL-PR2-CC-C-LC	149.832
HW-MH-PR2-CW-C	3.468		SR-L-SM2-CL-C	3.678		MS-VL-PR1-CC-UC	7.172		GR-M-PR1-W-C	2.259		MR-MH-PR2-CD-MC	3.405		CK-VL-IF1-CC-UC	30.592		CK-L-SSGW-CD-MC-LC	149.74
MR-M-SSGW-CD-MC	3.459		CK-MH-LTR-CD-C	3.642		LR-L-SSGW-CL-UC	7.14		HW-MH-IF2-CC-UC	2.251		SR-M-LTR-CW-UC	3.358		HW-VL-IF2-C-MC	30.277		SR-L-LTR-W-UC-SG	149.605
MS-L-SSGW-CL-UC	3.459		HW-VL-SM2-CL-UC	3.641		HW-H-SM2-CC-UC	7.047		HW-MH-LTR-W-UC	2.239		LR-L-PR1-CW-MC	3.343		SR-M-SHBF-CC-NA	30.266		HW-VL-SSGW-CC-C-SB	149.097
MS-MH-PR2-CC-UC	3.405		LR-M-SHB-CC-UC	3.631		MS-M-PR2-CL-C	6.999		MR-MH-PR1-C-C	2.228		SR-VL-LTR-CC-C	3.335		MS-L-PR1-CC-UC	29.759		HW-H-SHB-CC-UC-LBB	148.766
MR-MH-PR2-CD-MC	3.405		MR-H-PR2-CD-C	3.623		HW-VL-LTR-CD-UC	6.955		LR-L-PR2-CC-MC	2.214		CK-H-PR1-CW-UC	3.307		MS-M-SHBF-C-UC	29.427		HW-VL-PR1-CD-UC-SC	148.644
HW-L-PR2-CL-MC	3.383		MS-M-SM2-CC-MC	3.616		CK-MH-SHB-CW-C	6.907		CK-MH-LTR-C-C	2.212		HW-VH-LTR-CD-MC	3.294		GR-VL-SHBF-CC-NA	29.414		HW-L-UI-CC-C-SB	147.903
SR-M-LTR-CW-UC	3.358		MR-MH-SM2-CC-MC	3.606		CK-L-SSGW-CL-MC	6.897		MR-MH-PR1-CC-C	2.193		HW-M-IF2-CW-MC	3.293		MR-M-PR1-CC-UC	29.404		HW-M-SSGW-C-MC-SC	147.804
LR-L-PR1-CW-MC	3.343		MR-L-SSGW-CL-UC	3.6		SR-L-UI-W-C	6.885		HW-M-PR2-W-MC	2.189		MS-M-SSGW-CD-MC	3.274		CK-M-SSGW-C-MC	29.296		CK-MH-SHB-C-C-LBB	147.527
SR-VL-LTR-CC-C	3.335		HW-L-SM2-CL-UC	3.583		LR-M-SHB-W-UC	6.864		MS-L-SSGW-W-C	2.177		LR-L-SSGW-CL-UC	3.241		MR-M-SHBF-C-MC	29.209		CK-M-PR1-CD-UC-LBB	147.33
GR-VL-PR2-CC-MC	3.332		HW-H-UI-CW-UC	3.575		HW-VL-IF2-W-C	6.796		HW-MH-SHB-W-C	2.161		CK-MH-UI-CD-MC	3.204		MR-M-PR2-C-NA	29.129		MR-L-PR2-C-UC-SB	147.15
CK-M-SHB-W-UC	3.304		GR-M-SHB-CW-C	3.56		CK-L-LTR-CL-C	6.781		MS-M-PR1-CC-C	2.095		CK-H-SM2-CC-C	3.174		SR-MH-PR2-CD-NA	29.111		SR-L-SHB-W-UC-LB	146.988
HW-VH-LTR-CD-MC	3.294		MR-MH-SHB-CC-C	3.512		CK-VH-SHB-CC-MC	6.773		MR-MH-PR2-CC-MC	2.092		MS-H-PR2-CC-C	3.131		CK-M-PF-W-UC	29.021		MR-VL-SSGW-CC-UC-LC	146.916
HW-M-IF2-CW-MC	3.293		GR-M-PR2-CL-UC	3.485		SR-MH-PR2-CD-MC	6.692		MS-MH-PR2-CC-C	2.084		HW-H-PR1-CD-UC	3.12		SR-M-SHBF-CC-MC	28.807		HW-VL-PR2-CC-UC-LC	146.913
LR-L-SSGW-CL-UC	3.241		GR-M-PR1-W-C	3.472		HW-VL-UI-W-MC	6.689		HW-MH-IF2-C-MC	2.066		CK-L-PR1-CD-MC	3.083		HW-H-IF2-C-NA	28.742		SR-VL-SHB-C-C-LB	146.688
CK-MH-UI-CD-MC	3.204		CK-H-PR1-CW-UC	3.424		LR-M-SHB-CC-C	6.583		SR-H-SHB-CC-C	2.058		MS-M-PR2-CD-UC	3.082		MS-VL-SM2-CC-MC	28.639		HW-L-SM2-CC-C-LC	146.46
CK-H-PR1-CW-UC	3.201		HW-S-PR1-CC-UC	3.402		HW-VH-LTR-CC-C	6.552		MR-M-SSGW-CC-C	2.056		SR-M-LTR-W-C	3.038		HW-H-IF2-CC-NA	28.438		CK-VL-SHB-CC-UC-SC	146.218
CK-H-SM2-CC-C	3.165		MS-M-PR1-W-UC	3.364		HW-VL-UI-CD-UC	6.538		GR-M-PR1-W-UC	2.049		MR-VL-LTR-CW-C	2.976		HW-M-IF1-CD-UC	28.398		SR-VL-SSGW-W-C-SG	146.115
HW-H-PR1-CD-UC	3.089		HW-M-LTR-CD-C	3.349		MS-M-SHB-CL-MC	6.493		SR-MH-SHB-CC-UC	2.044		HW-MH-LTR-CW-UC	2.955		HW-MH-LTR-CC-NA	28.361		HW-VL-SSGW-CD-C-SC	146.038
CK-L-PR1-CD-MC	3.083		LR-L-PR1-CW-MC	3.343		CK-M-UI-W-UC	6.454		CK-M-SM2-C-C	2.03		HW-VH-PR1-CC-UC	2.954		MR-L-PF-W-NA	28.323		CK-L-SHB-W-MC-CG	145.993
MS-M-PR2-CD-UC	3.082		SR-VL-LTR-CC-C	3.335		MR-L-SSGW-CC-MC	6.447		SR-H-PR2-CD-MC	2.025		HW-VL-SSGW-W-C	2.945		CK-M-IF2-C-NA	27.99		CK-M-SHB-CD-C-SB	145.5
MR-MH-PR1-CL-C	2.991		MS-MH-PR2-CD-MC	3.334		SR-M-LTR-W-UC	6.446		HW-H-SSGW-CC-MC	2.017		MR-VL-LTR-CC-UC	2.943		HW-H-LTR-C-C	27.871		HW-VL-SM2-CC-UC-SB	145.248
MR-VL-LTR-CW-C	2.976		GR-VL-PR2-CC-MC	3.332		HW-H-UI-CW-C	6.429		CK-L-IF2-CC-UC	2.011		CK-H-SSGW-CD-MC	2.888		MR-M-PR1-C-NA	27.854		CK-MH-PR1-CC-C-LB	145.065
HW-MH-LTR-CW-UC	2.955		HW-M-IF2-CW-MC	3.293		SR-VL-LTR-CD-C	6.409		MS-L-SM2-C-MC	2.006		HW-MH-LTR-W-C	2.856		MR-M-SM2-C-NA	27.819		MS-VL-PR1-C-UC-LB	144.775
HW-VH-PR1-CC-UC	2.955		MS-M-SSGW-CD-MC	3.274		SR-MH-SHB-CL-MC	6.311		MR-H-SHB-C-C	1.999		SR-MH-PR1-CL-UC	2.84		SR-M-SM2-C-NA	27.798		CK-L-PR1-W-C-LB	144.534
HW-VL-SSGW-W-C	2.945		SR-M-SSGW-CW-UC	3.268		SR-H-PR2-CD-C	6.27		MR-MH-SHB-CC-C	1.995		HW-VL-LTR-CC-MC	2.832		MS-L-SSGW-C-UC	27.711		HW-M-SM2-CD-MC-SB	144.493
MR-VL-LTR-CC-UC	2.943		SR-L-IF2-W-UC	3.211		HW-L-LTR-CC-MC	6.241		MS-MH-SHB-W-UC	1.994		CK-VH-SHB-CL-UC	2.824		HW-VL-SM2-C-MC	27.625		CK-VL-SSGW-CC-C-SB	144.413
GR-M-PR2-CL-UC	2.937		SR-H-SM2-CC-C	3.205		MR-L-SSGW-W-UC	6.239		SR-M-SHB-CD-UC	1.962		LR-MH-SHB-W-C	2.816		SR-M-SHBF-W-C	27.278		CK-VL-PR1-CC-MC-SB	144.063
CK-H-SSGW-CD-MC	2.888		CK-S-SHB-CL-C	3.157		SR-L-LTR-CL-UC	6.203		MS-M-SSGW-CC-UC	1.942		SR-H-PR2-CD-MC	2.811		GR-L-PR2-CC-UC	27.181		HW-S-PR2-CC-MC-LBB	144.037
HW-MH-LTR-W-C	2.856		SR-H-PR2-CC-UC	3.156		SR-MH-SM2-CD-MC	6.177		HW-L-LTR-CC-MC	1.94		MR-VL-UI-CL-C	2.8		SR-VL-SSGW-W-NA	27.156		CK-L-SSGW-CD-MC-SC	143.846
SR-MH-PR1-CL-UC	2.84		CK-L-PR1-CD-MC	3.083		CK-H-SHB-CD-MC	6.157		MS-H-SHB-W-UC	1.929		CK-L-IF1-CC-UC	2.751		CK-L-IF2-W-NA	27.038		MS-VL-SM2-C-UC-SB	143.732
HW-VL-LTR-CC-MC	2.832		HW-MH-Unc-CD-C	3.075		SR-VL-IF1-CL-C	6.139		MR-M-LTR-C-UC	1.929		HW-L-IF2-CW-MC	2.751		HW-H-SM2-CC-UC	27.022		MS-VL-PR1-W-C-SG	143.648
CK-VH-SHB-CL-UC	2.824		MR-MH-SHB-CL-C	2.986		MR-MH-SSGW-CC-UC	6.128		LR-M-SM2-CC-C	1.908		SR-MH-SHB-CC-UC	2.75		SR-L-PF-CC-MC	26.948		HW-L-SM2-CC-C-SB	143.524
LR-MH-SHB-W-C	2.816		MS-MH-PR2-CC-C	2.985		HW-M-UI-W-C	6.113		SR-MH-SSGW-CC-C	1.896		SR-MH-PR1-CW-C	2.705		CK-MH-LTR-CD-NA	26.748		HW-H-PR2-C-MC-SB	143.426
SR-H-PR2-CD-MC	2.811		MR-VL-LTR-CW-C	2.976		LR-VL-PR1-CL-C	6.089		HW-H-IF2-C-C	1.885		CK-L-LTR-CL-C	2.704		MR-VL-PF-CC-UC	26.627		SR-VL-SM2-CC-C-LBB	143.349
MR-VL-UI-CL-C	2.8		MR-M-SHB-W-UC	2.972		CK-VL-IF1-CC-C	6.075		MR-MH-SM2-CC-C	1.883		HW-L-SM2-CL-UC	2.699		CK-H-PR1-CC-MC	26.592		CK-VL-LTR-W-MC-LC	143.311
CK-L-IF1-CC-UC	2.751		HW-VL-SSGW-W-C	2.945		LR-L-SHB-CL-MC	5.965		CK-M-LTR-W-MC	1.875		SR-MH-SHB-CW-C	2.673		MR-VL-PF-C-MC	26.482		HW-S-SHB-CC-MC-SB	142.759
HW-L-IF2-CW-MC	2.751		SR-M-PR1-W-C	2.944		SR-M-SSGW-CD-MC	5.926		SR-H-PR1-C-UC	1.863		SR-L-PR2-CW-MC	2.663		HW-MH-PR1-W-UC	26.37		HW-M-SM2-CD-C-SB	142.464
SR-M-LTR-W-C	2.73		MR-VL-LTR-CC-UC	2.943		SR-M-SM2-CL-UC	5.909		MS-M-PR1-C-C	1.857		CK-H-PR1-CW-MC	2.644		SR-M-SM2-CD-C	26.368		SR-L-PR2-CC-MC-LBB	142.187
SR-MH-PR1-CW-C	2.705		LR-L-SSGW-CL-UC	2.933		CK-M-PR2-CW-C	5.772		LR-M-PR1-W-UC	1.846		HW-VH-PR1-CW-UC	2.625		MR-L-LTR-W-C	26.265		SR-VL-SM2-C-C-SB	141.79
CK-L-LTR-CL-C	2.704		MS-MH-PR1-CL-UC	2.921		CK-MH-PR2-CL-MC	5.737		SR-MH-SSGW-CC-UC	1.803		HW-M-LTR-CD-MC	2.624		CK-MH-SM2-CD-C	26.197		CK-L-SSGW-CD-C-LC	141.769
HW-L-SM2-CL-UC	2.699		CK-S-SHB-CL-UC	2.908		HW-H-SSGW-CL-C	5.712		MS-M-SM2-CC-UC	1.797		LR-L-PR1-CW-C	2.623		CK-M-IF2-CC-UC	26.112		HW-VL-SSGW-CC-UC-SC	141.716
SR-MH-SHB-CW-C	2.673		HW-MH-LTR-CL-C	2.894		HW-MH-LTR-CW-UC	5.668		CK-H-PR1-CD-UC	1.795		CK-H-LTR-CC-C	2.619		CK-H-PR1-CD-UC	26.087		HW-H-PR1-C-C-LB	141.63
SR-L-PR2-CW-MC	2.663		SR-MH-SHB-CW-UC	2.864		SR-MH-PR1-CC-C	5.663		CK-VH-PR2-C-C	1.793		SR-MH-SHB-CL-UC	2.597		MR-M-PR1-W-UC	26.06		SR-L-UI-W-UC-LC	141.466
CK-H-PR1-CW-MC	2.644		LR-M-PR1-CL-UC	2.847		MR-MH-PR2-CD-C	5.613		HW-VL-IF2-W-UC	1.791		CK-MH-SHB-CW-C	2.57		HW-VL-IF2-W-C	26.006		MS-VL-PR1-W-MC-LB	141.418
HW-VH-PR1-CW-UC	2.625		MR-M-UI-CL-UC	2.844		LR-L-PR1-W-C	5.593		MR-MH-PR1-C-UC	1.78		HW-MH-PR1-W-UC	2.501		CK-L-LTR-C-NA	25.977		CK-M-PR1-CC-MC-LB	141.358
HW-M-LTR-CD-MC	2.624		MR-VL-UI-CL-C	2.8		MS-VL-SHB-CC-C	5.593		MR-H-PR2-CD-MC	1.772		MS-VL-LTR-CW-MC	2.485		MS-L-SSGW-CD-UC	25.858		HW-M-SSGW-C-MC-CG	141.226
LR-L-PR1-CW-C	2.623		CK-H-PR1-CW-MC	2.796		SR-L-SM2-CD-MC	5.574		HW-MH-Unc-CC-C	1.768		MR-L-SSGW-CL-UC	2.441		SR-MH-SHBF-C-C	25.774		SR-VL-SSGW-C-UC-LB	140.2
CK-H-LTR-CC-C	2.619		HW-L-LTR-CC-MC	2.79		SR-M-UI-CC-MC	5.572		MS-VL-UI-W-C	1.76		HW-VH-PR1-CW-C	2.431		CK-L-LTR-CD-C	25.599		CK-VL-PR2-C-UC-LBB	140.182
CK-VH-PR1-CC-C	2.57		CK-L-IF1-CC-UC	2.751		SR-VL-SM2-CD-MC	5.514		HW-H-PR1-W-MC	1.741		MS-MH-PR2-CD-UC	2.43		MS-M-PR2-C-UC	25.379		MR-VL-SHB-C-UC-SC	140.097
GR-M-SHB-W-C	2.531		HW-L-IF2-CW-MC	2.751		SR-MH-LTR-CD-UC	5.474		CK-VL-PR2-W-UC	1.739		HW-L-IF2-CW-C	2.41		HW-VL-SSGW-W-MC	25.315		SR-L-UI-CC-UC-LC	140.06
LR-M-PR1-CL-UC	2.53		SR-H-SM2-CC-MC	2.743		SR-M-SHB-CD-MC	5.462		MS-L-SSGW-C-C	1.735		LR-M-PR1-CW-UC	2.398		MR-L-SM2-CC-MC	25.307		LR-VL-SHB-W-UC-CG	139.862
SR-MH-SHB-CL-UC	2.526		LR-L-SM2-CL-C	2.73		MS-L-SHB-CW-MC	5.445		SR-M-SHB-W-MC	1.727		MR-H-PR2-CC-C	2.395		HW-S-PF-CD-C	25.278		CK-L-SHB-C-C-SC	139.768
HW-MH-PR1-W-UC	2.501		CK-L-LTR-CL-C	2.717		SR-VL-UI-W-MC	5.35		HW-MH-UI-W-MC	1.724		LR-M-SHB-CL-MC	2.29		MR-VL-IF2-W-NA	25.266		SR-M-SHB-CC-C-LB	139.586
CK-MH-SHB-CW-C	2.497		SR-L-PR2-CW-MC	2.663		MS-M-SHB-CW-C	5.328		LR-H-SHB-W-UC	1.712		HW-VH-PR1-CD-C	2.286		HW-MH-LTR-CD-MC	25.231		CK-MH-SHB-CC-C-SB	139.566
MS-VL-LTR-CW-MC	2.485		CK-L-SSGW-CL-C	2.641		MR-VL-SSGW-CL-UC	5.326		HW-VL-Unc-CC-C	1.698		MS-M-SM2-CC-MC	2.282		HW-H-PF-CD-MC	25.201		HW-L-SHB-C-MC-SG	139.35
CK-H-SM2-CD-UC	2.463		HW-M-LTR-CD-MC	2.624		MR-VL-UI-W-MC	5.298		SR-MH-SHB-C-MC	1.693		GR-L-SHB-CL-MC	2.281		SR-VL-SSGW-C-MC	24.975		HW-MH-PR1-CC-UC-LC	139.182
MR-L-SSGW-CL-UC	2.441		LR-L-PR1-CW-C	2.623		MS-M-SHB-CC-UC	5.28		HW-VH-UI-CD-C	1.672		SR-M-SSGW-CW-UC	2.268		CK-M-PF-CD-MC	24.938		SR-L-SHB-CC-MC-LB	138.926
HW-VH-PR1-CW-C	2.431		MS-MH-SM2-CC-C	2.619		MR-L-SM2-CL-C	5.26		MR-MH-SSGW-CD-UC	1.65		MR-MH-SM2-CC-C	2.266		LR-VL-SM2-CC-C	24.875		MS-VL-SHB-W-UC-SG	138.689
HW-L-IF2-CW-C	2.41		MS-MH-PR2-CD-UC	2.617		CK-MH-UI-CD-C	5.118		HW-VH-SHB-CD-UC	1.631		HW-MH-IF2-CC-UC	2.251		SR-VL-LTR-C-UC	24.825		GR-VL-PR2-C-UC-SB	138.659
LR-M-PR1-CW-UC	2.398		LR-M-SHB-CL-MC	2.606		HW-M-PR1-W-MC	5.082		LR-M-PR1-CC-UC	1.609		LR-M-SM2-CC-C	2.247		SR-L-SSGW-W-MC	24.321		MR-L-PR2-CC-MC-LB	138.646
SR-M-SSGW-CW-UC	2.383		CK-H-LTR-CC-C	2.594		CK-MH-UI-CD-MC	5.054		MS-H-PR2-C-C	1.589		MS-M-PR1-CL-C	2.226		LR-VL-SSGW-W-UC	24.257		CK-L-SSGW-CC-MC-SC	137.974
MS-M-PR1-CW-MC	2.373		HW-MH-LTR-CW-UC	2.583		HW-M-IF2-W-UC	5.053		CK-M-LTR-CC-C	1.586		LR-L-PR2-CL-MC	2.214		CK-S-PR2-CD-C	24.168		CK-VL-SHB-C-C-SG	137.952
SR-MH-SHB-CC-UC	2.336		HW-M-IF1-CC-UC	2.557		CK-VL-IF2-CW-MC	5.043		MR-M-SM2-CD-MC	1.544		MS-M-SSGW-CD-C	2.204		SR-M-PR1-W-C	23.875		SR-L-LTR-W-UC-CG	137.927
MS-M-SHB-CW-MC	2.331		LR-M-SM2-CL-UC	2.523		HW-L-IF2-W-C	5.032		SR-H-SM2-CC-C	1.533		MS-M-PR1-CW-C	2.178		SR-MH-SM2-CC-UC	23.766		SR-VL-UI-W-UC-SC	137.687
LR-M-SHB-CL-MC	2.29		MR-MH-SM2-CC-C	2.515		SR-H-PR2-CC-UC	5.026		MR-MH-SHB-C-MC	1.515		MS-L-SSGW-W-C	2.177		CK-VL-LTR-CC-C	23.686		CK-VL-PR1-CD-UC-LC	137.685
HW-VH-PR1-CD-C	2.286		MS-VL-LTR-CW-MC	2.485		GR-L-PR1-CL-MC	4.968		CK-MH-LTR-W-C	1.51		GR-M-PR2-CL-UC	2.163		CK-M-LTR-CC-MC	23.522		MR-L-PR2-C-MC-LB	137.648
MR-MH-SM2-CC-C	2.266		CK-VL-SM2-CL-C	2.481		CK-H-PR1-CW-C	4.836		LR-L-PR1-CC-UC	1.509		HW-M-SHB-W-C	2.135		MR-L-SHBF-CC-NA	23.485		CK-L-SM2-C-UC-LB	137.517
HW-MH-IF2-CC-UC	2.251		HW-H-IF2-CL-C	2.471		CK-H-UI-CD-MC	4.829		CK-H-SSGW-CD-UC	1.482		MR-M-UI-CL-MC	2.122		SR-VL-IF1-C-UC	23.417		CK-M-LTR-C-UC-SB	137.137
LR-M-SM2-CC-C	2.247		HW-M-IF2-W-UC	2.456		CK-MH-PR1-CD-UC	4.807		HW-L-LTR-CD-MC	1.481		SR-L-UI-W-MC	2.102		MS-L-PR1-W-NA	23.186		HW-M-LTR-C-UC-LC	136.925
MS-M-PR1-CL-C	2.226		LR-MH-SHB-W-UC	2.448		CK-H-SM2-CC-C	4.757		MS-M-SHB-CC-MC	1.464		CK-MH-LTR-CC-C	2.099		HW-M-IF2-W-MC	23.122		SR-VL-SSGW-C-UC-SB	136.602
LR-L-PR2-CL-MC	2.214		CK-L-LTR-CL-UC	2.425		LR-VL-SHB-CW-MC	4.757		MR-H-SM2-CC-C	1.438		CK-H-SM2-CD-UC	2.069		HW-VL-LTR-CD-C	23.091		CK-M-UI-C-C-LB	136.53
MS-M-SSGW-CD-C	2.204		HW-VL-LTR-CD-UC	2.419		MS-L-SHB-W-MC	4.755		CK-H-UI-CC-UC	1.435		LR-L-PR1-CL-MC	2.059		HW-MH-SSGW-CC-NA	23.058		HW-L-SHB-CC-C-LC	136.452
HW-L-LTR-CC-MC	2.191		SR-H-PR2-CC-MC	2.394		MS-MH-SM2-CC-C	4.704		SR-M-PR1-CD-MC	1.432		MR-M-UI-CL-UC	2.058		CK-L-PR2-W-NA	22.91		HW-M-SSGW-CD-MC-LB	136.135
MS-M-PR1-CW-C	2.178		SR-MH-PR1-CL-UC	2.378		MR-H-PR2-CD-C	4.671		SR-MH-SSGW-CD-MC	1.416		GR-M-PR1-W-UC	2.049		MS-M-PR2-CC-C	22.819		HW-MH-PR1-C-C-SC	136.039
MS-L-SSGW-W-C	2.177		MS-MH-SHB-W-UC	2.359		MS-MH-SHB-CW-UC	4.665		MR-VH-SHB-C-C	1.403		GR-M-PR1-W-C	2.015		CK-H-SHBF-CD-UC	22.789		SR-L-PR2-CC-C-LB	135.955
HW-M-SHB-W-C	2.135		CK-H-SM2-CD-UC	2.351		GR-M-PR2-CL-UC	4.637		MS-M-PR1-CC-MC	1.393		MS-L-SM2-CC-MC	2.006		CK-H-PR2-C-MC	22.685		CK-M-SHB-W-UC-SG	135.841
MR-M-UI-CL-MC	2.122		MS-M-PR2-CD-C	2.337		CK-H-PR1-CD-UC	4.634		MS-M-SSGW-CD-UC	1.378		HW-VH-SM2-CC-MC	2.003		SR-M-SSGW-CD-C	22.639		MR-VL-PR1-C-UC-LBB	135.777
SR-L-UI-W-MC	2.102		MR-M-SSGW-CC-C	2.307		CK-L-IF2-W-C	4.616		CK-VH-PR2-CC-UC	1.371		MR-MH-PR2-CC-MC	1.958		HW-L-SM2-C-NA	22.631		CK-M-SM2-CD-MC-LB	135.52
MR-M-UI-CL-UC	2.058		MS-M-PR1-CL-C	2.226		SR-H-SHB-CL-C	4.571		MS-H-PR2-CD-C	1.369		MS-M-PR1-W-UC	1.95		MS-L-PR1-C-MC	22.609		MR-L-PR1-W-UC-LB	135.342
GR-M-PR1-W-UC	2.049		LR-L-PR2-CL-MC	2.214		SR-M-UI-CL-MC	4.536		SR-L-IF2-C-UC	1.358		HW-MH-IF2-CC-MC	1.916		CK-L-LTR-CC-MC	22.591		HW-VL-UI-W-C-LC	135.207
GR-M-PR1-W-C	2.015		HW-S-UI-CC-MC	2.209		MS-L-SSGW-CL-UC	4.526		MS-MH-SHB-W-MC	1.351		SR-MH-SHB-CW-UC	1.912		CK-S-SHBF-CC-C	22.541		SR-L-PR2-CD-MC-LB	135.107
MS-L-SM2-CC-MC	2.006		MS-M-PR1-CW-C	2.178		CK-L-SM2-CL-MC	4.518		CK-VH-SHB-CD-C	1.348		MR-M-LTR-CC-UC	1.894		MS-L-PR2-CD-MC	22.519		SR-VL-PR1-W-MC-LB	135.071
HW-VH-SM2-CC-MC	2.003		HW-M-UI-W-MC	2.177		SR-H-PR1-CL-C	4.502		SR-H-SM2-CD-UC	1.346		HW-H-IF2-CC-C	1.885		CK-H-PF-CC-UC	22.458		HW-H-PR1-CC-MC-LBB	134.967
MR-MH-PR2-CC-MC	1.958		SR-MH-SHB-CC-UC	2.144		HW-VH-SM2-CD-UC	4.488		LR-MH-SHB-C-UC	1.345		MS-M-SSGW-CD-UC	1.878		MS-VL-PR2-CD-NA	22.136		CK-L-PR1-C-UC-LBB	134.636
MS-M-PR1-W-UC	1.95		SR-MH-PR1-CW-C	2.135		HW-MH-IF2-CW-C	4.467		SR-VH-PR2-CD-C	1.307		SR-MH-SSGW-CD-C	1.876		CK-M-IF2-CC-C	22.121		MS-VL-PR1-W-UC-SG	134.428
HW-MH-IF2-CC-MC	1.916		SR-MH-SHB-CW-C	2.127		LR-M-PR2-CL-UC	4.454		HW-H-SSGW-CC-C	1.296		HW-L-LTR-CD-MC	1.873		CK-M-PF-CD-NA	21.607		CK-VL-SM2-C-C-LB	134.325
SR-MH-SHB-CW-UC	1.912		HW-H-UI-CW-MC	2.123		MR-MH-SHB-CL-C	4.451		HW-M-IF2-W-MC	1.295		HW-MH-Unc-CD-C	1.849		CK-L-IF2-CC-UC	21.512		CK-L-PR1-C-C-CG	134.1
MR-M-LTR-CC-UC	1.894		MR-M-UI-CL-MC	2.122		MR-MH-SHB-CC-C	4.438		MS-H-PR2-CC-C	1.283		MR-L-UI-W-MC	1.828		SR-L-SSGW-C-MC	21.435		HW-VL-SSGW-CD-UC-SB	133.981
MS-H-PR2-CC-C	1.886		MR-H-PR2-CC-C	2.093		HW-M-IF1-CD-UC	4.392		HW-MH-LTR-CD-C	1.277		CK-M-SSGW-CW-MC	1.824		MR-VL-SSGW-CC-NA	21.416		CK-L-SM2-CD-UC-LBB	133.906
HW-H-IF2-CC-C	1.885		SR-MH-SSGW-CD-C	2.092		SR-H-PR2-CD-UC	4.355		SR-MH-PR1-CC-UC	1.273		HW-MH-LTR-CL-MC	1.821		MS-M-SHBF-C-C	21.402		MS-VL-SHB-CC-UC-SB	133.823
MS-M-SSGW-CD-UC	1.878		MS-MH-SHB-CL-UC	2.078		SR-MH-SM2-CD-C	4.276		SR-H-SM2-CC-MC	1.261		MR-M-SSGW-CD-UC	1.789		LR-L-SHBF-CC-UC	21.249		CK-VL-SHB-CC-C-SC	133.426
SR-MH-SSGW-CD-C	1.876		MS-M-PR1-CW-MC	2.074		MR-L-UI-W-C	4.272		LR-M-SM2-C-UC	1.259		CK-VL-SSGW-W-MC	1.779		HW-VL-SSGW-C-MC	21.22		CK-M-SHB-CD-UC-LBB	133.417
HW-L-LTR-CD-MC	1.873		HW-MH-LTR-W-C	2.062		HW-VL-LTR-CD-MC	4.266		SR-M-UI-C-C	1.244		LR-M-PR1-CL-UC	1.779		MR-M-PR1-W-C	21.147		HW-VL-PR1-CC-C-SC	133.288
HW-MH-Unc-CD-C	1.849		MR-M-SM2-CL-UC	2.027		SR-VL-IF1-CL-MC	4.263		MR-H-PR2-CD-UC	1.24		MR-MH-SSGW-CC-UC	1.764		MS-L-SHBF-W-NA	21.134		SR-L-SHB-W-C-CG	133.211
MR-L-UI-W-MC	1.828		MS-L-SM2-CC-MC	2.006		MS-L-SSGW-CC-C	4.239		MR-H-PR2-CC-UC	1.228		CK-H-SSGW-CD-UC	1.762		CK-VL-IF1-CC-NA	21.079		SR-M-PR2-CD-UC-LBB	133.141
CK-M-SSGW-CW-MC	1.824		HW-MH-LTR-CW-MC	1.99		LR-L-SHB-CW-C	4.21		MR-MH-SM2-CC-UC	1.208		MS-MH-SHB-CL-UC	1.76		HW-VL-PF-CD-MC	21.068		SR-L-PR2-CC-MC-LB	133.126
HW-MH-LTR-CL-MC	1.821		LR-MH-SHB-W-C	1.99		HW-L-PR2-CW-C	4.209		CK-H-SM2-CC-UC	1.186		MS-VL-UI-W-C	1.76		MS-L-PR2-CC-MC	20.977		HW-M-PR1-CD-MC-LC	133.024
MR-M-SSGW-CD-UC	1.789		MS-MH-PR2-CC-UC	1.984		LR-L-LTR-W-UC	4.208		HW-H-SSGW-C-C	1.183		MS-M-SHB-CW-MC	1.756		HW-L-SM2-C-C	20.924		CK-VL-PR2-CD-C-LC	132.873
CK-VL-SSGW-W-MC	1.779		CK-MH-SHB-CW-MC	1.961		SR-H-SM2-CC-MC	4.17		MR-M-UI-C-C	1.158		MR-H-PR2-CD-MC	1.753		LR-L-SHBF-W-C	20.857		HW-L-SHB-CC-C-SB	132.811
SR-MH-SHB-CC-MC	1.766		MR-H-PR2-CD-MC	1.958		MS-M-PR2-CD-MC	4.156		MR-M-SM2-CD-C	1.157		CK-L-UI-CD-UC	1.748		CK-S-PR2-CD-UC	20.781		CK-MH-PR2-CD-MC-SB	132.6
MR-MH-SSGW-CC-UC	1.764		SR-M-UI-CW-MC	1.956		SR-M-LTR-CW-UC	4.147		HW-H-Unc-CC-C	1.153		MR-H-SHB-CL-C	1.744		CK-VL-PF-CD-MC	20.582		SR-M-PR2-CD-C-LBB	132.487
MS-MH-SHB-CL-UC	1.76		HW-S-SM2-CC-C	1.955		MR-M-LTR-CC-UC	4.144		MR-H-PR1-C-UC	1.15		MS-M-SHB-CC-C	1.741		SR-MH-PR2-CC-C	20.482		SR-L-PR1-C-MC-LC	132.254
MS-VL-UI-W-C	1.76		MS-M-PR2-CD-UC	1.944		MR-MH-PR2-CD-UC	4.121		HW-MH-LTR-W-MC	1.147		CK-VL-PR2-CW-UC	1.739		LR-L-PR2-C-C	20.48		HW-VL-UI-W-UC-SC	132.208
MR-H-PR2-CD-MC	1.753		HW-MH-IF2-CC-MC	1.916		CK-VL-PR1-CD-C	4.118		CK-H-PR1-CD-MC	1.128		HW-M-LTR-CD-C	1.736		HW-MH-IF2-CC-MC	20.477		HW-L-LTR-W-MC-SC	132.208
CK-L-UI-CD-UC	1.748		MR-MH-PR1-CW-C	1.909		CK-M-LTR-CL-MC	4.116		MS-H-PR1-C-UC	1.123		MS-H-SHB-W-UC	1.721		MR-L-LTR-W-NA	20.34		HW-S-SHB-CD-C-LBB	132.084
MR-H-SHB-CL-C	1.744		SR-M-SSGW-CW-C	1.906		CK-H-UI-CL-C	4.047		GR-L-PR1-W-MC	1.106		SR-MH-SSGW-CD-UC	1.715		CK-MH-PR2-C-MC	20.229		HW-M-SHB-C-MC-SG	131.458
MS-M-SHB-CC-C	1.741		MR-L-LTR-CC-UC	1.894		HW-L-SSGW-W-MC	4.032		SR-H-SHB-C-UC	1.101		LR-H-SHB-CW-UC	1.712		CK-VL-IF2-C-MC	20.023		HW-M-PR2-CC-C-LB	131.277
CK-VL-PR2-CW-UC	1.739		MR-MH-PR2-CC-MC	1.877		SR-VL-LTR-CL-C	3.999		CK-VH-PR1-C-UC	1.1		HW-MH-PR1-W-C	1.707		CK-M-LTR-C-NA	19.921		CK-VL-UI-W-UC-SB	131.115
HW-M-LTR-CD-C	1.736		CK-MH-SHB-CW-C	1.876		SR-H-PR1-CC-C	3.974		HW-VH-SM2-CC-C	1.099		CK-H-UI-CL-UC	1.707		CK-MH-SHBF-CD-MC	19.657		HW-VL-UI-C-UC-SB	131.029
MS-H-SHB-W-UC	1.721		MR-MH-PR1-CW-UC	1.874		MR-VL-IF2-CW-UC	3.972		CK-H-UI-C-UC	1.092		MR-VL-SSGW-CL-C	1.698		LR-L-PR2-C-UC	19.626		HW-M-PR1-W-MC-LC	130.988
SR-MH-SSGW-CD-UC	1.715		HW-L-LTR-CD-MC	1.873		LR-M-SHB-CW-C	3.935		SR-VH-SHB-C-C	1.091		SR-H-SM2-CC-UC	1.661		GR-VL-LTR-W-C	19.616		MR-VL-LTR-W-C-LC	130.894
LR-H-SHB-CW-UC	1.712		MR-MH-SM2-CC-UC	1.851		GR-M-SHB-W-C	3.906		SR-MH-PR1-CC-MC	1.064		CK-M-LTR-CL-C	1.659		CK-M-LTR-CD-C	19.379		HW-VL-SHB-W-UC-SB	130.658
HW-MH-PR1-W-C	1.707		MR-L-UI-W-MC	1.828		LR-VL-SM2-CL-MC	3.87		LR-L-PR1-C-MC	1.059		HW-M-IF2-CW-C	1.658		MS-L-SHBF-CC-C	19.354		HW-L-UI-W-UC-CG	130.642
CK-H-UI-CL-UC	1.707		CK-M-SSGW-CW-MC	1.824		HW-MH-SSGW-CW-C	3.771		GR-L-PR2-C-UC	1.023		SR-M-SM2-CD-MC	1.646		MS-L-PR2-CD-C	19.343		HW-MH-PR1-CD-C-LB	130.628
MR-VL-SSGW-CL-C	1.698		HW-H-LTR-CL-MC	1.821		MR-L-SSGW-W-C	3.67		MR-MH-SHB-C-UC	1.017		CK-M-LTR-W-MC	1.619		MR-M-SM2-C-UC	19.339		SR-VL-PR1-CC-C-SB	129.97
MS-MH-PR2-CD-C	1.683		MR-H-SM2-CC-C	1.805		LR-M-SHB-CC-UC	3.631		CK-MH-SHB-W-UC	0.994		HW-MH-SSGW-CC-C	1.616		MS-L-SHBF-C-NA	19.312		SR-L-PR2-C-MC-LBB	129.783
CK-H-SSGW-CD-UC	1.666		CK-VL-SSGW-W-MC	1.779		MS-M-SM2-CC-MC	3.616		CK-L-UI-CD-C	0.994		MS-MH-SHB-CC-UC	1.605		CK-VL-IF1-C-UC	19.216		HW-MH-UI-CD-C-LBB	129.569
SR-H-SM2-CC-UC	1.661		HW-MH-PR1-W-UC	1.766		MS-VL-SHB-CC-MC	3.583		LR-L-SM2-CC-MC	0.979		HW-VH-SHB-CW-C	1.596		LR-L-SHBF-C-C	19.207		SR-VL-SHB-CC-UC-LC	128.962
CK-M-LTR-CL-C	1.659		MS-M-SHB-CC-C	1.761		SR-MH-PR1-CW-C	3.575		CK-VH-SHB-CC-UC	0.978		HW-H-PR2-CW-C	1.557		MS-M-SHBF-W-UC	19.203		SR-VL-LTR-W-C-SB	128.929
HW-M-IF2-CW-C	1.658		MS-VL-UI-W-C	1.76		SR-MH-PR1-CW-UC	3.568		HW-H-LTR-W-C	0.972		MR-M-PR1-W-C	1.555		SR-VL-IF1-CC-C	19.168		HW-VL-PR1-CD-UC-LB	128.858
SR-M-SM2-CD-MC	1.646		MS-M-SHB-CW-MC	1.756		GR-M-SHB-CW-C	3.56		MR-M-SSGW-CD-UC	0.971		MS-M-SHB-W-C	1.552		CK-MH-SHBF-CD-NA	19.123		HW-L-SHB-C-C-LB	128.403
MS-M-PR2-CD-MC	1.625		CK-S-SHB-CC-UC	1.754		CK-VH-PR2-CD-UC	3.524		MR-M-SSGW-CC-MC	0.962		CK-H-SHB-CW-UC	1.551		CK-L-IF1-CD-C	18.888		SR-VL-SM2-CC-UC-SC	128.372
CK-M-LTR-W-MC	1.619		HW-M-IF2-CW-C	1.751		SR-VL-IF1-CC-C	3.512		MS-H-SHB-CC-C	0.951		SR-M-UI-W-UC	1.532		CK-VL-IF2-W-MC	18.721		CK-L-SM2-CD-C-LB	128.238
HW-MH-SSGW-CC-C	1.616		CK-L-UI-CD-UC	1.748		CK-L-PR2-W-C	3.503		MS-VH-SHB-C-C	0.942		HW-MH-LTR-CW-MC	1.525		CK-MH-LTR-CC-UC	18.621		SR-VL-SHB-C-C-LC	128.236
MS-MH-SHB-CC-UC	1.605		MR-MH-SSGW-CC-UC	1.74		CK-VL-PR2-W-C	3.493		MS-MH-SHB-W-C	0.937		MR-MH-SHB-CC-MC	1.515		MR-M-PR2-CD-NA	18.544		HW-VL-PR2-CD-C-LBB	128.142
HW-VH-SHB-CW-C	1.596		CK-VL-PR2-CW-UC	1.739		GR-L-PR1-W-C	3.476		CK-H-UI-C-C	0.922		MR-L-LTR-CW-UC	1.446		HW-S-PF-CC-MC	18.522		HW-M-LTR-CC-UC-LB	128.028
SR-M-PR1-W-C	1.593		HW-MH-SSGW-CC-MC	1.727		CK-MH-LTR-CD-C	3.432		GR-M-SHB-C-C	0.915		CK-VH-SHB-CL-MC	1.442		MS-VL-SSGW-C-NA	18.52		MR-VL-PR1-CC-UC-LB	128.004
LR-MH-SHB-CW-C	1.575		MR-VL-SSGW-CL-C	1.698		HW-VL-SSGW-W-MC	3.417		MR-VH-PR2-CD-C	0.91		MR-H-SM2-CC-C	1.439		HW-MH-SHBF-W-C	18.444		CK-M-SSGW-C-UC-CG	127.892
HW-H-PR2-CW-C	1.557		CK-M-LTR-CL-C	1.646		MR-MH-PR1-CL-C	3.406		MR-H-PR1-W-UC	0.909		MR-MH-PR1-CL-UC	1.419		SR-L-IF1-C-C	18.355		SR-M-PR2-CC-C-LBB	127.821
MS-M-SHB-W-C	1.552		SR-M-SM2-CD-MC	1.646		MR-MH-PR2-CD-MC	3.405		SR-H-PR2-C-UC	0.901		SR-MH-SSGW-CC-MC	1.416		CK-MH-PF-CD-C	18.317		CK-L-SHB-C-C-LB	127.819
HW-MH-LTR-CW-MC	1.525		CK-M-IF2-W-UC	1.628		MS-MH-PR2-CC-UC	3.397		MS-MH-PR2-CD-UC	0.891		MR-H-PR2-CD-UC	1.41		MR-VL-SM2-CD-UC	18.174		CK-L-SHB-CC-C-LC	127.672
MR-MH-SHB-CC-MC	1.515		MR-H-PR1-CL-C	1.626		SR-M-LTR-W-C	3.38		SR-H-SHB-CC-UC	0.877		SR-MH-SHB-CC-MC	1.401		SR-L-IF2-C-NA	18.169		SR-L-PR1-W-MC-LC	127.478
SR-MH-PR1-CC-UC	1.506		CK-H-SSGW-CD-UC	1.619		CK-L-IF2-CC-UC	3.348		MS-MH-SHB-CC-UC	0.867		MS-M-PR1-CL-MC	1.393		SR-M-PF-C-C	18.147		MS-VL-SSGW-C-UC-LB	127.186
CK-L-LTR-CC-MC	1.481		CK-H-SHB-CW-UC	1.613		LR-L-PR1-CW-MC	3.343		LR-M-SSGW-C-C	0.864		CK-VL-SSGW-CL-UC	1.39		GR-L-PR2-CC-C	18.082		HW-VL-SM2-CC-UC-LB	126.945
MR-L-LTR-CW-UC	1.446		HW-H-IF2-CC-C	1.603		GR-VL-PR2-CC-MC	3.331		MS-M-PR1-W-MC	0.861		SR-M-PR1-W-C	1.382		HW-L-LTR-CC-MC	18.053		SR-L-PR1-CC-UC-LBB	126.924
CK-VH-SHB-CL-MC	1.442		LR-M-PR1-CW-UC	1.603		HW-VH-SHB-CD-UC	3.318		CK-M-LTR-CD-MC	0.858		SR-L-IF2-CL-UC	1.358		GR-L-SHBF-W-UC	18.041		HW-M-PR1-CD-C-LBB	126.904
MR-H-SM2-CC-C	1.439		HW-S-SHB-CW-C	1.578		HW-VL-SSGW-CL-C	3.285		HW-VH-UI-CC-UC	0.85		CK-VH-PR2-CC-UC	1.355		CK-VL-IF1-CC-C	18.01		CK-L-SSGW-CC-UC-CG	126.833
HW-L-PR2-CW-C	1.437		SR-L-UI-W-MC	1.577		MS-M-SSGW-CD-MC	3.274		MS-MH-SM2-C-UC	0.837		HW-MH-SSGW-CC-MC	1.352		MR-L-SM2-C-MC	17.997		LR-VL-PR2-C-UC-LBB	126.795
MR-H-PR2-CC-UC	1.424		SR-L-LTR-CW-C	1.574		CK-L-IF1-CC-C	3.254		SR-H-PR2-CC-MC	0.828		MS-MH-SHB-CW-MC	1.351		CK-M-SM2-C-NA	17.919		SR-M-PR1-C-UC-SB	126.591
SR-VH-PR2-CC-C	1.42		HW-H-SSGW-CL-C	1.573		HW-MH-IF2-CW-MC	3.238		SR-MH-PR1-C-MC	0.817		CK-L-SM2-CL-UC	1.343		HW-M-IF2-W-NA	17.569		MS-L-PR2-CC-UC-LBB	126.477
SR-MH-SSGW-CC-MC	1.416		MS-MH-SHB-CL-C	1.555		MR-MH-SSGW-CC-MC	3.236		MS-H-SHB-W-C	0.816		MS-M-SSGW-CC-C	1.334		SR-M-PF-C-UC	17.363		CK-VL-SHB-W-UC-LB	126.423
MR-H-PR2-CD-UC	1.41		CK-S-PR2-CC-UC	1.552		CK-H-UI-CL-MC	3.206		CK-MH-PR1-W-C	0.804		MR-VH-PR2-CC-C	1.319		CK-S-SHBF-CC-UC	17.27		CK-L-PR1-CC-MC-LBB	125.997
MS-M-PR1-CL-MC	1.393		MR-MH-SHB-CC-MC	1.549		SR-MH-SHB-CC-UC	3.161		MS-L-SSGW-CC-MC	0.798		MS-H-SHB-CL-C	1.316		HW-MH-LTR-C-MC	17.251		CK-VL-SSGW-CD-C-LB	125.527
CK-VL-SSGW-CL-UC	1.39		MS-H-SHB-CL-C	1.518		GR-M-PR1-CL-UC	3.157		CK-H-SHB-CD-UC	0.796		MR-H-PR2-CC-UC	1.309		LR-VL-LTR-W-NA	17.177		CK-L-SHB-C-C-LBB	125.523
MR-MH-PR1-CL-UC	1.382		MR-H-SHB-CC-MC	1.515		CK-M-LTR-CL-C	3.15		MR-M-SSGW-W-C	0.792		HW-VL-PR1-CD-C	1.296		MS-L-SM2-C-UC	17.161		MR-L-PR1-W-UC-SC	125.459
SR-L-IF2-CL-UC	1.358		MR-S-PR2-CC-C	1.505		SR-L-UI-CC-C	3.149		HW-VH-PR1-CD-UC	0.784		MR-M-SSGW-CD-C	1.287		MR-M-SM2-CC-UC	17.142		CK-VL-PR1-W-MC-CG	125.245
CK-VH-PR2-CC-UC	1.355		MR-M-SSGW-CD-UC	1.497		MS-H-PR2-CC-C	3.074		MR-MH-PR1-W-MC	0.773		HW-MH-SSGW-CW-UC	1.286		CK-MH-LTR-CD-C	16.997		SR-L-SSGW-CD-UC-LC	125.021
HW-MH-SSGW-CC-MC	1.352		LR-MH-PR2-CC-UC	1.492		CK-L-PR1-CD-MC	3.054		GR-MH-PR2-C-UC	0.768		LR-MH-SHB-CW-C	1.273		MS-L-PR1-CC-NA	16.98		HW-L-SSGW-CC-C-LC	124.847
MS-MH-SHB-CW-MC	1.351		LR-MH-SHB-CW-UC	1.487		MS-M-PR2-CD-UC	3.054		SR-MH-PR1-W-UC	0.761		HW-VL-SSGW-CL-MC	1.268		MS-L-SM2-CC-C	16.766		HW-M-SHB-W-MC-SC	124.645
MR-M-PR1-W-C	1.344		GR-M-PR2-CC-UC	1.482		CK-L-PR2-W-UC	3.046		CK-VL-PR2-W-C	0.76		HW-MH-LTR-CD-C	1.265		MS-L-PR2-C-MC	16.658		CK-L-SHB-C-MC-SG	124.537
CK-L-SM2-CL-UC	1.343		MS-M-SSGW-CD-UC	1.481		CK-M-IF2-CW-UC	3.044		SR-MH-LTR-W-UC	0.755		LR-M-SM2-CC-UC	1.259		CK-VL-PR1-CD-MC	16.647		CK-L-SHB-CD-UC-LB	124.502
MS-M-SSGW-CC-C	1.334		MR-H-PR2-CC-MC	1.465		MR-VL-LTR-CC-UC	2.943		MS-H-SHB-C-C	0.749		SR-VH-PR2-CC-C	1.245		HW-H-SSGW-CD-NA	16.511		HW-VL-PR2-CD-UC-LB	124.483
MS-H-SHB-CL-C	1.316		MR-M-SSGW-CD-C	1.448		HW-MH-SSGW-CC-C	2.914		MR-MH-PR1-W-UC	0.738		HW-H-SSGW-CL-C	1.243		HW-VL-LTR-CC-NA	16.504		LR-VL-SHB-W-C-SC	124.468
CK-H-SHB-CW-UC	1.307		MS-H-PR1-CW-UC	1.447		CK-H-SSGW-CD-MC	2.888		CK-VH-PR1-CC-UC	0.734		CK-VH-SHB-CC-UC	1.239		CK-MH-PF-CC-NA	16.502		CK-L-PR1-CD-UC-SC	124.4
HW-VL-PR1-CD-C	1.296		CK-S-SHB-CL-MC	1.442		HW-VL-PR2-CW-C	2.885		MR-VH-PR2-C-C	0.726		HW-H-Unc-CD-C	1.226		SR-M-PR1-CD-C	16.433		CK-L-PR1-W-C-SC	124.149
SR-M-UI-W-UC	1.288		MS-MH-SM2-CC-UC	1.433		HW-MH-IF2-CW-UC	2.856		LR-M-PR1-C-UC	0.722		HW-H-UI-CW-UC	1.217		MS-L-LTR-W-UC	16.388		GR-VL-PR2-CC-UC-LB	124.106
MR-M-SSGW-CD-C	1.287		HW-S-PR1-CW-UC	1.432		SR-H-SHB-CC-C	2.828		MS-MH-PR1-C-UC	0.718		MS-H-SHB-CW-C	1.2		CK-H-LTR-CD-NA	16.361		CK-L-SM2-CC-UC-LBB	123.78
HW-MH-SSGW-CW-UC	1.286		SR-MH-SSGW-CC-MC	1.416		CK-VL-IF2-W-MC	2.821		SR-MH-SHB-W-C	0.718		SR-VL-SSGW-W-MC	1.191		LR-VL-SHBF-CC-C	16.359		MS-L-PR2-CC-UC-LB	123.683
LR-L-PR1-W-MC	1.275		SR-H-PR1-CL-UC	1.407		LR-MH-SHB-W-C	2.816		LR-M-PR1-W-C	0.715		MS-MH-SM2-CC-UC	1.189		MR-L-SSGW-CD-MC	16.317		LR-VL-SM2-C-C-SB	123.623
HW-VL-SSGW-CL-MC	1.268		CK-VL-SSGW-CL-UC	1.39		SR-H-PR2-CD-MC	2.811		GR-M-PR2-C-UC	0.714		MR-MH-PR1-CW-UC	1.182		SR-M-SSGW-C-UC	16.314		CK-L-LTR-C-UC-SB	123.338
HW-MH-LTR-CD-C	1.265		HW-L-PR1-CD-C	1.364		SR-L-LTR-CL-MC	2.791		SR-H-SM2-CC-UC	0.711		CK-MH-PR1-CD-MC	1.17		MR-VL-SSGW-CD-NA	16.174		MS-VL-LTR-W-MC-CG	123.236
LR-M-SM2-CC-UC	1.259		HW-H-UI-CD-UC	1.362		SR-L-SM2-CL-C	2.789		MR-H-PR2-C-MC	0.708		MR-MH-PR2-CL-UC	1.168		HW-S-SHBF-CD-NA	16.115		CK-VL-UI-C-C-LB	123.147
HW-H-SSGW-CL-C	1.243		HW-MH-LTR-CL-MC	1.36		SR-M-IF2-CL-UC	2.789		CK-VL-IF2-C-C	0.693		MR-VH-SHB-CL-C	1.162		MR-L-SSGW-C-NA	16.111		CK-MH-SHB-CC-UC-LB	123.058
MS-M-PR2-CD-C	1.233		SR-M-IF2-CL-UC	1.358		MR-L-IF2-CW-UC	2.785		HW-VH-SSGW-CD-C	0.692		SR-MH-PR1-CC-UC	1.14		HW-MH-PF-W-UC	15.941		HW-VL-PR2-CD-C-LB	122.127
HW-H-Unc-CD-C	1.226		MS-MH-SHB-CW-MC	1.351		HW-VH-PR1-CW-C	2.765		MR-VH-PR1-C-C	0.69		MS-H-PR1-CW-UC	1.139		HW-VL-IF2-W-NA	15.827		HW-VL-SHB-CC-C-SC	122.016
MS-MH-PR2-CD-UC	1.218		CK-L-SM2-CL-UC	1.343		CK-M-SM2-CL-UC	2.751		CK-VH-PR2-CC-MC	0.688		MS-MH-PR2-CD-C	1.136		MR-M-SSGW-CC-C	15.812		MR-VL-SSGW-C-UC-SB	121.988
HW-H-UI-CW-UC	1.217		CK-L-SM2-CL-C	1.333		SR-H-SM2-CC-C	2.751		MR-M-UI-W-UC	0.688		HW-L-PR1-CD-C	1.133		MR-M-PR1-CC-NA	15.788		SR-L-LTR-W-C-CG	121.467
CK-VH-SHB-CC-UC	1.215		SR-S-PR2-CC-C	1.331		CK-VH-PR1-CL-UC	2.719		MR-H-PR2-C-C	0.687		SR-M-SSGW-CW-C	1.112		MR-MH-PR2-CD-UC	15.736		HW-L-LTR-W-C-LC	121.417
MS-H-SHB-CW-C	1.2		HW-VL-IF2-CW-C	1.315		MS-M-PR1-CL-MC	2.71		LR-H-SHB-W-C	0.675		MS-H-PR2-CD-C	1.11		SR-MH-PR1-C-C	15.428		SR-VL-SHB-C-UC-LBB	121.267
SR-VL-SSGW-W-MC	1.191		MS-M-SSGW-CC-C	1.312		SR-MH-PR1-CL-UC	2.703		MS-M-PR1-W-C	0.674		GR-L-PR1-W-MC	1.106		MS-M-PR2-C-C	15.411		MR-L-UI-C-UC-LC	121.206
MS-MH-SM2-CC-UC	1.189		SR-H-SHB-CL-UC	1.304		CK-MH-UI-CD-UC	2.666		MS-VL-PR2-CD-MC	0.647		HW-H-LTR-CW-C	1.104		HW-L-LTR-CC-NA	15.385		HW-L-PR2-CD-UC-LBB	121.056
MR-MH-PR1-CW-UC	1.182		SR-H-PR2-CD-UC	1.297		SR-L-PR2-CW-MC	2.663		CK-VH-SHB-CD-UC	0.64		SR-MH-SM2-CD-C	1.101		SR-MH-PR2-CD-C	15.365		CK-M-PR1-C-C-LC	121.048
MR-MH-PR2-CL-UC	1.168		CK-H-UI-CL-C	1.279		CK-H-SHB-CW-C	2.647		CK-MH-SSGW-C-UC	0.635		MR-MH-PR1-CW-C	1.091		MR-M-PR2-C-MC	15.349		HW-L-SHB-W-C-SG	121.021
MR-VH-SHB-CL-C	1.162		CK-H-SHB-CD-MC	1.277		CK-H-PR1-CW-MC	2.644		GR-H-PR2-C-C	0.633		HW-L-IF2-W-C	1.089		HW-MH-PR1-W-NA	15.341		SR-VL-LTR-W-UC-SB	120.574
MR-VH-PR2-CC-C	1.149		LR-L-PR1-W-MC	1.275		SR-VL-PR2-CW-C	2.636		MS-M-SM2-CD-C	0.626		LR-MH-SHB-CC-UC	1.077		GR-VL-PR1-CC-C	15.339		CK-VL-IF2-W-UC-SG	120.534
MS-H-PR1-CW-UC	1.139		SR-H-PR1-CW-UC	1.27		LR-L-PR1-CW-C	2.623		SR-H-SSGW-CD-UC	0.619		SR-MH-PR1-CL-MC	1.064		MR-L-SSGW-CC-MC	15.18		MR-L-SSGW-C-UC-SB	120.416
HW-L-PR1-CD-C	1.133		HW-VL-SSGW-CL-MC	1.268		MR-H-PR2-CC-C	2.553		LR-M-PR2-CC-MC	0.61		MS-MH-PR2-CC-C	1.059		SR-MH-PR2-CD-MC	15.113		SR-L-SSGW-C-UC-LB	119.871
SR-M-SSGW-CW-C	1.112		HW-MH-LTR-CD-C	1.259		HW-H-IF2-CC-UC	2.52		SR-MH-PR1-W-C	0.603		HW-MH-PR1-W-MC	1.043		MS-VL-SM2-C-MC	15.047		HW-VL-PR1-W-MC-SC	119.701
MS-H-PR2-CD-C	1.11		HW-H-LTR-CC-MC	1.256		GR-M-PR1-W-UC	2.502		MR-MH-SM2-C-C	0.584		MR-H-PR2-CC-MC	1.043		SR-VL-IF1-CC-UC	14.989		HW-VL-UI-CC-UC-LB	119.546
GR-L-PR1-W-MC	1.106		MS-M-PR1-W-C	1.25		HW-H-SSGW-CL-UC	2.498		MR-MH-SSGW-C-UC	0.582		SR-H-SHB-CL-UC	1.042		HW-VL-LTR-CD-NA	14.883		MS-VL-PR2-CC-C-LBB	119.499
HW-H-LTR-CW-C	1.104		HW-S-SHB-CW-UC	1.238		HW-VL-PR1-CD-MC	2.494		LR-MH-PR1-W-C	0.574		HW-L-PR2-CW-C	1.039		GR-L-PR1-C-C	14.773		GR-VL-SHB-W-UC-SB	119.364
MR-MH-PR1-CW-C	1.091		MS-H-SHB-CW-C	1.2		MS-VL-LTR-CW-MC	2.485		MS-MH-SSGW-CC-C	0.572		SR-H-PR1-CW-UC	1.031		GR-L-SHBF-W-C	14.74		HW-MH-SM2-CC-UC-SB	119.014
HW-L-IF2-W-C	1.089		SR-VL-SSGW-W-MC	1.191		MR-L-SSGW-CW-C	2.454		SR-M-UI-W-C	0.568		MR-M-UI-CW-C	1.028		CK-VL-SSGW-C-NA	14.684		CK-VL-PR1-W-MC-LC	118.856
LR-MH-SHB-CC-UC	1.077		MR-H-SHB-CL-C	1.187		CK-VH-PR1-CD-C	2.432		MR-H-SHB-C-UC	0.568		CK-MH-SSGW-CC-UC	1.021		CK-MH-PF-C-NA	14.668		HW-L-SHB-C-MC-LC	118.681
CK-MH-SSGW-CC-UC	1.065		MS-M-SSGW-CD-C	1.184		MS-MH-PR2-CD-UC	2.43		MR-MH-SHB-CC-UC	0.567		SR-L-LTR-CW-C	1.019		HW-L-SSGW-W-MC	14.541		HW-M-SSGW-C-C-SC	118.655
SR-MH-PR1-CL-MC	1.064		CK-H-SHB-CW-C	1.184		CK-VH-SM2-CD-MC	2.421		CK-MH-SSGW-C-C	0.561		GR-MH-PR2-CC-UC	1.008		SR-L-SHBF-CD-UC	14.506		CK-VL-SSGW-W-C-SG	118.638
LR-L-PR1-CL-MC	1.059		SR-H-PR1-CW-MC	1.162		LR-M-PR1-CW-UC	2.398		MR-H-PR1-C-C	0.559		GR-L-SHB-CW-C	1.003		HW-MH-PR1-W-C	14.486		CK-VL-SSGW-W-UC-SG	118.512
MS-MH-PR2-CC-C	1.059		HW-MH-SSGW-CC-C	1.159		MS-M-PR1-CW-MC	2.373		HW-H-IF2-CC-C	0.558		SR-H-SHB-CW-C	1		CK-M-LTR-W-MC	14.483		SR-M-SHB-CC-UC-LB	118.356
HW-MH-PR1-W-MC	1.043		HW-H-LTR-CW-C	1.155		SR-M-SSGW-CW-C	2.365		CK-MH-SSGW-C-MC	0.555		MS-VH-SHB-CL-C	0.996		HW-L-IF2-CC-C	14.479		HW-VL-UI-C-UC-SC	118.227
CK-H-UI-CC-C	1.04		MR-S-PR2-CD-C	1.144		HW-H-IF2-CL-MC	2.329		HW-H-UI-CD-UC	0.549		CK-H-UI-CC-C	0.994		CK-H-SM2-CD-UC	14.322		MR-L-PR2-CD-UC-LBB	118.221
SR-H-PR1-CW-UC	1.031		MR-M-SSGW-CW-C	1.135		HW-MH-LTR-W-C	2.302		HW-M-IF2-W-C	0.547		CK-MH-UI-CL-MC	0.993		HW-S-PF-CC-NA	14.303		HW-VL-PR2-CC-MC-SB	118.212
MR-M-UI-CW-C	1.028		MS-H-PR2-CC-C	1.134		LR-M-SHB-CL-MC	2.29		HW-VL-IF1-CC-UC	0.537		LR-L-SM2-CL-MC	0.979		LR-L-PR1-W-NA	14.297		SR-VL-SHB-C-UC-CG	117.988
SR-L-LTR-CW-C	1.019		MS-M-PR2-CD-MC	1.13		CK-VH-PR1-CC-C	2.287		MS-MH-PR1-C-MC	0.531		CK-VH-PR1-CC-UC	0.972		GR-L-PR1-C-UC	14.157		HW-M-SSGW-C-C-CG	117.8
GR-MH-PR2-CC-UC	1.008		MS-H-PR2-CD-C	1.11		HW-VH-PR1-CW-UC	2.281		HW-VH-UI-C-UC	0.514		HW-VL-PR2-CL-MC	0.962		MS-M-SHBF-CC-UC	13.999		SR-VL-PR1-W-MC-CG	117.774
GR-L-SHB-CW-C	1.003		GR-L-PR1-W-MC	1.106		MR-MH-SM2-CC-C	2.266		CK-MH-SHB-W-C	0.509		MS-M-PR2-CD-C	0.948		SR-VL-SM2-CD-MC	13.983		CK-MH-PR2-CD-UC-SB	117.669
SR-H-SHB-CW-C	1		LR-M-SM2-CC-C	1.101		LR-M-SM2-CC-C	2.247		MR-MH-PR1-CC-UC	0.503		CK-L-PR1-CD-C	0.948		HW-S-PF-C-C	13.966		HW-VL-PR1-W-MC-LC	117.39
MS-VH-SHB-CL-C	0.996		HW-L-IF2-W-C	1.089		CK-VL-PR2-W-UC	2.24		MR-H-SHB-C-MC	0.496		MR-H-PR1-CW-UC	0.948		SR-MH-PR2-CC-NA	13.943		CK-VL-PR2-C-MC-SB	117.387
SR-H-SHB-CL-UC	0.98		HW-S-SHB-CW-MC	1.083		LR-L-PR2-CL-MC	2.214		SR-MH-UI-C-UC	0.496		MS-MH-SHB-CW-C	0.937		SR-M-SSGW-CC-MC	13.938		MR-VL-PR2-CC-MC-SB	117.216
LR-L-SM2-CL-MC	0.979		LR-H-SHB-CW-C	1.078		HW-VL-SSGW-CL-UC	2.209		HW-H-SSGW-CC-UC	0.489		MS-MH-SHB-W-UC	0.934		HW-L-IF2-W-MC	13.929		HW-VL-SM2-C-UC-LC	117.12
CK-VH-PR1-CC-UC	0.971		SR-MH-SSGW-CD-MC	1.076		MS-M-SSGW-CD-C	2.204		MR-MH-SSGW-C-C	0.484		HW-VL-Unc-CC-C	0.926		SR-M-SSGW-CC-C	13.897		SR-VL-SM2-CC-C-LB	117.062
HW-VL-PR2-CL-MC	0.962		CK-S-PR1-CC-UC	1.069		SR-M-UI-CL-C	2.192		HW-H-LTR-C-UC	0.476		HW-VH-PR1-CD-UC	0.914		MS-L-SSGW-CC-MC	13.892		CK-MH-PR1-C-MC-SB	116.564
MR-M-SSGW-CC-MC	0.962		HW-MH-PR1-W-C	1.066		MS-M-PR1-CW-C	2.178		SR-H-PR2-C-MC	0.476		CK-MH-LTR-CW-C	0.914		CK-M-LTR-W-NA	13.883		CK-MH-SHB-CC-C-LBB	116.508
CK-L-PR1-CD-C	0.948		HW-VL-PR1-CD-C	1.065		SR-VL-SHB-CD-UC	2.136		SR-VH-PR2-CC-C	0.475		CK-H-SHB-CW-C	0.902		HW-L-LTR-CD-MC	13.81		CK-M-SHB-CC-MC-LC	116.481
MR-H-PR1-CW-UC	0.948		SR-MH-PR1-CL-MC	1.064		HW-VH-UI-CL-UC	2.101		SR-H-SHB-CC-MC	0.466		HW-VL-IF2-CW-UC	0.9		CK-MH-SSGW-CC-UC	13.548		HW-L-SSGW-CC-C-SC	116.418
MS-MH-SHB-W-UC	0.934		MR-H-PR2-CC-UC	1.061		CK-MH-SSGW-CL-UC	2.078		MR-MH-SSGW-CC-UC	0.464		HW-VL-IF2-W-UC	0.891		CK-S-LTR-CD-NA	13.503		SR-M-PR2-C-C-LB	116.31
HW-VH-PR1-CD-UC	0.929		HW-S-UI-CC-UC	1.039		MR-L-SSGW-CL-UC	2.056		LR-M-SM2-CC-UC	0.463		HW-VH-UI-CC-UC	0.879		HW-H-LTR-CC-MC	13.449		CK-VL-PR1-W-MC-SG	116.264
HW-VL-Unc-CC-C	0.926		CK-H-UI-CL-UC	1.038		CK-M-PR1-W-C	2.043		MR-MH-SM2-C-MC	0.463		CK-VL-PR1-CD-C	0.864		HW-L-IF2-CC-UC	13.381		CK-VL-SM2-CC-UC-LB	116.207
CK-MH-LTR-CW-C	0.914		CK-H-UI-CC-UC	1.018		MS-M-PR1-CL-C	2.037		GR-H-SHB-W-MC	0.461		LR-M-SSGW-CC-C	0.864		MS-L-SSGW-CC-C	13.304		HW-H-SHB-CD-MC-LBB	116.154
CK-H-SHB-CW-C	0.902		HW-L-IF2-CW-C	1.002		SR-MH-SHB-CW-UC	2.037		CK-H-SSGW-CC-C	0.46		SR-VL-LTR-CW-MC	0.86		SR-M-PF-CC-UC	13.302		CK-VL-SSGW-CC-C-LB	115.838
HW-VL-IF2-CW-UC	0.9		MS-H-PR2-CC-UC	1.001		CK-H-UI-CL-UC	2.029		SR-MH-SHB-W-UC	0.46		CK-M-LTR-CD-MC	0.858		MR-MH-PR2-CC-UC	13.104		SR-VL-SHB-C-MC-SB	115.736
HW-VL-IF2-W-UC	0.891		MR-L-LTR-CW-UC	1.001		SR-MH-SHB-CL-UC	2.018		GR-L-PR1-CC-UC	0.458		MS-MH-PR2-CD-MC	0.855		CK-M-SSGW-W-C	13.101		CK-L-LTR-C-UC-SG	115.644
HW-VH-UI-CC-UC	0.883		LR-L-SM2-CL-MC	0.979		GR-M-PR1-W-C	2.015		MS-MH-PR1-W-C	0.458		MR-M-SSGW-CW-C	0.844		GR-VL-SHBF-C-UC	12.998		CK-L-PR1-CC-MC-LC	115.523
CK-VL-PR1-CD-C	0.864		MR-H-PR2-CD-UC	0.979		HW-VH-SHB-CW-C	2.006		MR-H-SHB-CC-C	0.454		HW-VL-Unc-CD-C	0.828		SR-M-SM2-C-C	12.892		SR-L-PR1-W-C-SG	115.077
LR-M-SSGW-CC-C	0.864		CK-S-PR1-CC-C	0.978		MS-L-SM2-CC-MC	2.006		GR-M-SHB-W-UC	0.453		SR-MH-PR1-CW-MC	0.817		LR-L-PR1-W-UC	12.89		SR-VL-SHB-CC-C-LB	114.461
SR-VL-LTR-CW-MC	0.86		MR-MH-SHB-CW-UC	0.976		MR-MH-PR2-CC-MC	1.958		CK-H-LTR-CD-UC	0.449		HW-VH-SHB-CW-UC	0.816		SR-VL-PF-CC-MC	12.865		CK-VL-IF2-C-C-SB	114.432
CK-M-LTR-CD-MC	0.858		MR-H-PR1-CW-UC	0.973		HW-MH-LTR-CW-MC	1.956		LR-M-PR2-CD-UC	0.448		CK-MH-UI-CW-UC	0.816		LR-L-PR2-CC-C	12.826		HW-M-SM2-CC-MC-SB	114.304
MR-M-SSGW-CW-C	0.844		GR-M-PR1-CW-UC	0.967		MS-M-PR1-W-UC	1.95		MR-VH-PR2-CC-C	0.444		MR-MH-SHB-CL-UC	0.806		LR-VL-SHBF-C-NA	12.724		MR-VL-SSGW-CD-UC-SC	114.269
HW-VL-Unc-CD-C	0.828		HW-VL-PR2-CL-MC	0.962		HW-M-SSGW-W-UC	1.912		HW-H-UI-W-C	0.442		CK-VH-PR1-CC-C	0.804		CK-M-SSGW-W-UC	12.721		CK-VL-SHB-CD-UC-LC	114.025
SR-MH-PR1-CW-MC	0.817		MR-M-SSGW-CC-MC	0.962		MS-M-SSGW-CD-UC	1.878		SR-H-UI-C-UC	0.44		HW-VH-SHB-CD-UC	0.778		MR-L-LTR-W-MC	12.693		MR-VL-SHB-W-C-SC	113.854
HW-VH-SHB-CW-UC	0.816		SR-H-SM2-CD-C	0.954		MR-M-SSGW-CW-C	1.865		CK-H-SSGW-CC-UC	0.435		GR-M-PR2-CL-MC	0.774		LR-M-SHBF-W-UC	12.683		CK-H-SHB-C-C-LB	113.843
CK-MH-UI-CW-UC	0.816		MS-L-PR2-CD-UC	0.951		CK-H-PR1-CW-UC	1.857		SR-VL-LTR-C-C	0.434		MR-MH-PR1-CW-MC	0.773		MR-M-SHBF-W-UC	12.637		HW-L-PR2-CD-C-LBB	113.836
MR-MH-SHB-CL-UC	0.806		CK-L-PR1-CD-C	0.948		MS-MH-SHB-CL-UC	1.851		LR-MH-SHB-W-UC	0.434		MR-VH-PR2-CD-C	0.761		MR-L-SSGW-CD-NA	12.507		HW-L-PR2-C-C-SB	113.814
SR-MH-SM2-CD-C	0.795		CK-MH-UI-CW-UC	0.948		HW-MH-Unc-CD-C	1.849		CK-MH-LTR-W-UC	0.433		CK-VL-PR2-CW-C	0.76		HW-L-IF1-CD-NA	12.36		HW-VL-UI-W-UC-SB	113.773
MR-MH-PR1-CW-MC	0.773		HW-H-SSGW-CL-UC	0.948		MR-VL-LTR-CW-MC	1.845		HW-H-SHB-W-UC	0.432		GR-VL-SHB-CL-MC	0.755		MS-L-PR1-W-MC	12.292		CK-M-PR1-CD-MC-LB	113.763
HW-VH-SHB-CD-UC	0.77		SR-S-PR2-CD-C	0.941		SR-M-UI-W-UC	1.844		MS-MH-PR1-CC-UC	0.431		SR-H-PR1-CL-UC	0.746		CK-M-SM2-C-C	12.287		CK-L-SM2-CC-C-SC	113.702
CK-VL-PR2-CW-C	0.76		HW-VL-Unc-CC-C	0.926		HW-H-PR2-CW-C	1.803		MR-VH-PR1-W-C	0.423		CK-M-PR2-CW-UC	0.742		MR-M-PF-C-UC	12.226		HW-M-SSGW-CD-C-LC	113.698
MR-VH-PR2-CD-C	0.746		LR-H-SHB-CW-UC	0.922		HW-VH-PR1-CD-UC	1.795		MR-MH-PR2-C-MC	0.422		CK-VH-PR1-CW-C	0.74		MR-M-SSGW-C-C	12.206		HW-VL-SHB-CC-UC-LB	113.641
CK-M-PR2-CW-UC	0.742		HW-L-PR1-CD-MC	0.919		MR-MH-SM2-CC-MC	1.784		MS-MH-PR2-C-C	0.422		MR-H-SHB-CW-MC	0.739		CK-H-LTR-CD-C	12.201		HW-VL-SSGW-CC-C-SC	113.597
CK-VH-PR1-CW-C	0.74		HW-L-IF2-CL-MC	0.91		MR-MH-SHB-CL-UC	1.771		HW-VL-IF2-C-UC	0.42		MR-H-PR1-CW-C	0.737		HW-VL-IF1-CD-UC	12.117		MR-L-PR1-CC-UC-SB	113.345
MR-H-PR1-CW-C	0.737		MR-MH-SHB-CL-UC	0.909		HW-VH-SM2-CC-MC	1.768		CK-VL-IF2-CC-UC	0.416		MS-MH-PR1-CW-UC	0.725		SR-M-SHBF-W-MC	12.117		HW-S-SHB-C-MC-SB	113.32
MS-MH-PR1-CW-UC	0.725		HW-VL-IF2-CW-UC	0.9		MS-M-SHB-CC-C	1.761		GR-M-SHB-CC-UC	0.416		LR-M-PR1-W-C	0.715		HW-H-IF2-C-UC	12.11		HW-VL-LTR-C-C-SC	113.125
LR-M-PR1-W-C	0.715		HW-VL-IF2-W-UC	0.891		MS-VL-UI-W-C	1.76		SR-VH-PR2-CC-UC	0.406		GR-M-PR2-CC-UC	0.714		MR-M-SSGW-C-UC	12.075		HW-MH-SM2-CD-MC-SB	112.892
GR-M-PR2-CC-UC	0.714		MR-MH-PR1-CL-UC	0.876		HW-L-PR2-CL-MC	1.757		SR-MH-SM2-C-UC	0.405		MR-VH-PR1-CL-C	0.71		CK-VL-LTR-C-MC	12.021		HW-M-PR1-CC-C-LBB	112.891
MR-VH-PR1-CL-C	0.71		CK-VL-PR1-CD-C	0.864		MS-M-SHB-CW-MC	1.756		SR-H-SSGW-CC-C	0.399		MR-H-PR1-CC-UC	0.705		HW-H-SM2-CD-MC	12.001		HW-MH-SHB-CC-C-LC	112.719
MS-H-PR2-CC-MC	0.708		LR-L-SSGW-CC-C	0.864		MR-H-PR2-CD-MC	1.753		MS-MH-PR1-C-C	0.396		HW-MH-SSGW-CW-MC	0.696		CK-S-SHBF-CC-MC	11.965		CK-L-LTR-W-UC-SB	112.713
MS-MH-PR1-CL-UC	0.706		HW-L-PR2-CW-C	0.863		MR-M-SSGW-CD-UC	1.753		MS-MH-PR1-W-UC	0.395		SR-VH-SHB-CC-C	0.695		CK-VL-SSGW-W-NA	11.949		HW-M-SSGW-CD-C-SB	112.655
MR-H-PR1-CC-UC	0.705		CK-MH-LTR-CW-UC	0.861		MR-H-SHB-CL-C	1.744		MR-H-SM2-CC-UC	0.392		CK-MH-LTR-W-C	0.694		CK-H-PR1-C-MC	11.917		CK-L-PR1-W-MC-SG	112.583
SR-H-PR1-CL-UC	0.7		SR-VL-LTR-CW-MC	0.86		CK-VL-PR2-CW-UC	1.739		GR-L-SHB-W-MC	0.391		HW-VH-SSGW-CD-C	0.678		MS-L-PR1-CC-MC	11.771		HW-VL-SSGW-CC-C-LB	112.483
HW-MH-SSGW-CW-MC	0.696		CK-MH-LTR-CD-MC	0.858		MR-VL-SSGW-W-MC	1.722		HW-VH-UI-CD-UC	0.388		CK-VH-PR1-CL-UC	0.67		HW-M-IF1-CC-C	11.737		CK-VL-PR1-CC-C-SC	112.367
SR-VH-SHB-CC-C	0.695		MR-M-LTR-CW-C	0.857		MS-H-SHB-W-UC	1.721		CK-VH-SM2-CD-C	0.387		MS-MH-PR1-CL-UC	0.669		SR-L-PF-W-MC	11.683		HW-L-PR1-C-C-SG	112.318
CK-MH-LTR-W-C	0.694		MR-M-SSGW-CL-UC	0.846		LR-H-SHB-CW-UC	1.712		MR-VH-SHB-CC-C	0.387		MS-L-SM2-CL-C	0.665		CK-M-PF-W-C	11.53		CK-VL-SHB-C-MC-SB	112.241
CK-VH-PR1-CL-UC	0.685		HW-S-PR1-CD-UC	0.838		HW-VH-SSGW-CD-C	1.695		GR-H-SHB-C-UC	0.385		MR-H-SM2-CC-UC	0.664		SR-M-SSGW-CC-NA	11.362		LR-VL-LTR-W-UC-SC	112.192
HW-VH-SSGW-CD-C	0.678		HW-VL-Unc-CD-C	0.828		MS-MH-PR2-CD-C	1.683		MS-MH-SHB-C-C	0.385		SR-MH-UI-CL-UC	0.658		CK-MH-PF-CC-MC	11.361		HW-H-PR2-CC-UC-LB	111.815
MS-L-SM2-CL-C	0.665		MS-S-SHB-CL-C	0.814		SR-VL-IF2-CL-UC	1.659		MR-H-SHB-W-MC	0.379		SR-M-LTR-CW-C	0.654		CK-H-SHBF-C-NA	11.313		CK-MH-PR1-CD-C-LBB	111.781
MR-H-SM2-CC-UC	0.664		CK-H-UI-CC-C	0.811		CK-M-LTR-W-MC	1.658		SR-H-PR1-CC-UC	0.377		CK-MH-SHB-CW-MC	0.64		HW-L-SM2-C-MC	11.249		HW-VL-SHB-C-UC-LB	111.742
SR-H-SHB-CW-UC	0.663		SR-H-PR1-CC-C	0.801		HW-H-SM2-CC-MC	1.649		LR-VL-SSGW-CC-MC	0.376		CK-H-UI-CC-UC	0.636		CK-MH-SM2-CC-UC	11.192		MS-VL-SHB-W-C-SC	111.715
SR-MH-UI-CL-UC	0.658		MR-S-SHB-CL-C	0.8		CK-M-IF1-CC-MC	1.612		MR-VH-SM2-CD-C	0.373		SR-VH-PR2-CD-C	0.634		MS-VL-SSGW-W-MC	11.166		CK-MH-SHB-C-UC-LB	111.709
MR-H-SSGW-CC-UC	0.654		LR-MH-SHB-CC-UC	0.799		HW-MH-SHB-W-UC	1.609		HW-VH-SM2-CD-UC	0.372		SR-H-PR1-CC-UC	0.633		SR-VL-IF2-W-MC	11.054		CK-M-SM2-CD-C-LB	111.555
SR-M-LTR-CW-C	0.654		HW-S-SHB-CD-UC	0.788		MS-MH-SHB-CC-UC	1.605		MS-H-PR2-CD-UC	0.371		GR-H-PR2-CC-C	0.633		SR-MH-SHBF-CC-UC	10.936		HW-VL-PR2-C-UC-SB	111.404
SR-VH-PR2-CD-C	0.649		HW-S-SSGW-CD-C	0.775		HW-H-LTR-CC-UC	1.601		HW-VH-PR1-W-C	0.358		HW-H-SSGW-CC-C	0.611		LR-L-PR1-W-MC	10.901		MR-VL-SHB-CC-UC-LBB	111.231
CK-MH-SHB-CW-MC	0.64		SR-S-SHB-CC-C	0.775		SR-L-UI-W-MC	1.577		MR-H-SHB-CC-UC	0.355		LR-M-PR2-CC-MC	0.61		HW-L-IF1-CD-MC	10.846		SR-VL-SM2-C-C-LC	111.034
CK-H-UI-CC-UC	0.636		MR-MH-PR1-CW-MC	0.773		CK-H-LTR-CW-UC	1.57		MS-MH-SM2-CC-UC	0.352		LR-H-SHB-CW-C	0.593		SR-L-IF2-W-UC	10.8		HW-MH-LTR-CD-UC-SB	110.935
MS-MH-SHB-CW-C	0.635		SR-S-SHB-CW-C	0.77		MR-VL-LTR-CW-UC	1.567		SR-H-PR1-W-MC	0.345		MR-MH-SSGW-CL-UC	0.582		HW-L-IF2-CC-NA	10.761		CK-L-LTR-W-MC-SC	110.617
GR-H-PR2-CC-C	0.633		MR-H-PR1-CC-UC	0.768		CK-M-LTR-CW-MC	1.565		SR-MH-SSGW-CD-C	0.343		MS-M-SM2-CL-UC	0.581		HW-H-SSGW-CC-UC	10.744		CK-MH-PR1-CD-C-LB	110.501
HW-H-SSGW-CC-C	0.611		HW-H-LTR-W-C	0.752		HW-H-UI-CW-MC	1.554		SR-VH-SHB-CC-C	0.343		MR-H-SHB-CC-C	0.58		HW-VL-SSGW-W-NA	10.74		MR-L-PR1-CC-UC-LB	110.494
LR-M-PR2-CC-MC	0.61		SR-H-PR1-CC-UC	0.75		MS-M-SHB-W-C	1.552		MR-H-PR1-CC-C	0.342		HW-VL-Unc-CL-C	0.579		LR-VL-SSGW-W-C	10.666		HW-S-SHB-CC-MC-LBB	110.476
LR-H-SHB-CW-C	0.593		SR-MH-PR1-CC-UC	0.744		MR-MH-PR1-CL-UC	1.543		MS-MH-SM2-C-C	0.342		MR-VL-LTR-CW-MC	0.577		HW-M-SM2-C-UC	10.643		HW-VL-PR2-CD-MC-SB	110.36
SR-H-PR1-CC-UC	0.588		MR-H-PR1-CW-C	0.737		MR-MH-SHB-CC-MC	1.515		LR-M-SM2-CD-C	0.339		SR-MH-LTR-W-UC	0.576		LR-L-PR1-W-C	10.62		CK-L-SSGW-CC-C-LC	110.336
MR-MH-SSGW-CL-UC	0.582		LR-L-SM2-CC-UC	0.733		LR-L-SM2-CL-UC	1.509		MR-M-SSGW-CD-MC	0.339		LR-MH-PR1-W-C	0.574		CK-M-SSGW-C-NA	10.618		HW-MH-UI-CC-MC-LB	110.243
MS-M-SM2-CL-UC	0.581		MR-MH-PR1-CC-UC	0.732		HW-VL-IF2-CW-MC	1.498		MS-H-PR2-CC-UC	0.335		SR-VH-PR2-CC-UC	0.571		HW-MH-SM2-CC-MC	10.561		CK-VL-PR2-C-UC-LC	110.171
MR-H-SHB-CC-C	0.58		LR-MH-SHB-CW-C	0.719		CK-H-SHB-CW-UC	1.481		MR-M-LTR-W-C	0.333		SR-H-SSGW-CC-UC	0.566		CK-L-IF1-CC-NA	10.522		HW-M-IF2-C-C-SB	110.127
HW-VL-Unc-CL-C	0.579		LR-M-PR1-W-C	0.715		HW-VL-PR2-CL-MC	1.478		HW-VL-Unc-CD-C	0.33		HW-VH-PR1-CW-MC	0.559		MS-VL-PF-W-NA	10.497		MR-VL-UI-W-UC-SC	110.112
MR-VL-LTR-CW-MC	0.577		MR-S-PR1-CL-C	0.71		MR-L-SSGW-CW-UC	1.474		MR-M-LTR-W-UC	0.33		HW-H-IF2-CL-C	0.558		HW-VL-IF2-C-NA	10.456		HW-VL-SSGW-CD-UC-LB	110.101
SR-MH-LTR-W-UC	0.576		MR-MH-PR1-CL-MC	0.698		HW-L-SSGW-W-C	1.456		MS-H-SHB-C-UC	0.328		CK-MH-SSGW-CW-MC	0.555		SR-M-LTR-W-UC	10.439		HW-MH-SHB-CD-UC-LBB	110.047
LR-MH-PR1-W-C	0.574		SR-H-PR1-CW-C	0.691		MR-L-LTR-CW-UC	1.446		HW-VH-UI-C-MC	0.325		SR-H-SSGW-CD-C	0.54		MR-L-SM2-CD-UC	10.344		MR-VL-PR2-C-C-LB	110.003
SR-VH-PR2-CC-UC	0.571		CK-M-PR2-CW-C	0.69		CK-VH-SHB-CL-MC	1.442		SR-VH-PR1-CC-UC	0.32		HW-VL-IF1-CC-UC	0.537		LR-L-SHBF-W-MC	10.331		HW-MH-SSGW-CD-MC-LB	109.924
HW-VH-PR1-CW-MC	0.559		SR-H-SSGW-CC-UC	0.687		MR-H-PR2-CD-UC	1.44		MS-M-LTR-W-C	0.317		MR-MH-SHB-CC-UC	0.533		LR-M-SHBF-C-UC	10.27		CK-MH-PR2-CC-C-SB	109.898
HW-H-IF2-CL-C	0.558		MS-L-SM2-CL-C	0.68		SR-L-LTR-CL-C	1.407		MR-H-PR2-CC-MC	0.316		MS-MH-PR1-CL-MC	0.531		SR-MH-PR2-C-UC	10.25		SR-VL-SSGW-W-UC-CG	109.843
CK-MH-SSGW-CW-MC	0.555		HW-S-PR1-CW-MC	0.678		CK-H-UI-CC-UC	1.405		CK-H-PR1-W-C	0.316		MR-L-LTR-CW-C	0.524		SR-M-PR1-CC-MC	10.155		HW-MH-PR1-CD-UC-LB	109.781
SR-H-SSGW-CD-C	0.54		SR-H-SHB-CW-C	0.668		CK-H-SHB-CD-UC	1.401		SR-M-SSGW-C-MC	0.314		SR-H-PR2-CC-MC	0.518		MS-M-SM2-CC-NA	10.082		HW-MH-IF2-C-C-SB	109.746
HW-VL-IF1-CC-UC	0.537		MR-H-SM2-CC-UC	0.662		CK-L-PR2-CW-MC	1.397		CK-VH-PR1-CD-UC	0.308		CK-VL-SHB-CD-MC	0.517		MR-L-SM2-CD-NA	10.075		HW-M-IF2-C-UC-SC	109.588
MR-MH-SHB-CC-UC	0.533		CK-S-SM2-CD-C	0.652		MR-MH-SM2-CC-UC	1.395		CK-VH-PR1-CD-C	0.308		SR-M-PR1-W-MC	0.511		CK-H-PR1-CC-NA	10.046		CK-VL-SSGW-CD-UC-LB	109.566
MS-MH-PR1-CL-MC	0.531		HW-S-SM2-CD-UC	0.642		CK-VH-PR2-CC-UC	1.392		MS-MH-PR2-CC-MC	0.308		CK-H-SSGW-CD-C	0.501		MR-M-PR1-CC-C	9.963		HW-MH-SSGW-CC-UC-SB	108.784
MR-L-LTR-CW-C	0.524		CK-MH-LTR-CW-C	0.633		HW-VL-UI-CD-C	1.367		HW-VL-Unc-C-C	0.305		MR-VL-LTR-CW-UC	0.499		HW-L-SSGW-W-NA	9.696		CK-L-SHB-W-C-SC	108.762
SR-H-PR2-CC-MC	0.518		GR-H-PR2-CC-C	0.633		MR-H-SM2-CC-C	1.364		SR-H-SSGW-CC-MC	0.304		SR-H-SHB-CW-UC	0.499		SR-M-SSGW-CD-MC	9.468		HW-L-LTR-C-UC-LC	108.74
CK-VL-SHB-CD-MC	0.517		LR-M-SHB-CL-C	0.63		SR-M-SM2-CL-C	1.357		CK-VH-UI-CC-UC	0.303		HW-H-LTR-CW-UC	0.493		CK-H-LTR-CD-MC	9.436		HW-L-UI-C-C-LB	108.629
MR-H-SHB-CL-MC	0.513		CK-MH-LTR-W-C	0.626		MS-MH-SHB-CW-MC	1.351		CK-VH-SHB-C-MC	0.301		MR-M-UI-W-UC	0.489		GR-L-PR1-W-UC	9.427		HW-M-PR1-C-C-LBB	108.601
SR-M-PR1-W-MC	0.511		HW-H-SSGW-CC-C	0.61		MR-M-PR1-W-C	1.344		SR-M-IF2-W-UC	0.298		MR-MH-SSGW-CW-C	0.484		CK-MH-LTR-CD-UC	9.386		SR-M-SM2-CC-UC-SB	108.576
CK-H-SSGW-CD-C	0.501		LR-M-PR2-CC-MC	0.61		MS-M-SSGW-CC-C	1.334		SR-M-SSGW-W-C	0.293		CK-MH-SSGW-CC-MC	0.482		MR-L-SSGW-C-MC	9.371		HW-H-PR2-C-C-LB	108.507
HW-H-LTR-CW-UC	0.493		SR-MH-SM2-CD-UC	0.609		MR-H-PR2-CC-UC	1.333		SR-MH-UI-C-C	0.292		HW-MH-LTR-CD-MC	0.481		MS-M-SM2-C-NA	9.347		CK-M-PR2-CD-UC-LC	108.498
MR-M-UI-W-UC	0.489		CK-S-PR1-CL-UC	0.6		MS-H-SHB-CL-C	1.317		SR-M-LTR-C-UC	0.29		MR-L-UI-CL-C	0.473		MS-M-SHBF-W-C	9.343		HW-S-SHB-C-MC-LBB	108.303
MR-MH-SSGW-CW-C	0.484		CK-S-PR1-CW-C	0.595		HW-VL-SSGW-CL-MC	1.299		CK-VH-UI-CC-C	0.285		SR-H-SHB-CC-UC	0.472		CK-H-SM2-CC-NA	9.325		MS-VL-PR1-W-UC-SB	108.289
CK-MH-SSGW-CC-MC	0.482		HW-MH-SSGW-CW-MC	0.59		HW-VH-UI-CC-UC	1.294		MS-M-SSGW-CD-C	0.283		MS-MH-PR1-CL-C	0.472		MS-L-PF-C-UC	9.291		HW-L-IF2-W-UC-CG	108.231
HW-MH-LTR-CD-MC	0.481		HW-VL-Unc-CL-C	0.579		MR-M-SSGW-CD-C	1.287		HW-VH-SSGW-CD-MC	0.283		HW-VH-SM2-CD-UC	0.471		MS-L-SHBF-CC-MC	9.197		HW-L-PR1-C-MC-SB	108.225
MR-L-UI-CL-C	0.473		MS-MH-PR2-CD-C	0.579		LR-L-PR1-W-MC	1.275		SR-VH-PR1-W-C	0.279		MR-H-PR1-CL-UC	0.471		CK-VL-LTR-CD-UC	9.155		CK-L-UI-CC-MC-LC	108.126
SR-H-SHB-CC-UC	0.472		MR-VL-LTR-CW-MC	0.577		LR-MH-SHB-CW-C	1.273		HW-VH-SM2-CC-UC	0.277		HW-H-LTR-W-C	0.47		LR-L-SHBF-C-UC	9.054		CK-L-SSGW-W-UC-SC	108.098
MS-MH-PR1-CL-C	0.472		LR-H-PR1-W-C	0.574		CK-M-SHB-W-C	1.266		GR-M-SHB-W-MC	0.275		SR-H-SHB-CL-MC	0.466		LR-VL-SSGW-CC-NA	9.043		HW-M-SM2-CD-MC-LB	108.08
MR-H-PR1-CL-UC	0.471		CK-MH-SSGW-CW-MC	0.555		LR-M-SSGW-CC-UC	1.259		CK-M-UI-W-MC	0.274		LR-M-SM2-CL-UC	0.463		SR-L-SSGW-W-NA	8.995		HW-VL-SHB-CC-C-CG	107.883
HW-H-LTR-W-C	0.47		SR-MH-UI-CL-UC	0.544		HW-H-LTR-CW-UC	1.246		MR-H-SM2-C-UC	0.272		MS-MH-SSGW-CD-C	0.461		CK-H-PR1-CD-MC	8.973		HW-L-UI-C-MC-LC	107.826
MR-VL-LTR-CW-UC	0.466		CK-M-UI-W-MC	0.54		SR-MH-SSGW-CC-C	1.24		MR-H-PR1-W-C	0.269		HW-MH-LTR-CL-UC	0.459		SR-L-IF2-C-UC	8.94		HW-L-UI-C-C-SB	107.713
LR-M-SM2-CL-UC	0.463		SR-H-SHB-CC-UC	0.538		MS-M-PR2-CD-C	1.233		CK-H-UI-CC-C	0.266		MS-MH-PR1-W-C	0.458		CK-L-PR2-W-UC	8.924		MR-VL-SM2-CC-C-SB	107.468
MS-MH-SSGW-CD-C	0.461		HW-VL-IF1-CC-UC	0.537		HW-H-SM2-CC-C	1.229		LR-VH-SHB-W-UC	0.263		CK-H-SHB-CD-UC	0.457		SR-VL-SHBF-CD-C	8.899		CK-L-SHB-CC-MC-LC	107.387
HW-MH-LTR-CL-UC	0.459		MR-MH-SSGW-CW-C	0.536		HW-H-Unc-CD-C	1.226		HW-M-SM2-C-C	0.262		CK-VH-SHB-CW-UC	0.456		CK-L-LTR-CD-NA	8.866		HW-VL-SM2-CD-UC-SB	107.364
HW-VH-SM2-CD-UC	0.458		HW-MH-SHB-W-UC	0.535		MS-M-SM2-CL-UC	1.208		MS-VH-SHB-CC-C	0.255		GR-M-SHB-W-UC	0.453		HW-MH-SHBF-W-NA	8.723		HW-H-PR1-CD-MC-SB	107.357
MS-MH-PR1-W-C	0.458		HW-H-PR2-CW-C	0.534		MS-H-SHB-CW-C	1.2		CK-H-SHB-W-UC	0.252		HW-VH-PR2-CW-C	0.451		MR-M-PR1-W-NA	8.683		HW-M-PR1-W-MC-SC	107.314
CK-H-SHB-CD-UC	0.457		LR-M-SM2-CC-UC	0.526		SR-M-LTR-CW-C	1.194		MR-H-PR2-C-UC	0.251		HW-VH-UI-CW-C	0.451		HW-VL-LTR-CC-MC	8.64		CK-L-PR2-CC-C-LB	107.273
CK-VH-SHB-CW-UC	0.456		CK-S-SHB-CW-UC	0.522		CK-VL-UI-W-MC	1.182		MS-VH-SHB-W-MC	0.251		MR-MH-SHB-CW-UC	0.45		HW-MH-SSGW-C-NA	8.621		HW-VL-PR2-CC-UC-LB	106.951
GR-M-SHB-W-UC	0.453		CK-MH-PR1-CD-UC	0.521		HW-H-SSGW-CC-C	1.182		SR-VH-SM2-CD-UC	0.249		CK-VH-SM2-CD-C	0.449		SR-M-SM2-CC-MC	8.567		SR-L-SSGW-CD-UC-LB	106.677
HW-VH-PR2-CW-C	0.451		HW-H-PR1-W-UC	0.519		MR-M-UI-CL-UC	1.175		HW-VL-LTR-C-MC	0.247		CK-H-LTR-CD-UC	0.449		CK-S-SHBF-C-C	8.527		CK-VL-UI-CC-C-SB	106.32
HW-VH-UI-CW-C	0.451		CK-VL-SHB-CD-MC	0.517		MR-VH-PR2-CC-C	1.172		LR-M-SHB-CC-UC	0.247		SR-VH-SHB-CL-C	0.442		SR-M-LTR-W-C	8.515		SR-VL-SSGW-CC-C-SB	106.238
MR-MH-SHB-CW-UC	0.45		MS-H-SHB-CC-UC	0.517		HW-MH-PR1-W-C	1.166		MS-VH-PR1-C-C	0.242		LR-MH-SHB-CW-UC	0.434		MR-M-PR1-C-MC	8.473		SR-L-SHB-CC-MC-SB	106.141
CK-H-LTR-CD-UC	0.449		CK-MH-SSGW-CC-UC	0.516		MR-VH-SHB-CL-C	1.162		GR-MH-PR2-CC-UC	0.24		HW-VH-UI-CL-UC	0.433		MR-M-SHBF-W-C	8.449		SR-VL-PR2-CC-MC-LBB	106.056
SR-VH-SHB-CL-C	0.442		SR-H-SHB-CW-UC	0.514		CK-H-SSGW-CD-C	1.15		LR-VH-SHB-C-C	0.239		CK-MH-SSGW-CW-UC	0.429		MR-MH-PR2-C-UC	8.385		SR-L-SSGW-CC-UC-LC	105.946
CK-VH-SM2-CD-C	0.439		SR-M-PR1-W-MC	0.511		MS-H-PR1-CW-UC	1.139		MS-MH-SM2-C-MC	0.237		CK-MH-SSGW-CC-C	0.421		MS-M-PR1-W-UC	8.374		CK-L-SM2-CC-MC-LB	105.938
LR-MH-SHB-CW-UC	0.434		MR-H-PR1-CL-UC	0.508		SR-L-IF2-CL-UC	1.131		MS-MH-PR2-CD-C	0.236		HW-VL-IF2-CL-UC	0.42		LR-L-SM2-C-NA	8.339		HW-VL-SHB-CD-UC-SB	105.769
CK-MH-SSGW-CW-UC	0.429		SR-MH-LTR-W-UC	0.502		SR-VH-PR2-CC-C	1.127		GR-H-SHB-W-UC	0.233		GR-M-SHB-CL-UC	0.416		SR-M-SSGW-CD-NA	8.278		HW-MH-LTR-C-C-SB	105.583
CK-MH-SSGW-CC-C	0.421		MR-VL-LTR-CW-UC	0.499		GR-L-SHB-W-MC	1.106		CK-H-LTR-C-UC	0.23		MR-H-SHB-CW-UC	0.414		SR-MH-PR2-C-C	8.192		CK-VL-PR1-C-MC-LC	105.503
HW-VL-IF2-CL-UC	0.42		MR-H-SHB-CL-UC	0.494		HW-H-LTR-CW-C	1.105		CK-VL-LTR-CD-C	0.227		HW-H-UI-CD-UC	0.41		HW-MH-LTR-C-NA	8.117		SR-VL-LTR-W-MC-SG	105.138
GR-M-SHB-CL-UC	0.416		CK-MH-LTR-W-UC	0.49		SR-H-SM2-CC-UC	1.101		SR-VH-PR2-CD-UC	0.221		MR-MH-SHB-CW-C	0.409		MR-MH-PR2-CC-C	8.117		HW-L-SHB-C-MC-SB	104.795
MR-H-SHB-CW-UC	0.414		MR-M-UI-W-UC	0.489		MS-H-PR2-CD-C	1.097		HW-VH-SSGW-CC-C	0.22		MR-MH-PR1-CC-UC	0.406		MR-L-IF1-CC-MC	8.114		CK-L-SSGW-C-UC-LC	104.672
HW-VH-UI-CL-UC	0.414		CK-MH-SSGW-CC-MC	0.482		MR-MH-PR1-CW-C	1.091		HW-VH-SSGW-CD-UC	0.218		MR-VH-SHB-CC-C	0.405		SR-M-PR1-W-NA	8.073		HW-H-PR1-CD-MC-LBB	104.64
MR-MH-SHB-CW-C	0.409		HW-MH-LTR-CD-MC	0.481		SR-M-LTR-CD-UC	1.09		LR-L-SHB-W-MC	0.214		MR-VH-SM2-CC-C	0.402		SR-L-IF1-CC-C	8.063		CK-M-LTR-CD-UC-LB	104.628
MR-MH-PR1-CC-UC	0.406		MS-MH-SSGW-CD-UC	0.481		SR-MH-SHB-CW-C	1.079		HW-VH-PR1-W-UC	0.214		HW-VH-UI-CD-UC	0.401		HW-H-SSGW-CD-MC	8.026		CK-VL-UI-C-MC-LB	104.625
MR-VH-SHB-CC-C	0.405		MR-MH-SHB-CW-C	0.474		CK-MH-LTR-CW-UC	1.078		GR-H-PR1-W-UC	0.212		HW-VL-PR2-CW-C	0.401		SR-H-PR2-CC-UC	7.99		SR-VL-SM2-CC-UC-LB	104.559
HW-H-UI-CD-UC	0.403		MR-L-UI-CL-C	0.473		MS-L-SM2-CL-C	1.077		CK-MH-PR1-W-MC	0.208		SR-VH-PR1-CW-C	0.401		MR-M-SM2-C-C	7.965		CK-M-PR2-C-MC-LBB	104.527
MR-VH-SM2-CC-C	0.402		SR-H-SHB-CL-MC	0.466		CK-VH-PR1-CC-UC	1.072		MR-MH-SHB-W-UC	0.205		GR-H-SHB-CC-UC	0.398		LR-L-SHBF-CC-C	7.92		MS-L-SHB-C-UC-SB	104.506
HW-VH-UI-CD-UC	0.401		MR-H-SM2-CC-MC	0.463		SR-MH-PR1-CL-MC	1.064		HW-VH-UI-CD-MC	0.203		SR-H-SM2-CD-UC	0.396		SR-MH-SHBF-C-UC	7.894		CK-VL-PR2-CD-MC-SB	104.391
HW-VL-PR2-CW-C	0.401		MR-M-PR1-W-C	0.462		SR-MH-SSGW-CC-UC	1.061		SR-H-SSGW-CD-C	0.198		SR-M-UI-W-C	0.393		CK-L-LTR-CD-MC	7.85		CK-M-SM2-CC-C-LB	104.28
SR-VH-PR1-CW-C	0.401		HW-MH-SSGW-CW-C	0.461		LR-L-PR1-CL-MC	1.059		SR-VH-SM2-CD-C	0.197		GR-L-SHB-W-MC	0.391		SR-MH-SM2-CD-NA	7.816		HW-M-SHB-CD-MC-LB	104.146
GR-H-SHB-CC-UC	0.398		CK-S-PR1-CW-UC	0.46		MS-MH-PR2-CC-C	1.059		CK-VH-SSGW-CD-C	0.195		MS-M-SM2-CL-C	0.388		CK-S-SHBF-C-UC	7.814		MR-L-SSGW-CC-UC-SB	104.064
SR-M-UI-W-C	0.393		MS-MH-SSGW-CD-C	0.458		SR-H-SHB-CL-UC	1.056		MS-H-SSGW-CC-C	0.194		MS-MH-SHB-CL-C	0.385		SR-MH-PR2-CC-MC	7.805		MR-VL-SHB-W-C-LC	104.038
GR-L-SHB-W-MC	0.391		MR-MH-SHB-CW-MC	0.456		MR-H-PR2-CC-MC	1.043		MR-MH-UI-C-C	0.193		HW-H-PR1-W-UC	0.381		SR-MH-SM2-CD-UC	7.79		HW-L-SSGW-CD-MC-LC	103.965
MS-M-SM2-CL-C	0.388		GR-M-SHB-W-UC	0.453		SR-MH-PR1-CC-UC	1.042		CK-VH-SSGW-CC-C	0.191		MR-M-SM2-CL-C	0.371		SR-MH-PR1-C-UC	7.714		CK-L-UI-C-MC-LC	103.888
MS-MH-SHB-CL-C	0.385		SR-S-PR2-CC-UC	0.452		SR-M-PR1-W-C	1.04		SR-H-PR1-CC-C	0.191		MS-H-PR2-CC-UC	0.371		SR-L-PF-CC-NA	7.706		HW-L-SHB-W-MC-CG	103.544
HW-H-PR1-W-UC	0.381		HW-MH-LTR-W-UC	0.452		MR-M-UI-CW-C	1.028		HW-H-LTR-W-UC	0.19		SR-MH-SSGW-CC-C	0.363		HW-S-LTR-CD-C	7.661		HW-M-SM2-CC-C-SB	103.022
MR-H-SHB-CW-MC	0.379		MR-M-LTR-CW-UC	0.445		LR-MH-SHB-CC-UC	1.025		SR-MH-SSGW-CD-UC	0.189		CK-VH-PR1-CW-UC	0.361		MR-L-LTR-CC-C	7.632		HW-L-UI-C-C-LC	102.968
LR-VL-SSGW-CL-MC	0.376		SR-S-SHB-CL-C	0.442		HW-MH-LTR-W-UC	1.02		LR-MH-SM2-C-UC	0.188		MR-MH-SSGW-CD-UC	0.35		HW-L-IF2-CC-MC	7.609		HW-L-PR1-W-MC-CG	102.935
MR-M-SM2-CL-C	0.371		SR-M-UI-CL-MC	0.435		HW-MH-SSGW-CC-MC	1.01		MR-VH-PR2-C-UC	0.187		CK-H-SHB-CW-MC	0.347		SR-MH-SM2-CC-C	7.59		CK-M-PR1-CD-UC-LC	102.78
MS-H-PR2-CC-UC	0.371		CK-MH-SSGW-CW-UC	0.429		GR-MH-PR2-CC-UC	1.008		MR-VH-SSGW-CC-C	0.187		HW-MH-LTR-W-UC	0.347		MS-M-PR2-CD-UC	7.585		HW-L-SSGW-CC-C-SB	102.738
SR-MH-SSGW-CC-C	0.363		HW-VL-IF2-CL-UC	0.42		GR-L-SHB-CW-C	1.003		CK-MH-UI-W-UC	0.186		SR-H-PR1-CW-MC	0.345		HW-S-PF-C-MC	7.569		SR-VL-SHB-CC-UC-LBB	102.712
CK-VH-PR1-CW-UC	0.361		GR-M-SHB-CL-UC	0.416		SR-MH-UI-CL-UC	1.003		LR-MH-PR2-CD-UC	0.186		CK-M-UI-W-C	0.342		MS-L-PF-W-UC	7.519		HW-VL-SSGW-CD-C-LB	102.71
SR-H-SHB-CW-MC	0.36		HW-S-SSGW-CD-UC	0.411		SR-M-SSGW-CW-UC	1		CK-VH-UI-C-UC	0.183		SR-VH-SM2-CC-UC	0.34		SR-VL-LTR-CC-UC	7.514		SR-L-SM2-CD-UC-SB	102.387
MR-MH-SSGW-CD-UC	0.35		SR-MH-LTR-W-C	0.411		HW-VL-IF2-CL-MC	0.998		SR-VH-SHB-C-MC	0.183		MR-M-SSGW-CD-MC	0.339		MR-M-SM2-CC-C	7.513		HW-L-PR1-CC-C-LB	102.266
CK-H-SHB-CW-MC	0.347		MS-M-PR1-W-MC	0.411		MS-VH-SHB-CL-C	0.996		SR-VH-SHB-C-UC	0.173		CK-MH-LTR-CW-UC	0.339		LR-VL-SSGW-CC-MC	7.483		HW-L-SHB-W-UC-SB	102.266
HW-MH-LTR-W-UC	0.347		GR-M-PR1-W-UC	0.405		CK-MH-UI-CL-MC	0.993		GR-MH-PR1-CC-UC	0.171		MS-H-PR2-CD-UC	0.335		MS-L-LTR-W-C	7.481		CK-L-IF2-C-MC-SB	101.977
SR-H-PR1-CW-MC	0.345		MR-S-SHB-CC-C	0.403		HW-VH-SHB-CW-UC	0.987		MS-VH-SSGW-CD-C	0.17		MR-M-LTR-CW-C	0.333		HW-S-PF-CD-MC	7.41		LR-VL-PR1-W-MC-LB	101.784
CK-M-UI-W-C	0.342		HW-VL-PR2-CW-C	0.401		CK-VH-SHB-CC-UC	0.982		SR-VH-PR1-C-C	0.17		MR-H-PR1-CL-C	0.332		SR-MH-SHBF-CC-C	7.387		CK-H-PR2-CC-C-LBB	101.671
SR-VH-SM2-CC-UC	0.34		MS-H-PR1-CL-C	0.396		LR-L-SSGW-CL-MC	0.979		LR-VH-SHB-W-MC	0.169		MR-H-SHB-CL-UC	0.33		SR-M-PF-CC-MC	7.382		CK-VL-SHB-C-UC-SG	101.581
CK-MH-LTR-CW-UC	0.339		MS-H-SHB-CL-UC	0.395		MR-H-PR1-CW-UC	0.948		GR-MH-SHB-W-C	0.168		MR-M-LTR-W-UC	0.33		HW-M-IF1-CD-C	7.238		HW-L-PR1-W-MC-SG	101.402
MR-H-PR2-CC-MC	0.335		SR-MH-UI-W-C	0.393		SR-H-SHB-CC-UC	0.941		HW-H-SHB-W-C	0.167		MS-H-SHB-CC-UC	0.33		HW-MH-LTR-W-UC	7.224		SR-VL-SHB-C-C-CG	101.295
MS-H-PR2-CD-UC	0.335		GR-L-SHB-W-MC	0.391		MS-MH-SM2-CC-UC	0.938		CK-H-SSGW-C-C	0.166		HW-VL-UI-CD-C	0.328		SR-M-PR1-CD-UC	7.189		MS-VL-LTR-W-UC-SC	101.18
MR-M-LTR-CW-C	0.333		GR-MH-SHB-CC-UC	0.385		MS-MH-SHB-CW-C	0.937		MS-VH-PR2-CD-C	0.165		HW-VH-UI-CL-MC	0.325		CK-H-SHBF-CD-NA	7.161		CK-VL-SM2-CD-UC-SB	101.157
MR-H-PR1-CL-C	0.332		HW-S-UI-CD-UC	0.383		CK-MH-SSGW-CW-UC	0.928		HW-L-PR2-W-C	0.164		HW-H-PR1-W-C	0.322		LR-VL-SSGW-W-MC	7.14		HW-MH-SHB-CC-UC-SC	101.133
MR-H-SHB-CL-UC	0.33		CK-S-PR2-CC-MC	0.381		HW-VH-SSGW-CC-C	0.926		SR-MH-SSGW-C-UC	0.163		SR-MH-SSGW-CC-UC	0.319		HW-M-SSGW-W-C	7.078		HW-S-LTR-CD-C-LBB	101.001
MR-M-LTR-W-UC	0.33		MR-H-SHB-CW-UC	0.377		HW-VL-Unc-CC-C	0.926		MS-H-SHB-C-MC	0.162		CK-MH-SSGW-CW-C	0.318		HW-L-PR2-W-NA	7.05		SR-VL-SSGW-W-C-CG	100.985
MS-H-SHB-CC-UC	0.33		LR-VL-SSGW-CL-MC	0.376		CK-MH-SSGW-CL-C	0.92		SR-MH-UI-CC-UC	0.162		SR-M-SSGW-CW-MC	0.314		HW-MH-PF-W-C	7.018		CK-MH-PR2-CC-MC-SB	100.71
HW-VL-UI-CD-C	0.328		LR-H-SHB-CC-UC	0.366		CK-H-SSGW-CD-UC	0.919		MR-H-SSGW-CC-UC	0.162		MR-M-UI-CW-MC	0.304		CK-MH-LTR-CD-MC	6.888		HW-L-SSGW-CD-MC-LB	100.589
HW-VH-UI-CL-MC	0.325		SR-MH-SSGW-CC-C	0.363		CK-MH-LTR-CC-MC	0.917		CK-VH-SM2-CC-C	0.159		SR-H-SSGW-CD-MC	0.304		MS-L-SHBF-CC-NA	6.858		CK-L-SM2-CC-MC-SC	100.537
HW-H-PR1-W-C	0.322		MR-H-SHB-CW-MC	0.36		CK-VL-SSGW-CL-UC	0.902		MR-VH-SSGW-C-C	0.159		CK-M-PR1-W-MC	0.301		MR-L-SM2-CD-C	6.839		CK-MH-PR2-CD-C-SB	100.343
CK-MH-SSGW-CW-C	0.318		CK-MH-SSGW-CW-C	0.359		MR-MH-SHB-CW-C	0.893		SR-VH-PR1-C-UC	0.158		MR-VH-SHB-CW-C	0.298		MS-L-SSGW-C-MC	6.836		CK-VL-SSGW-W-UC-CG	100.319
SR-M-SSGW-CW-MC	0.314		MR-H-SSGW-CD-UC	0.35		HW-MH-SHB-W-C	0.89		SR-H-PR1-W-UC	0.158		SR-M-IF2-CW-UC	0.298		LR-L-PR2-C-MC	6.71		HW-VL-SSGW-W-C-CG	100.252
MS-MH-PR2-CD-MC	0.308		HW-MH-UI-W-UC	0.348		SR-L-UI-CC-MC	0.886		CK-VH-SM2-CC-UC	0.156		CK-L-SSGW-CL-C	0.296		SR-L-IF2-W-NA	6.681		CK-L-SSGW-CD-C-SB	99.986
MR-M-UI-CW-MC	0.304		CK-M-UI-W-C	0.342		SR-H-PR1-CW-UC	0.885		MS-H-PR1-CC-MC	0.156		SR-MH-SHB-CW-MC	0.292		CK-M-IF1-CC-UC	6.668		HW-L-PR2-C-UC-LC	99.968
SR-H-SSGW-CD-MC	0.304		SR-MH-SM2-CD-C	0.342		SR-VL-LTR-CW-MC	0.86		SR-VL-SHB-CD-MC	0.156		SR-MH-UI-CC-C	0.292		MS-M-SM2-C-C	6.667		CK-VL-SHB-CD-UC-SB	99.964
CK-M-PR1-W-MC	0.301		MR-M-SSGW-CD-MC	0.339		CK-VL-PR2-CW-C	0.851		MS-VH-PR2-CC-C	0.15		GR-MH-SHB-CW-C	0.284		MR-L-PF-W-MC	6.64		MR-L-PR1-C-UC-LBB	99.692
MR-VH-SHB-CW-C	0.298		HW-MH-SSGW-CW-UC	0.337		SR-H-SHB-CW-C	0.85		CK-H-SHB-W-C	0.15		SR-VH-PR1-CL-UC	0.283		GR-L-PR1-C-NA	6.591		SR-L-SHB-CC-C-LB	99.505
SR-M-IF2-CW-UC	0.298		MS-H-PR2-CD-UC	0.335		MR-MH-PR1-CW-UC	0.833		HW-VL-PR2-W-C	0.15		HW-VH-SSGW-CD-MC	0.283		CK-MH-PF-CD-NA	6.591		MR-L-PR1-W-UC-CG	99.477
SR-MH-SHB-CW-MC	0.292		CK-H-UI-CW-UC	0.332		HW-VL-Unc-CD-C	0.828		CK-H-UI-C-MC	0.147		MR-VH-PR1-W-C	0.282		MR-L-SSGW-W-UC	6.572		HW-L-PR1-C-MC-SC	99.367
SR-MH-UI-CC-C	0.292		HW-H-PR1-W-C	0.328		CK-VH-PR1-CW-C	0.827		HW-VH-LTR-C-C	0.145		SR-VH-SHB-CW-C	0.28		SR-M-LTR-CD-NA	6.564		HW-VL-PR2-CD-UC-LC	99.32
CK-H-PR1-CD-UC	0.284		HW-VL-UI-CD-C	0.328		HW-MH-LTR-W-MC	0.823		CK-MH-LTR-C-UC	0.144		CK-VL-LTR-CD-C	0.275		MS-M-SHBF-CC-C	6.563		MR-VL-SHB-C-C-LBB	99.168
GR-MH-SHB-CW-C	0.284		HW-S-UI-CL-UC	0.327		MS-VL-UI-CW-C	0.818		HW-VH-LTR-W-C	0.143		GR-M-SHB-W-MC	0.275		CK-MH-LTR-CC-NA	6.48		CK-L-SSGW-C-UC-SC	99.157
HW-VH-SSGW-CD-MC	0.283		HW-S-UI-CL-MC	0.325		SR-MH-PR1-CW-MC	0.817		CK-H-SSGW-CD-C	0.139		MR-M-SHB-W-UC	0.272		CK-H-PR2-C-NA	6.465		HW-H-PR1-C-MC-LBB	99.125
MS-VH-PR1-W-C	0.282		MS-S-PR2-CC-C	0.316		SR-M-IF2-CW-C	0.808		HW-VH-LTR-C-UC	0.138		LR-MH-SHB-CL-UC	0.268		MS-L-SSGW-C-C	6.463		HW-L-PR1-CC-C-CG	98.932
SR-VH-SHB-CW-C	0.28		SR-M-SSGW-CW-MC	0.314		SR-VH-SHB-CC-C	0.802		LR-VH-PR1-C-UC	0.138		CK-H-UI-CL-C	0.267		SR-VL-LTR-CD-NA	6.409		SR-L-PR1-C-UC-SC	98.893
CK-VL-LTR-CD-C	0.275		CK-S-UI-CL-C	0.306		HW-H-UI-CW-UC	0.8		LR-MH-PR1-C-UC	0.135		LR-M-SHB-CL-C	0.267		SR-VL-IF1-C-C	6.377		HW-MH-UI-CC-UC-LB	98.812
GR-M-SHB-W-MC	0.275		MR-M-UI-CW-MC	0.304		CK-VH-SHB-CL-UC	0.781		MS-M-SSGW-C-C	0.132		LR-VH-SHB-CW-UC	0.263		CK-VL-LTR-CC-MC	6.344		SR-M-PR2-CC-MC-LBB	98.812
SR-MH-SSGW-CC-UC	0.275		SR-H-SSGW-CD-MC	0.304		MR-VH-PR2-CD-C	0.774		SR-MH-SHB-CD-UC	0.132		MR-VH-PR2-CC-UC	0.259		HW-H-SSGW-C-UC	6.321		CK-VL-SHB-CC-C-CG	98.589
MR-M-SHB-W-UC	0.272		MS-MH-SHB-CW-C	0.302		MR-MH-PR1-CW-MC	0.773		SR-VH-PR2-C-UC	0.132		MS-VH-PR2-CC-C	0.259		SR-MH-PR1-C-MC	6.278		SR-L-SHB-CC-C-SB	98.398
CK-VH-UI-CL-UC	0.269		SR-MH-SHB-CC-MC	0.302		CK-L-SSGW-CL-C	0.758		LR-H-PR2-C-UC	0.131		LR-M-SHB-CW-UC	0.257		LR-L-PR1-C-NA	6.27		MS-VL-PR2-CD-UC-LB	98.299
LR-MH-SHB-CL-UC	0.268		SR-M-UI-W-UC	0.299		SR-H-PR1-CL-UC	0.741		HW-VH-LTR-CC-C	0.13		CK-M-LTR-CW-MC	0.256		MS-L-PR1-CC-C	6.254		HW-L-SM2-CC-MC-LC	98.254
SR-VH-PR1-CL-UC	0.268		CK-H-UI-CL-MC	0.298		CK-MH-SHB-CW-MC	0.741		CK-H-UI-CD-UC	0.129		CK-VH-PR1-CD-UC	0.255		CK-H-SSGW-CD-UC	6.251		MR-VL-SM2-CC-UC-LB	98.004
CK-H-UI-CL-C	0.267		MR-S-SHB-CW-C	0.298		MR-H-SHB-CW-MC	0.739		MR-VH-PR2-CD-UC	0.128		CK-H-PR1-CD-UC	0.253		SR-MH-SM2-CD-C	6.225		SR-M-PR2-C-UC-SB	97.994
LR-M-SHB-CL-C	0.267		SR-M-IF2-CW-UC	0.298		MR-H-PR1-CW-C	0.737		MR-MH-UI-C-UC	0.128		CK-VH-UI-CC-UC	0.251		CK-S-SHBF-C-NA	6.21		HW-MH-PR1-CD-MC-LB	97.984
HW-VH-SSGW-CD-UC	0.264		CK-MH-UI-CD-UC	0.296		CK-VH-SHB-CD-C	0.734		CK-H-LTR-W-C	0.127		MS-VH-SHB-W-MC	0.251		LR-VL-SHBF-CC-NA	6.115		CK-MH-SHB-CC-MC-LBB	97.981
LR-VH-SHB-CW-UC	0.263		MS-H-SHB-W-UC	0.296		MS-MH-PR1-CW-UC	0.725		LR-H-SHB-W-MC	0.122		HW-VH-SSGW-CD-UC	0.25		HW-H-IF2-CC-MC	6.105		CK-L-LTR-CD-UC-LC	97.91
MR-VH-PR2-CC-UC	0.259		MR-H-SSGW-CC-C	0.293		CK-MH-UI-CW-UC	0.721		SR-VH-PR1-W-UC	0.12		CK-VH-SHB-CW-C	0.248		HW-VL-IF1-CD-C	6.092		HW-MH-SSGW-C-UC-SC	97.79
MS-VH-PR2-CC-C	0.259		MR-MH-SSGW-CD-UC	0.292		LR-M-PR1-W-C	0.715		LR-VH-PR1-W-C	0.117		CK-VH-UI-CL-C	0.245		MR-L-SSGW-W-C	6.088		SR-M-SHB-C-UC-SB	97.322
LR-M-SHB-CW-UC	0.257		SR-M-UI-CC-C	0.292		GR-M-PR2-CC-UC	0.714		MR-MH-SSGW-CC-MC	0.117		GR-M-PR1-CW-C	0.244		CK-VL-PR2-W-NA	6.083		MR-L-PR2-CC-C-LB	97.21
CK-VH-SHB-CD-C	0.251		MR-M-SHB-W-C	0.288		HW-L-IF2-CC-UC	0.714		CK-VH-PR1-W-UC	0.116		CK-VH-SHB-CD-C	0.243		SR-H-PR2-CD-C	6.067		GR-VL-SHB-W-C-CG	97.2
MS-VH-SHB-W-MC	0.251		GR-MH-SHB-CW-C	0.284		MR-MH-SHB-CW-UC	0.713		GR-MH-SHB-C-C	0.116		CK-MH-SSGW-CL-C	0.243		HW-H-LTR-CD-MC	6.032		HW-L-IF2-C-UC-SG	96.924
MS-M-PR1-CC-UC	0.248		HW-S-SSGW-CD-MC	0.283		MR-VH-PR1-CL-C	0.71		MR-MH-PR1-C-MC	0.116		CK-VH-SSGW-CD-C	0.24		MR-L-PF-C-MC	5.933		HW-MH-SHB-C-UC-LBB	96.875
CK-VH-SHB-CW-C	0.248		MR-S-PR1-W-C	0.282		MR-H-PR1-CC-UC	0.705		SR-MH-UI-W-UC	0.114		CK-VH-UI-CL-UC	0.24		LR-L-SM2-CC-C	5.92		HW-MH-SHB-CD-MC-LBB	96.414
CK-VH-UI-CC-UC	0.247		CK-H-PR1-CD-UC	0.278		CK-MH-LTR-W-C	0.694		MR-H-PR1-CC-UC	0.113		MS-M-PR1-CC-UC	0.239		CK-M-IF1-CC-C	5.907		HW-L-PR1-CC-MC-LC	96.352
CK-VH-UI-CL-C	0.245		CK-MH-PR1-W-UC	0.278		SR-MH-SSGW-CW-C	0.689		SR-H-SHB-W-C	0.11		MS-MH-SM2-CC-MC	0.237		MS-M-PR2-C-NA	5.9		CK-MH-PR1-CC-C-LBB	96.343
GR-M-PR1-CW-C	0.244		MR-M-LTR-W-UC	0.278		SR-VH-PR2-CC-UC	0.687		MS-H-SM2-C-UC	0.108		GR-H-SHB-W-MC	0.235		CK-VL-LTR-CD-NA	5.876		CK-L-SM2-CC-C-LBB	96.1
CK-MH-SSGW-CL-C	0.243		MR-S-PR2-CC-UC	0.277		SR-L-IF2-W-MC	0.683		SR-VL-UI-CC-MC	0.108		HW-VH-SSGW-CC-C	0.234		SR-L-LTR-CC-UC	5.86		HW-L-PR1-CC-C-SC	95.962
CK-VH-SSGW-CD-C	0.24		CK-VL-LTR-CD-C	0.275		MR-H-SM2-CC-UC	0.679		GR-H-SHB-W-C	0.105		GR-H-SHB-W-UC	0.233		SR-VL-IF1-C-MC	5.779		HW-M-SSGW-CC-MC-LC	95.947
CK-VH-PR1-CD-UC	0.24		GR-M-SHB-W-MC	0.275		HW-H-SSGW-CL-MC	0.676		MS-VH-SHB-C-UC	0.101		CK-M-LTR-CL-UC	0.229		MS-L-SM2-C-C	5.757		HW-M-SHB-W-MC-CG	95.932
MS-MH-SM2-CC-MC	0.237		CK-H-SSGW-CC-UC	0.271		MR-L-LTR-CW-C	0.674		CK-VH-SM2-CD-UC	0.099		GR-H-SHB-CW-MC	0.226		MS-L-SHBF-C-MC	5.707		SR-VL-PR2-CD-UC-SB	95.93
GR-H-SHB-W-MC	0.235		SR-MH-SSGW-CD-UC	0.271		HW-H-LTR-W-C	0.668		CK-VH-UI-C-C	0.098		CK-MH-PR1-CD-UC	0.221		HW-S-PF-C-NA	5.706		HW-VL-PR1-C-MC-LC	95.699
HW-VH-SSGW-CC-C	0.234		MS-MH-PR1-CW-UC	0.269		CK-MH-SSGW-CC-C	0.666		SR-VH-PR2-C-C	0.097		CK-MH-LTR-W-UC	0.22		LR-M-PR2-C-UC	5.699		MR-VL-PR1-CC-C-LBB	95.528
GR-H-SHB-W-UC	0.233		SR-MH-SSGW-CC-UC	0.262		SR-L-SSGW-CL-C	0.646		MR-VH-SHB-C-UC	0.096		SR-H-UI-CL-UC	0.217		SR-H-SHBF-CC-UC	5.677		SR-L-LTR-W-UC-SC	95.411
CK-M-LTR-CL-UC	0.229		CK-S-SM2-CD-UC	0.26		SR-L-IF2-CW-C	0.642		MS-VH-PR2-C-C	0.094		MS-M-LTR-CW-C	0.216		SR-M-PR1-W-MC	5.652		SR-L-PR1-C-MC-LBB	95.357
GR-H-SHB-CW-MC	0.226		SR-MH-PR2-CL-UC	0.259		MR-H-SHB-CC-C	0.638		SR-H-LTR-W-UC	0.093		LR-H-PR2-CC-UC	0.215		MS-M-PR2-CC-MC	5.648		SR-L-SHB-C-UC-CG	95.125
CK-MH-PR1-CD-UC	0.221		HW-H-LTR-CW-UC	0.256		MS-MH-SHB-W-UC	0.638		SR-MH-LTR-W-C	0.093		LR-L-SHB-W-MC	0.214		CK-H-SHBF-CD-MC	5.633		MR-M-PR2-CC-UC-LB	94.949
CK-MH-LTR-W-UC	0.22		MR-MH-SHB-CC-UC	0.254		GR-H-PR2-CC-C	0.633		CK-VH-SSGW-CC-UC	0.092		SR-MH-SM2-CD-UC	0.213		MS-M-SSGW-CC-C	5.601		MS-VL-SHB-W-C-LB	94.868
SR-H-UI-CL-UC	0.217		SR-MH-SSGW-CW-UC	0.252		SR-VH-PR2-CD-C	0.613		SR-VH-SM2-CC-UC	0.091		GR-H-PR1-W-UC	0.212		GR-L-PR1-W-C	5.552		SR-L-PR1-W-C-LB	94.774
CK-VH-SM2-CD-UC	0.216		MS-S-SHB-W-MC	0.251		LR-M-PR2-CC-MC	0.61		MR-MH-PR1-W-C	0.091		CK-MH-PR1-W-UC	0.21		MR-VL-SSGW-W-NA	5.528		CK-M-UI-CC-C-LB	94.757
MS-M-LTR-CW-C	0.216		CK-MH-SSGW-CL-C	0.25		MR-MH-SHB-CC-UC	0.61		HW-H-LTR-CC-UC	0.09		MS-H-SHB-CW-UC	0.208		LR-L-PR2-CC-MC	5.526		HW-M-IF2-W-UC-SC	94.674
LR-H-PR2-CC-UC	0.215		GR-M-PR1-CW-C	0.244		CK-VL-PR2-CW-MC	0.601		LR-H-SHB-C-UC	0.088		CK-MH-SSGW-CL-UC	0.206		MS-M-PR1-C-UC	5.504		MR-VL-PR1-CC-C-LB	94.141
LR-L-SHB-W-MC	0.214		GR-MH-PR2-CC-UC	0.24		HW-H-SSGW-CW-C	0.595		MS-H-SHB-W-MC	0.088		MS-VL-SHB-CC-UC	0.203		CK-MH-PF-C-C	5.483		CK-VL-UI-W-C-LC	94.109
SR-MH-SM2-CD-UC	0.213		HW-H-SSGW-CC-UC	0.24		HW-VH-SM2-CC-C	0.593		CK-H-UI-CD-C	0.087		CK-VH-SM2-CD-UC	0.203		HW-M-IF1-CC-UC	5.407		CK-L-SSGW-W-C-SG	94.05
SR-H-PR1-CC-C	0.212		MS-M-PR1-CC-UC	0.239		LR-H-SHB-CW-C	0.593		CK-VH-SSGW-CD-UC	0.087		HW-VH-UI-CC-MC	0.203		CK-VL-LTR-C-NA	5.406		HW-M-PR1-CD-C-LC	93.901
GR-H-PR1-W-UC	0.212		CK-M-LTR-CL-UC	0.237		SR-H-SHB-CW-UC	0.591		SR-VH-PR1-CC-C	0.085		MR-MH-SM2-CD-C	0.201		SR-M-PF-CC-C	5.382		HW-L-SM2-CD-C-LB	93.829
MS-VL-SHB-CC-UC	0.211		MS-MH-SM2-CC-MC	0.237		HW-VH-UI-CD-UC	0.582		SR-VH-SHB-CC-UC	0.085		MS-VH-PR1-CW-C	0.199		SR-M-SHBF-W-NA	5.343		CK-VL-PR1-CC-MC-LC	93.813
CK-MH-PR1-W-UC	0.21		CK-S-SHB-CD-C	0.236		HW-VL-IF2-W-MC	0.582		LR-H-PR2-CC-UC	0.084		SR-H-PR1-CC-C	0.199		SR-MH-SM2-CC-NA	5.33		CK-VL-SM2-CD-MC-LC	93.638
MS-H-SHB-CW-UC	0.208		GR-H-SHB-W-MC	0.235		MR-MH-SSGW-CL-UC	0.582		HW-MH-Unc-CD-C	0.081		MR-H-SSGW-CC-UC	0.199		MR-M-SSGW-CD-UC	5.317		MR-L-SHB-W-UC-CG	93.62
CK-MH-SSGW-CL-UC	0.206		GR-MH-SHB-W-UC	0.233		CK-MH-LTR-CW-C	0.579		MR-VL-LTR-C-C	0.081		SR-H-PR1-CW-C	0.198		CK-VL-LTR-CC-NA	5.297		MR-L-SHB-W-UC-SB	93.582
HW-VH-UI-CC-MC	0.203		CK-S-UI-CL-UC	0.232		HW-VL-Unc-CL-C	0.579		HW-H-UI-W-UC	0.081		SR-VH-SM2-CC-C	0.197		GR-L-PR1-CC-NA	5.273		CK-VL-SM2-C-UC-SB	93.247
MR-MH-SM2-CD-C	0.201		MR-M-LTR-W-C	0.227		SR-H-SSGW-CC-UC	0.577		SR-L-SHB-CD-C	0.081		SR-H-SM2-CD-C	0.195		MR-VL-PF-CC-NA	5.258		SR-VL-PR2-C-C-LB	93.15
MS-VH-PR1-CW-C	0.199		LR-S-SHB-CW-C	0.226		LR-MH-PR1-W-C	0.574		CK-MH-IF2-CC-UC	0.079		CK-H-LTR-CW-UC	0.194		CK-H-PR1-C-NA	5.247		HW-M-SM2-CD-C-LC	93.146
SR-M-SHB-W-UC	0.199		GR-H-SHB-CW-MC	0.226		MR-VH-SSGW-CC-C	0.571		CK-MH-UI-W-C	0.079		MR-MH-UI-CL-C	0.193		HW-MH-PF-W-MC	5.233		CK-L-SHB-C-MC-CG	92.61
SR-H-PR1-CW-C	0.198		CK-H-SHB-CD-UC	0.225		SR-M-LTR-W-MC	0.564		SR-MH-PR1-CD-UC	0.079		MR-VH-SSGW-CC-C	0.191		CK-H-PR1-CD-C	5.228		HW-S-PR1-CD-C-SB	92.578
MR-VH-SSGW-CC-C	0.197		CK-S-PR1-CD-UC	0.223		CK-L-LTR-CL-MC	0.559		MS-VH-SM2-C-C	0.078		CK-H-UI-CW-UC	0.189		SR-L-IF2-W-C	5.216		MS-VL-PR1-C-MC-SB	91.933
SR-VH-SM2-CC-C	0.197		SR-M-SHB-W-C	0.219		MR-MH-SM2-CD-C	0.553		MR-MH-SHB-W-MC	0.077		HW-H-SSGW-CC-UC	0.189		CK-S-PR2-CD-NA	5.198		CK-L-SM2-CD-C-SC	91.697
SR-H-SM2-CD-C	0.195		HW-MH-LTR-W-MC	0.217		SR-H-SSGW-CD-C	0.54		MS-MH-PR1-CC-C	0.076		SR-VH-PR1-CW-UC	0.189		MR-MH-SHBF-C-C	5.16		HW-L-IF1-CD-UC-LC	91.606
CK-H-LTR-CW-UC	0.194		MS-M-LTR-CW-C	0.216		CK-VH-SSGW-CD-C	0.539		SR-H-PR1-W-C	0.076		SR-VH-PR2-CD-UC	0.188		SR-M-IF2-C-NA	5.145		HW-M-PR1-CC-MC-SC	91.494
MR-MH-UI-CL-C	0.193		LR-L-SHB-W-MC	0.214		HW-H-LTR-CL-UC	0.535		MR-VH-SHB-CD-C	0.075		LR-MH-SM2-CC-UC	0.188		CK-M-PF-W-NA	5.11		SR-VL-SM2-CC-C-LC	91.309
CK-H-SSGW-CW-C	0.191		GR-H-PR1-W-UC	0.212		HW-VL-SM2-CL-C	0.535		MR-VH-SM2-CC-C	0.075		CK-VH-PR1-CD-C	0.186		CK-L-LTR-CC-NA	5.097		MR-VL-SHB-CC-C-LB	91.171
CK-VH-SHB-CD-UC	0.19		SR-H-SSGW-CD-C	0.211		MS-MH-PR1-CL-MC	0.531		CK-VH-UI-CD-C	0.075		SR-VH-SHB-CC-UC	0.186		CK-L-IF1-CD-NA	5.051		CK-M-PR2-C-C-LB	91.158
CK-H-UI-CW-UC	0.189		CK-MH-SSGW-CC-C	0.21		LR-VL-SHB-CC-UC	0.524		HW-H-Unc-CD-C	0.073		LR-MH-PR2-CC-UC	0.186		SR-M-SSGW-W-UC	5.04		SR-VL-PR2-CC-MC-SB	91.073
HW-H-SSGW-CC-UC	0.189		MR-MH-PR2-CL-UC	0.207		HW-M-UI-W-MC	0.518		HW-VH-PR1-CD-MC	0.073		MS-VH-SHB-CW-C	0.183		SR-M-LTR-W-NA	5.019		HW-H-SM2-CD-UC-LB	90.94
SR-VH-PR1-CW-UC	0.189		CK-H-SSGW-CL-UC	0.206		SR-MH-LTR-W-UC	0.497		MR-H-SSGW-C-C	0.073		SR-VH-SHB-CW-MC	0.183		SR-H-SHBF-C-UC	4.993		MR-L-SM2-CC-UC-LC	90.816
SR-VH-PR2-CD-UC	0.188		MS-VL-SHB-CC-UC	0.203		MR-M-UI-W-UC	0.489		CK-VH-UI-CD-UC	0.072		CK-VH-SHB-CD-UC	0.182		MR-M-PR1-W-MC	4.98		SR-L-PR2-C-C-SB	90.811
LR-MH-SM2-CC-UC	0.188		MR-H-SHB-CC-C	0.203		SR-H-PR1-CC-UC	0.484		SR-H-SHB-CD-UC	0.071		SR-MH-LTR-CW-UC	0.179		CK-S-PR1-C-UC	4.975		SR-VL-SHB-CC-C-SB	90.666
CK-VH-PR1-CD-C	0.186		HW-S-SSGW-CC-C	0.202		HW-L-SM2-CL-UC	0.483		CK-VH-PR1-W-C	0.069		HW-VH-SM2-CC-UC	0.178		CK-MH-SSGW-CC-NA	4.961		CK-L-PR1-CC-MC-LB	90.623
SR-VH-SHB-CC-UC	0.186		MR-M-SM2-CD-C	0.201		MR-H-PR1-CL-UC	0.482		GR-VL-SHB-CC-C	0.066		MS-VH-SSGW-CC-C	0.178		MS-M-PR1-W-C	4.958		CK-VL-PR1-CC-C-LB	90.45
LR-MH-PR2-CC-UC	0.186		MS-S-PR1-CW-C	0.199		LR-M-PR1-W-UC	0.479		HW-VH-SSGW-C-C	0.061		SR-VH-PR1-CC-UC	0.175		LR-VL-PR1-CC-C	4.863		LR-VL-LTR-W-UC-LC	90.329
MS-VH-SHB-CW-C	0.183		CK-M-PR2-CW-UC	0.196		CK-VH-PR1-CW-UC	0.478		MR-VH-PR1-C-UC	0.061		HW-MH-SSGW-CW-C	0.175		CK-S-PR2-CC-C	4.841		SR-L-PR1-W-MC-LB	90.03
SR-VH-SHB-CW-MC	0.183		CK-S-SSGW-CD-C	0.194		SR-MH-LTR-CW-UC	0.474		MS-VH-SSGW-CD-UC	0.059		SR-M-UI-CW-C	0.175		CK-M-IF1-CD-NA	4.803		LR-VL-SHB-CC-UC-LB	90.023
SR-MH-LTR-CW-UC	0.179		HW-S-UI-CW-C	0.194		MS-MH-PR1-CL-C	0.472		MS-VH-SHB-W-C	0.054		CK-VH-PR2-CC-MC	0.174		SR-H-PR2-CD-UC	4.803		SR-VL-SSGW-CC-C-LB	89.989
SR-VH-PR1-CC-UC	0.175		MR-MH-UI-CL-C	0.193		SR-H-SHB-CL-MC	0.466		SR-M-LTR-W-MC	0.053		GR-MH-PR1-CL-UC	0.171		HW-S-SM2-CD-UC	4.779		CK-VL-SM2-CC-C-LB	89.833
HW-MH-SSGW-CW-C	0.175		SR-S-SHB-CC-UC	0.193		LR-M-SSGW-CL-UC	0.463		SR-L-LTR-C-C	0.052		MR-H-SHB-CC-UC	0.171		HW-H-IF2-C-MC	4.769		MR-L-SHB-C-C-LB	89.818
SR-M-UI-CW-C	0.175		CK-MH-SSGW-CL-UC	0.192		MS-MH-SSGW-CD-C	0.461		MR-MH-SM2-C-UC	0.051		LR-VH-SHB-CW-MC	0.169		MR-M-SSGW-CD-C	4.764		CK-M-SHB-C-C-LC	89.786
CK-VH-PR2-CC-MC	0.174		HW-MH-LTR-CL-UC	0.188		MR-M-LTR-CW-C	0.461		SR-MH-SM2-C-C	0.05		CK-H-SSGW-CW-C	0.166		CK-MH-SSGW-CC-C	4.718		CK-VL-SM2-CD-C-SC	89.681
MS-VH-SSGW-CC-C	0.172		LR-H-SM2-CC-UC	0.188		GR-L-SHB-CL-UC	0.458		MR-VL-LTR-C-UC	0.049		HW-MH-UI-W-UC	0.163		LR-L-PR1-C-MC	4.692		HW-M-SHB-W-C-LC	89.662
GR-MH-PR1-CL-UC	0.171		CK-S-UI-CC-UC	0.187		MS-MH-PR1-W-C	0.458		SR-VH-PR1-CD-UC	0.049		CK-VH-SSGW-CD-UC	0.162		LR-L-PR1-C-C	4.684		CK-VL-SHB-CC-C-LB	89.603
MR-H-SHB-CC-UC	0.171		MS-S-SHB-CW-C	0.183		MS-VL-UI-CW-MC	0.452		SR-VH-SSGW-CC-UC	0.049		MS-H-SHB-CL-MC	0.162		MS-VL-SSGW-C-MC	4.675		HW-MH-SM2-CD-C-SB	89.51
LR-VH-SHB-CW-MC	0.169		SR-S-SHB-CW-MC	0.183		GR-H-PR1-W-UC	0.445		MS-M-SSGW-W-C	0.048		MR-VH-SSGW-CL-C	0.159		MS-VL-PF-C-NA	4.671		MR-M-PR2-C-UC-LB	89.474
HW-VH-SM2-CC-UC	0.164		MS-S-SSGW-CC-C	0.178		SR-VH-SHB-CL-C	0.444		MS-VL-LTR-C-C	0.048		CK-M-UI-W-MC	0.158		GR-VL-PR1-CC-MC	4.651		CK-VL-SM2-CC-MC-LC	89.441
HW-MH-UI-W-UC	0.163		CK-S-SHB-CD-UC	0.176		SR-MH-SSGW-CD-C	0.438		MR-VH-PR1-CC-C	0.047		MS-M-PR2-CL-MC	0.158		LR-L-PR1-CC-MC	4.639		CK-VL-SSGW-W-C-CG	89.314
MS-H-SHB-CL-MC	0.162		SR-H-SHB-CW-MC	0.176		CK-M-IF2-CW-C	0.436		CK-VL-IF2-CC-C	0.045		LR-VH-SHB-CW-C	0.157		SR-H-PR1-C-C	4.638		HW-MH-SSGW-CD-MC-LC	89.235
MR-VH-SSGW-CL-C	0.159		SR-M-UI-CW-C	0.175		LR-MH-SHB-CW-UC	0.434		MR-VL-SHB-CD-UC	0.045		HW-VH-LTR-CW-C	0.156		MR-MH-PR2-CD-C	4.593		HW-VL-PR2-CC-C-LBB	89.123
CK-M-UI-W-MC	0.158		CK-S-UI-CC-C	0.173		HW-H-SSGW-CC-UC	0.433		HW-VL-IF2-CC-C	0.043		MS-H-PR1-CL-MC	0.156		GR-L-SHBF-W-NA	4.566		HW-M-SSGW-CC-MC-SB	88.939
MS-M-PR2-CL-MC	0.158		CK-S-SHB-CW-C	0.173		CK-VH-SHB-CD-UC	0.428		MR-H-SSGW-CC-C	0.043		CK-VH-SSGW-CC-C	0.155		SR-L-LTR-C-UC	4.563		CK-MH-SHB-C-MC-LBB	88.753
HW-VH-LTR-CW-C	0.156		HW-MH-PR1-W-MC	0.172		CK-VL-SSGW-CL-C	0.419		MR-VH-PR2-CC-UC	0.042		CK-H-SSGW-CC-UC	0.155		LR-M-SHBF-C-C	4.55		CK-L-SSGW-C-UC-LB	88.625
MS-H-PR1-CL-MC	0.156		MS-H-SSGW-CC-C	0.171		MR-H-SHB-CW-UC	0.414		MR-M-SHB-CD-C	0.04		CK-VH-UI-CC-C	0.155		LR-MH-SHBF-W-UC	4.549		CK-L-UI-C-C-LC	88.482
CK-H-SSGW-CC-UC	0.155		LR-S-SHB-CW-MC	0.169		LR-M-PR1-CL-UC	0.406		CK-H-LTR-CC-C	0.04		MS-VH-PR2-CD-C	0.15		CK-MH-SSGW-CD-NA	4.513		MR-VL-PR2-CD-UC-LB	88.437
CK-VH-UI-CC-C	0.155		CK-H-SSGW-CL-C	0.166		MR-M-LTR-CW-UC	0.404		CK-H-SSGW-C-UC	0.039		HW-VH-LTR-CL-C	0.148		SR-VL-IF1-CC-NA	4.49		CK-L-SSGW-CC-C-SB	88.352
MS-M-SSGW-CD-MC	0.154		CK-S-PR1-CD-C	0.164		CK-VH-SM2-CD-C	0.403		HW-MH-Unc-C-C	0.039		CK-H-UI-CC-MC	0.147		SR-H-PR2-CC-C	4.473		HW-VL-SSGW-C-C-LC	88.136
MS-VH-PR2-CD-C	0.15		LR-MH-PR1-CL-UC	0.163		CK-VL-SM2-CL-MC	0.401		CK-VH-LTR-CC-UC	0.039		MR-VH-PR1-CW-C	0.141		LR-VL-SM2-CC-NA	4.473		HW-MH-SHB-CD-C-LBB	88.135
HW-VH-LTR-CL-C	0.148		MS-H-SHB-CL-MC	0.162		MR-VH-SHB-CC-C	0.401		MS-H-PR1-W-UC	0.038		HW-VH-LTR-CC-UC	0.138		CK-MH-LTR-C-UC	4.459		HW-M-IF2-CC-MC-SB	88.129
CK-VH-SSGW-CD-UC	0.148		LR-MH-SHB-CL-UC	0.161		SR-VH-PR1-CW-C	0.401		SR-VH-UI-C-UC	0.038		LR-VH-PR1-CW-UC	0.138		CK-H-PF-CD-UC	4.366		HW-L-PR1-CC-MC-SB	88.092
CK-H-UI-CC-MC	0.147		MR-S-SSGW-CL-C	0.159		GR-M-SHB-CL-UC	0.399		SR-H-UI-C-C	0.037		MR-H-SHB-CL-MC	0.136		LR-M-PR2-CC-UC	4.35		SR-M-PR2-CD-MC-LBB	88.069
CK-VH-SSGW-CC-C	0.146		MS-MH-PR1-CL-MC	0.156		GR-H-PR1-CC-UC	0.398		HW-VL-SSGW-CC-Unc	0.037		MS-H-SSGW-CD-C	0.136		MR-MH-PR1-CC-NA	4.344		SR-VL-SHB-C-C-LBB	87.966
HW-VH-LTR-CC-UC	0.144		CK-S-SSGW-CC-C	0.155		HW-VH-SHB-CW-MC	0.398		MR-H-SSGW-CD-UC	0.037		LR-MH-PR1-CL-UC	0.135		LR-M-PR2-CC-NA	4.343		SR-VL-SM2-CD-C-SB	87.963
MR-VH-PR1-CW-C	0.141		SR-S-SM2-CC-UC	0.155		MS-L-SSGW-W-C	0.393		MR-M-LTR-C-C	0.036		MS-M-PR1-CC-C	0.131		MR-M-SM2-CD-NA	4.33		MR-VL-UI-W-UC-LB	87.959
GR-VH-SHB-CW-C	0.138		HW-S-LTR-CC-UC	0.152		SR-MH-UI-CC-C	0.393		HW-VH-LTR-CC-UC	0.032		MR-H-SHB-CW-C	0.13		LR-L-SSGW-CC-C	4.316		SR-L-SHB-CC-UC-CG	87.821
LR-VH-PR1-CW-UC	0.138		CK-H-PR1-CD-C	0.152		SR-M-UI-W-C	0.393		HW-VH-SSGW-CC-UC	0.032		MR-M-PR1-W-MC	0.13		GR-M-SHBF-W-UC	4.284		SR-L-PR1-C-C-LBB	87.737
MS-H-SSGW-CD-C	0.136		SR-S-PR2-CD-UC	0.151		GR-L-PR1-W-MC	0.391		MR-MH-PR1-CD-UC	0.031		MR-M-UI-CL-C	0.13		CK-H-LTR-CC-UC	4.234		CK-L-PR1-C-C-SC	87.509
LR-MH-PR1-CL-UC	0.135		HW-S-PR2-CL-UC	0.15		CK-H-UI-CC-MC	0.389		SR-MH-LTR-W-MC	0.031		MR-MH-UI-CL-UC	0.128		CK-M-IF1-CC-NA	4.218		CK-VL-PR1-CD-UC-SC	87.491
CK-H-UI-CD-UC	0.131		MS-S-PR2-CD-C	0.15		MS-M-SM2-CL-C	0.388		SR-VH-PR1-CD-C	0.031		HW-VH-SHB-CW-MC	0.127		HW-S-PF-CD-NA	4.218		SR-L-PR2-C-C-LB	87.488
MS-M-PR1-CC-C	0.131		CK-H-SHB-CW-MC	0.15		MS-MH-SHB-CL-C	0.385		HW-VH-SHB-W-UC	0.03		SR-H-UI-CC-UC	0.127		HW-MH-IF2-C-MC	4.194		CK-L-PR2-C-MC-LBB	87.171
MR-H-SHB-CW-C	0.13		CK-H-UI-CC-MC	0.147		MR-M-SM2-CL-UC	0.376		SR-VH-SSGW-CC-C	0.03		CK-H-UI-CD-UC	0.124		LR-L-SSGW-CC-NA	4.181		HW-MH-SSGW-CD-C-SB	86.832
MR-M-PR1-W-MC	0.13		HW-H-LTR-CW-MC	0.142		MS-H-PR2-CC-UC	0.373		MR-H-SHB-W-UC	0.028		SR-VL-LTR-CL-C	0.123		SR-L-PR1-CD-UC	4.145		SR-VL-SSGW-CC-C-LC	86.802
MR-M-UI-CL-C	0.13		CK-H-LTR-CW-UC	0.141		MR-M-SM2-CL-C	0.371		MS-VH-SM2-CD-C	0.027		LR-H-SHB-CW-MC	0.122		HW-L-PR2-W-UC	4.141		SR-L-PR2-C-MC-LB	86.764
MR-MH-UI-CL-UC	0.128		MR-S-PR1-CW-C	0.141		SR-MH-PR2-CL-UC	0.371		MR-VH-SM2-CC-UC	0.026		SR-MH-SSGW-CW-UC	0.121		CK-H-SM2-CD-C	4.091		LR-VL-SHB-W-C-CG	86.489
HW-VH-SHB-CW-MC	0.127		SR-S-PR1-CW-UC	0.141		MR-MH-PR1-CC-UC	0.368		MS-H-PR1-W-C	0.025		CK-H-PR1-CD-C	0.12		CK-VL-PF-CD-NA	4.085		MR-L-PR1-C-C-SB	86.448
SR-H-UI-CC-UC	0.127		MR-H-SHB-CC-UC	0.14		MS-MH-SSGW-CC-UC	0.352		MR-VH-PR1-CC-UC	0.022		LR-VH-PR1-W-C	0.117		MR-VL-SHBF-CD-UC	4.06		SR-VL-SSGW-W-UC-SG	86.345
SR-VL-LTR-CL-C	0.123		HW-S-LTR-CL-C	0.139		CK-VL-IF2-CC-UC	0.351		CK-VH-LTR-C-C	0.021		MR-MH-SSGW-CC-MC	0.117		HW-M-PR2-W-UC	4.053		HW-H-SHB-CD-UC-SB	85.913
LR-H-SHB-CW-MC	0.122		MR-S-PR2-CD-UC	0.139		HW-VL-IF1-CC-C	0.35		SR-H-LTR-C-C	0.021		MR-MH-PR1-CC-MC	0.116		MS-L-PF-W-C	4.033		SR-M-PR2-CC-UC-SB	85.854
SR-MH-SSGW-CW-UC	0.121		MS-H-SSGW-CD-C	0.139		MR-MH-SSGW-CD-UC	0.35		CK-VH-LTR-CC-C	0.021		MR-H-SSGW-CC-C	0.116		CK-MH-SSGW-CD-MC	3.983		HW-VL-SM2-CC-C-LB	85.762
LR-VH-PR1-W-C	0.117		HW-S-SM2-CC-UC	0.138		CK-VH-PR1-CD-UC	0.349		MS-MH-SHB-CD-C	0.02		MS-MH-SSGW-CC-C	0.114		CK-MH-SM2-CC-C	3.956		SR-VL-UI-C-MC-LB	85.698
MR-MH-SSGW-CC-MC	0.117		LR-S-PR1-CW-UC	0.138		MS-H-SHB-CC-UC	0.348		MS-M-PR1-CD-C	0.02		SR-MH-UI-W-UC	0.114		LR-M-SHBF-CC-C	3.922		SR-L-PR2-CC-MC-SB	85.672
MR-MH-PR1-CC-MC	0.116		MR-H-SHB-CL-MC	0.136		SR-H-PR1-CW-MC	0.345		SR-H-SSGW-CC-UC	0.02		MS-VH-SM2-CC-C	0.113		SR-L-SHBF-CD-NA	3.917		HW-M-PR1-W-C-LC	85.568
MS-MH-SSGW-CC-C	0.114		MS-M-PR1-CC-C	0.131		MR-M-SSGW-CD-MC	0.339		SR-VH-UI-CC-UC	0.02		MS-M-PR1-W-C	0.111		MS-M-PR2-CC-NA	3.887		HW-M-SSGW-CC-UC-CG	85.224
SR-MH-UI-W-UC	0.114		MR-H-SHB-CW-C	0.13		MS-MH-UI-CL-UC	0.338		GR-VH-SHB-CD-UC	0.019		MS-H-SM2-CC-UC	0.108		MS-VL-SSGW-CD-MC	3.879		CK-H-PR1-C-C-SB	85.077
MS-VH-SM2-CC-C	0.113		MR-M-PR1-W-MC	0.13		MS-H-PR2-CD-UC	0.335		LR-VH-SHB-W-C	0.019		SR-VH-PR1-CL-C	0.106		SR-H-PR1-CD-UC	3.878		HW-L-PR1-W-MC-SC	85.029
HW-H-LTR-CL-UC	0.112		MR-M-UI-CL-C	0.13		MR-H-PR1-CL-C	0.332		SR-H-PR1-CD-C	0.019		CK-MH-PR1-W-C	0.106		SR-H-SHBF-C-C	3.811		HW-VL-SSGW-CD-UC-SC	84.909
MS-M-PR1-W-C	0.111		SR-MH-LTR-CW-UC	0.129		MR-M-LTR-W-UC	0.33		CK-VH-LTR-C-UC	0.018		HW-H-LTR-CL-UC	0.105		CK-M-PR2-W-NA	3.799		LR-VL-PR1-W-C-SB	84.896
SR-H-SSGW-CC-UC	0.111		CK-S-SSGW-CD-UC	0.127		SR-H-PR1-CC-MC	0.327		SR-VH-SHB-CD-UC	0.018		GR-H-SHB-CW-C	0.105		SR-MH-SHBF-CC-NA	3.791		CK-M-PR1-W-UC-SB	84.867
MS-H-SM2-CC-UC	0.108		SR-H-UI-CC-UC	0.127		MR-H-SHB-CL-UC	0.319		MR-VL-LTR-C-MC	0.018		SR-MH-PR1-W-UC	0.105		HW-MH-LTR-W-C	3.769		MR-L-PR2-CC-MC-LBB	84.867
SR-VH-PR1-CL-C	0.106		HW-S-LTR-CW-C	0.126		SR-MH-SSGW-CW-UC	0.316		MS-H-PR1-CD-UC	0.018		HW-H-SSGW-CC-MC	0.101		HW-H-SSGW-C-C	3.723		CK-M-PR1-CD-C-SB	84.803
CK-MH-PR1-W-C	0.106		SR-S-PR1-CC-UC	0.125		HW-MH-SHB-W-MC	0.312		SR-M-LTR-C-C	0.017		LR-VH-SHB-CL-C	0.101		SR-H-SM2-CC-NA	3.711		HW-VL-SHB-W-C-LB	84.772
GR-H-SHB-CW-C	0.105		SR-VL-LTR-CL-C	0.123		HW-VH-SSGW-CD-UC	0.312		SR-VH-SSGW-CD-C	0.017		MS-M-LTR-W-C	0.101		SR-MH-PR2-C-MC	3.704		CK-L-LTR-CC-UC-SB	84.607
SR-MH-PR1-W-UC	0.105		LR-H-SHB-CW-MC	0.122		MS-MH-PR2-CD-MC	0.308		GR-VH-SHB-C-C	0.016		CK-VH-PR2-CL-C	0.1		SR-VL-SHBF-CD-UC	3.679		MS-L-PR2-C-UC-LB	84.591
HW-H-SSGW-CC-MC	0.101		SR-S-PR1-CW-C	0.122		MR-M-SHB-W-UC	0.305		HW-VH-PR1-C-Unc	0.016		HW-VH-LTR-CC-C	0.1		HW-H-SSGW-CC-C	3.67		MR-VL-PR2-CC-MC-LB	84.475
LR-VH-SHB-CL-C	0.101		LR-S-PR1-W-C	0.117		MR-M-UI-CW-MC	0.304		SR-VH-SSGW-CD-UC	0.015		MR-VH-PR2-CD-UC	0.098		LR-L-SSGW-CC-UC	3.647		HW-L-PR1-C-MC-CG	84.268
MS-M-LTR-W-C	0.101		MR-MH-SSGW-CC-MC	0.117		SR-H-SM2-CD-MC	0.304		CK-MH-LTR-CC-UC	0.015		CK-H-SSGW-CC-C	0.098		CK-H-PF-CC-C	3.619		SR-VL-PR2-C-MC-SB	84.11
SR-H-SSGW-CC-C	0.1		SR-MH-SHB-CW-MC	0.116		CK-VH-SHB-CW-UC	0.303		HW-VH-SM2-CD-Unc	0.015		CK-VH-SM2-CC-C	0.097		SR-M-PR1-CD-NA	3.589		HW-M-PR2-C-UC-LB	84.105
HW-VH-LTR-CC-C	0.1		SR-MH-UI-W-UC	0.114		HW-H-SSGW-CW-UC	0.301		MR-H-UI-C-UC	0.015		SR-H-UI-CW-UC	0.096		MR-L-IF1-CC-C	3.55		HW-MH-SSGW-C-UC-SB	83.786
MR-VH-PR2-CD-UC	0.098		CK-S-SM2-CC-C	0.113		MR-VH-SHB-CW-C	0.298		CK-MH-LTR-CD-C	0.014		HW-H-SSGW-CW-C	0.093		MS-M-PR1-CC-NA	3.533		MS-VL-PR1-C-C-LC	83.57
CK-H-SSGW-CC-C	0.098		MS-S-SM2-CC-C	0.113		MS-MH-LTR-W-UC	0.296		MS-VH-PR1-C-UC	0.014		MS-MH-PR1-CC-UC	0.093		HW-VL-LTR-CD-MC	3.509		LR-VL-SM2-CC-UC-LC	83.501
CK-VH-SM2-CC-C	0.097		MR-H-SSGW-CC-UC	0.109		MS-L-SSGW-CL-C	0.292		CK-H-LTR-CC-UC	0.013		SR-MH-LTR-W-C	0.093		CK-MH-PR1-W-C	3.498		MR-VL-PR1-C-MC-LB	83.438
SR-H-UI-CW-UC	0.096		MS-H-SM2-CC-UC	0.108		SR-MH-SHB-CW-MC	0.292		MS-VH-SHB-CD-UC	0.013		HW-MH-LTR-W-MC	0.092		CK-S-PR2-CD-MC	3.484		HW-L-SSGW-CD-C-SB	83.351
MS-MH-PR1-CC-UC	0.093		CK-S-UI-CD-UC	0.106		HW-VH-PR1-CW-MC	0.288		GR-H-SHB-CD-UC	0.013		CK-H-PR1-W-C	0.088		SR-M-PF-C-MC	3.437		CK-L-PR2-C-C-LBB	83.315
SR-MH-LTR-W-C	0.093		SR-S-PR1-CL-C	0.106		GR-MH-SHB-CW-C	0.284		MR-VH-PR1-W-UC	0.012		LR-H-SHB-CC-UC	0.088		HW-L-IF1-CC-C	3.415		SR-M-SHB-C-C-LBB	83.26
HW-MH-LTR-W-MC	0.092		GR-H-SHB-CW-C	0.105		CK-MH-LTR-W-UC	0.283		MR-VH-SSGW-CC-UC	0.012		MS-H-SHB-W-MC	0.088		CK-M-IF2-C-MC	3.385		CK-L-UI-CD-UC-LB	83.192
SR-H-SHB-CL-MC	0.089		SR-MH-PR1-W-UC	0.105		MR-VH-PR1-W-C	0.282		MS-VH-PR2-CC-UC	0.012		HW-H-LTR-W-UC	0.086		HW-H-SSGW-C-MC	3.368		HW-M-SM2-CD-C-LB	82.896
CK-H-PR1-W-C	0.088		CK-MH-UI-W-UC	0.103		SR-VH-SHB-CW-C	0.28		SR-H-PR1-CD-UC	0.012		CK-MH-UI-CW-C	0.085		MS-M-PR2-CD-MC	3.364		SR-L-SM2-CD-UC-LC	82.578
LR-H-SHB-CC-UC	0.088		HW-H-SSGW-CC-MC	0.101		CK-MH-SSGW-CW-C	0.279		CK-MH-LTR-CC-C	0.011		MR-H-PR1-CC-C	0.084		MS-M-PR2-C-MC	3.328		CK-VL-SHB-CC-UC-CG	82.465
MS-H-SHB-W-MC	0.088		LR-S-SHB-CL-C	0.101		HW-H-LTR-W-UC	0.277		HW-VH-LTR-W-UC	0.011		CK-H-LTR-W-C	0.083		SR-MH-PR1-CC-UC	3.294		HW-M-IF2-C-UC-SG	82.449
HW-H-LTR-W-UC	0.086		SR-M-LTR-CW-C	0.099		MS-VH-PR2-CC-C	0.276		MS-VH-PR1-CC-UC	0.011		LR-H-SHB-W-C	0.082		GR-VL-PR2-C-MC	3.28		HW-H-SHB-CD-UC-LBB	82.392
CK-MH-UI-CW-C	0.085		SR-S-PR1-CC-C	0.099		CK-MH-LTR-CL-C	0.275		LR-H-PR1-C-UC	0.01		HW-VH-PR2-CL-UC	0.081		HW-M-PR2-W-NA	3.279		SR-VL-SSGW-CD-UC-LB	82.146
CK-H-LTR-W-C	0.083		SR-MH-UI-CW-UC	0.096		GR-M-SHB-W-MC	0.275		SR-VH-SHB-CD-C	0.01		CK-MH-IF2-CL-UC	0.079		HW-H-IF2-C-C	3.248		HW-L-SHB-CC-MC-LC	82.095
LR-H-SHB-W-C	0.082		CK-MH-UI-CW-C	0.095		SR-VH-SM2-CC-UC	0.275		MS-VH-PR2-CD-UC	0.01		CK-MH-UI-W-C	0.079		HW-VL-IF2-W-MC	3.24		MR-VL-SHB-CC-C-SB	82.073
HW-VH-PR2-CL-UC	0.081		HW-H-SSGW-CW-C	0.093		LR-MH-SHB-CL-UC	0.268		CK-VH-SSGW-C-C	0.009		MR-MH-SHB-CW-MC	0.077		MR-MH-SSGW-CD-UC	3.236		MS-L-PR1-C-UC-LC	81.837
CK-H-PR1-CD-C	0.08		MS-MH-PR1-CC-UC	0.093		LR-M-SHB-CL-C	0.267		LR-VH-PR1-C-MC	0.009		SR-H-SSGW-CD-UC	0.073		MS-L-LTR-W-NA	3.201		HW-M-SM2-CC-MC-LB	81.783
CK-MH-IF2-CL-UC	0.079		SR-S-SSGW-CC-C	0.092		SR-VH-PR1-CL-UC	0.266		LR-VH-SHB-CC-MC	0.009		HW-H-LTR-CC-UC	0.072		SR-MH-PR1-CC-C	3.179		CK-M-PR1-W-UC-SG	81.748
CK-MH-UI-W-C	0.079		HW-S-LTR-CC-C	0.092		HW-VH-LTR-CD-UC	0.265		LR-VL-LTR-C-C	0.009		GR-VL-SHB-CL-C	0.07		HW-MH-SHBF-W-MC	3.173		HW-VL-PR2-CD-C-LC	81.603
MR-MH-SHB-CW-MC	0.077		SR-H-LTR-CW-UC	0.091		CK-VH-SSGW-CD-UC	0.264		MS-VH-SM2-CC-UC	0.009		CK-H-PR1-W-UC	0.068		MS-M-SHBF-C-MC	3.148		MR-VL-SM2-CC-C-LC	81.598
MR-H-PR1-CC-C	0.074		CK-H-LTR-CW-C	0.088		LR-VH-SHB-CW-UC	0.263		SR-MH-LTR-C-C	0.009		CK-VH-UI-CD-UC	0.067		HW-H-SHBF-W-UC	3.104		CK-VL-SHB-CD-UC-LB	81.572
MR-H-SSGW-CC-C	0.073		CK-MH-PR1-W-C	0.088		CK-VH-UI-CC-UC	0.261		SR-VL-PR1-CD-UC	0.009		MS-VH-SHB-CC-C	0.066		HW-S-LTR-CD-MC	3.073		MR-VL-PR1-C-C-LBB	81.486
SR-H-SSGW-CD-UC	0.073		MS-H-SHB-W-MC	0.088		MR-VH-PR2-CC-UC	0.26		MS-MH-SHB-CD-UC	0.008		SR-VH-SHB-CW-UC	0.064		GR-L-PR1-W-NA	3.015		HW-M-UI-CC-UC-SC	81.413
HW-H-LTR-CC-UC	0.072		CK-H-SSGW-CC-C	0.087		CK-M-PR1-W-MC	0.257		MS-VH-SHB-CC-UC	0.008		SR-VH-SSGW-CC-UC	0.062		MR-MH-SHBF-CC-UC	3.014		HW-L-PR2-CC-C-LBB	81.263
GR-VL-SHB-CL-C	0.07		CK-VL-PR2-CW-C	0.087		LR-M-SHB-CW-UC	0.257		MS-VH-SM2-CC-C	0.008		HW-VH-SSGW-CL-C	0.061		CK-VL-IF2-CC-UC	3.005		MR-VL-LTR-W-MC-CG	81.163
CK-H-PR1-W-UC	0.068		HW-H-LTR-W-UC	0.086		HW-VH-LTR-CW-C	0.254		MS-VH-SSGW-CC-C	0.008		MR-M-SSGW-CW-UC	0.061		MS-M-PR2-CD-C	2.988		HW-MH-UI-CD-UC-LB	80.977
[truncated: 5,021 more rows]
